# Supplementary material for: Aging impairs the osteocytic regulation of collagen integrity and bone quality
Source: Bone Res. 2024 Feb 26;12:13. doi: 10.1038/s41413-023-00303-7 (PMC10897167; doi:10.1038/s41413-023-00303-7)
Supplement: Supplementary file 3 — Supplementary_Table_1_RT-qPCR_Primer_Sequences [file 41413_2023_303_MOESM3_ESM.xlsx]

## Sheet: Sheet1
RT-qPCR Primer Sequences
Loxl2 FP:	GGG AGG CCG TCG ACT TAT CC
Loxl2 RP:	CTC CAT CCT TGT CCT GTG CT
Loxl3 FP:	TTG TGC CTA GTC GAA GTG CC
Loxl3 RP:	TTC TAG GAA AGC CAG CCA GC
Postn FP:	CAG CAA ACC ACT TTC ACC GAC C
Postn RP:	AGA AGG CGT TGG TCC ATG CTC A
