# Supplementary material for: Aging impairs the osteocytic regulation of collagen integrity and bone quality
Source: Bone Res. 2024 Feb 26;12:13. doi: 10.1038/s41413-023-00303-7 (PMC10897167; doi:10.1038/s41413-023-00303-7)
Supplement: Supplementary file 5 — Supplementary_Table_3_Proteomics_Protein_Level_Analysis [file 41413_2023_303_MOESM5_ESM.xlsx]

## Sheet: Males All peptides
Males Femur TbRII-ocy-/- vs Ctrl						2,015 total proteins with 2 peptide minimum
All quantifiable proteins - significant and not significant
														Sorted by Q-value
Valid	Comparison (group1/group2)	Condition Numerator	Condition Denominator	# of Ratios	Group	AVG Group Quantity Denominator	AVG Group Quantity Numerator	AVG Log2 Ratio	Absolute AVG Log2 Ratio	% Change	Ratio	Standard Deviation	Pvalue	Qvalue	Degrees Of Freedom	Standard Error	ProteinGroups	ProteinNames	ProteinDescriptions	Genes	UniProtIds	Organisms	GO Biological Process	GO Molecular Function	GO Cellular Component	Database	Protein Existence	Sequence Version	FASTAName	FASTAHeader	# Unique Total Peptides	# Unique Total EG.Id
TRUE	KO / Control	KO	Control	1052	Q60847	24221084	37750704	0.64024	0.64024	55.8589	1.55859	0	1.02361e-23	1.25699e-20	1051	0.120075	Q60847	COCA1_MOUSE	Collagen alpha-1(XII) chain	Col12a1	Q60847	Mus musculus	cell adhesion,endodermal cell differentiation		proteinaceous extracellular matrix,collagen trimer,extracellular space,extracellular matrix,extracellular exosome,extracellular vesicle	sp	2	3	uniprot_mouse_proteome	>sp|Q60847|COCA1_MOUSE Collagen alpha-1(XII) chain OS=Mus musculus GN=Col12a1 PE=2 SV=3	163	264
TRUE	KO / Control	KO	Control	824	E9PWQ3	15970061	21530080	0.430984	0.430984	34.8153	1.34815	0	7.22407e-20	4.43558e-17	823	0.145523	E9PWQ3	E9PWQ3_MOUSE	Protein Col6a3	Col6a3	E9PWQ3	Mus musculus	negative regulation of endopeptidase activity	serine-type endopeptidase inhibitor activity	proteinaceous extracellular matrix,collagen trimer,extracellular space,extracellular matrix,sarcolemma,extracellular exosome,extracellular vesicle	tr	1	2	uniprot_mouse_proteome	>tr|E9PWQ3|E9PWQ3_MOUSE Protein Col6a3 OS=Mus musculus GN=Col6a3 PE=1 SV=2	136	206
TRUE	KO / Control	KO	Control	360	P19221	42810700	39184912	-0.127673	0.127673	-8.46935	0.915307	0	4.88311e-16	1.99882e-13	359	0.248613	P19221	THRB_MOUSE	Prothrombin	F2	P19221	Mus musculus	positive regulation of protein phosphorylation,proteolysis,acute-phase response,cell surface receptor signaling pathway,positive regulation of cell proliferation,regulation of cell shape,response to wounding,regulation of gene expression,positive regulation of phosphatidylinositol 3-kinase signaling,platelet activation,positive regulation of blood coagulation,positive regulation of cell growth,po…	lipopolysaccharide binding,serine-type endopeptidase activity,receptor binding,calcium ion binding,protein binding,heparin binding,peptidase activity,thrombospondin receptor activity	extracellular space,extracellular exosome,blood microparticle,external side of plasma membrane	sp	1	1	uniprot_mouse_proteome	>sp|P19221|THRB_MOUSE Prothrombin OS=Mus musculus GN=F2 PE=1 SV=1	49	90
TRUE	KO / Control	KO	Control	468	E9PZ16	3928256	5.71654e+06	0.541254	0.541254	45.5237	1.45524	0	2.29239e-11	5.63012e-09	467	0.180349	E9PZ16	E9PZ16_MOUSE	Basement membrane-specific heparan sulfate proteoglycan core protein	Hspg2	E9PZ16	Mus musculus				tr	1	1	uniprot_mouse_proteome	>tr|E9PZ16|E9PZ16_MOUSE Basement membrane-specific heparan sulfate proteoglycan core protein OS=Mus musculus GN=Hspg2 PE=1 SV=1	92	118
TRUE	KO / Control	KO	Control	320	Q62009;Q62009-3	21837332	29605788	0.439083	0.439083	35.5742	1.35574	0	2.27975e-11	5.63012e-09	319	0.251105	Q62009;Q62009-3	POSTN_MOUSE	Periostin;Isoform 3 of Periostin	Postn	Q62009;Q62009-3	Mus musculus	response to hypoxia,negative regulation of cell-matrix adhesion,regulation of systemic arterial blood pressure,cell adhesion,regulation of Notch signaling pathway,response to mechanical stimulus,tissue development,response to muscle activity,positive regulation of smooth muscle cell migration,extracellular matrix organization,response to estradiol,cellular response to fibroblast growth factor sti…	heparin binding,metal ion binding;	proteinaceous extracellular matrix,extracellular space,trans-Golgi network,extracellular matrix,neuromuscular junction;	sp	1;	2;	uniprot_mouse_proteome	>sp|Q62009|POSTN_MOUSE Periostin OS=Mus musculus GN=Postn PE=1 SV=2;>sp|Q62009-3|POSTN_MOUSE Isoform 3 of Periostin OS=Mus musculus GN=Postn	46	80
TRUE	KO / Control	KO	Control	60	P70670	95525.3	368230	1.94665	1.94665	285.479	3.85479	0	1.66979e-10	3.4175e-08	59	0.317009	P70670	NACAM_MOUSE	Nascent polypeptide-associated complex subunit alpha, muscle-specific form	Naca	P70670	Mus musculus	transcription, DNA-templated,regulation of transcription, DNA-templated,transport,myoblast migration	DNA binding,transcription coactivator activity,TBP-class protein binding	nucleus,cytoplasm,nascent polypeptide-associated complex,extracellular exosome	sp	1	2	uniprot_mouse_proteome	>sp|P70670|NACAM_MOUSE Nascent polypeptide-associated complex subunit alpha, muscle-specific form OS=Mus musculus GN=Naca PE=1 SV=2	15	15
TRUE	KO / Control	KO	Control	368	Q9WUB3	17940274	23528592	0.391213	0.391213	31.1496	1.3115	0	2.53323e-10	4.44401e-08	367	0.264668	Q9WUB3	PYGM_MOUSE	Glycogen phosphorylase, muscle form	Pygm	Q9WUB3	Mus musculus	glycogen catabolic process	nucleotide binding,glycogen phosphorylase activity,pyridoxal phosphate binding,Requires Ontology	cytoplasm,Z disc,extracellular exosome	sp	1	3	uniprot_mouse_proteome	>sp|Q9WUB3|PYGM_MOUSE Glycogen phosphorylase, muscle form OS=Mus musculus GN=Pygm PE=1 SV=3	55	92
TRUE	KO / Control	KO	Control	212	Q04857	19014472	13595862	-0.48393	0.48393	-28.4973	0.715027	0	4.40155e-10	6.00567e-08	211	0.349423	Q04857	CO6A1_MOUSE	Collagen alpha-1(VI) chain	Col6a1	Q04857	Mus musculus	osteoblast differentiation,cell adhesion,endodermal cell differentiation,protein heterotrimerization,cellular response to amino acid stimulus	platelet-derived growth factor binding	extracellular region,proteinaceous extracellular matrix,collagen trimer,extracellular space,lysosomal membrane,membrane,extracellular matrix,sarcolemma,protein complex,extracellular exosome	sp	1	1	uniprot_mouse_proteome	>sp|Q04857|CO6A1_MOUSE Collagen alpha-1(VI) chain OS=Mus musculus GN=Col6a1 PE=1 SV=1	33	53
TRUE	KO / Control	KO	Control	104	P70669	1.36364e+06	1.45081e+06	0.0893987	0.0893987	6.39267	1.06393	0	4.21873e-10	6.00567e-08	103	0.430717	P70669	PHEX_MOUSE	Metalloendopeptidase homolog PEX	Phex	P70669	Mus musculus	proteolysis,organophosphate metabolic process,bone mineralization,lung development,bone development,response to growth hormone,cellular response to vitamin D,cellular response to parathyroid hormone stimulus,response to sodium phosphate,response to insulin-like growth factor stimulus	metalloendopeptidase activity,metal ion binding	endoplasmic reticulum,Golgi apparatus,integral component of membrane,perinuclear region of cytoplasm	sp	1	1	uniprot_mouse_proteome	>sp|P70669|PHEX_MOUSE Metalloendopeptidase homolog PEX OS=Mus musculus GN=Phex PE=1 SV=1	23	26
TRUE	KO / Control	KO	Control	184	Q8R429	2.56061e+06	5.91509e+06	1.20791	1.20791	131.003	2.31003	0	4.92228e-10	6.04456e-08	183	0.244882	Q8R429	AT2A1_MOUSE	Sarcoplasmic/endoplasmic reticulum calcium ATPase 1	Atp2a1	Q8R429	Mus musculus	calcium ion transport,regulation of muscle contraction,regulation of striated muscle contraction,apoptotic mitochondrial changes,positive regulation of fast-twitch skeletal muscle fiber contraction,positive regulation of endoplasmic reticulum calcium ion concentration,negative regulation of endoplasmic reticulum calcium ion concentration,response to endoplasmic reticulum stress,negative regulatio…	calcium-transporting ATPase activity,calcium ion binding,protein binding,ATP binding,ATPase activity,protein homodimerization activity	mitochondrion,endoplasmic reticulum,endoplasmic reticulum membrane,endoplasmic reticulum-Golgi intermediate compartment,membrane,integral component of membrane,sarcoplasmic reticulum,H zone,I band,sarcoplasmic reticulum membrane,perinuclear region of cytoplasm	sp	1	1	uniprot_mouse_proteome	>sp|Q8R429|AT2A1_MOUSE Sarcoplasmic/endoplasmic reticulum calcium ATPase 1 OS=Mus musculus GN=Atp2a1 PE=1 SV=1	30	46
TRUE	KO / Control	KO	Control	176	Q02788	5.68109e+06	4.00395e+06	-0.504744	0.504744	-29.5215	0.704785	0	6.36063e-10	7.10078e-08	175	0.297426	Q02788	CO6A2_MOUSE	Collagen alpha-2(VI) chain	Col6a2	Q02788	Mus musculus	cell adhesion,response to glucose,protein heterotrimerization		extracellular region,proteinaceous extracellular matrix,collagen trimer,extracellular space,extracellular matrix,sarcolemma,protein complex,extracellular exosome,extracellular vesicle	sp	1	3	uniprot_mouse_proteome	>sp|Q02788|CO6A2_MOUSE Collagen alpha-2(VI) chain OS=Mus musculus GN=Col6a2 PE=1 SV=3	28	44
TRUE	KO / Control	KO	Control	180	P97298	15287160	15184599	-0.0097116	0.0097116	-0.670896	0.993291	0	1.79801e-09	1.83997e-07	179	0.290117	P97298	PEDF_MOUSE	Pigment epithelium-derived factor	Serpinf1	P97298	Mus musculus	kidney development,aging,short-term memory,response to acidic pH,negative regulation of endothelial cell migration,negative regulation of gene expression,negative regulation of endopeptidase activity,positive regulation of neuron projection development,negative regulation of angiogenesis,ovulation cycle,response to arsenic-containing substance,negative regulation of inflammatory response,positive…	serine-type endopeptidase inhibitor activity	extracellular region,basement membrane,extracellular space,melanosome,axon hillock,perinuclear region of cytoplasm,extracellular exosome,extracellular matrix	sp	1	2	uniprot_mouse_proteome	>sp|P97298|PEDF_MOUSE Pigment epithelium-derived factor OS=Mus musculus GN=Serpinf1 PE=1 SV=2	26	45
TRUE	KO / Control	KO	Control	572	Q14BI5	10397094	19338492	0.895295	0.895295	85.999	1.85999	0	3.00128e-09	2.83505e-07	571	0.169892	Q14BI5	Q14BI5_MOUSE	Myomesin 2	Myom2	Q14BI5	Mus musculus	extraocular skeletal muscle development,muscle contraction,striated muscle contraction,actin filament organization,sarcomere organization,striated muscle myosin thick filament assembly	structural constituent of cytoskeleton,structural constituent of muscle,kinase binding,actin filament binding,muscle alpha-actinin binding,structural molecule activity conferring elasticity	mitochondrion,cytoskeleton,muscle myosin complex,Z disc,M band	tr	1	1	uniprot_mouse_proteome	>tr|Q14BI5|Q14BI5_MOUSE Myomesin 2 OS=Mus musculus GN=Myom2 PE=1 SV=1	86	143
TRUE	KO / Control	KO	Control	244	P08113	8429047	9831139	0.221989	0.221989	16.6341	1.16634	0	3.9102e-09	3.4298e-07	243	0.304281	P08113	ENPL_MOUSE	Endoplasmin	Hsp90b1	P08113	Mus musculus	response to hypoxia,protein folding,receptor-mediated endocytosis,ER-associated ubiquitin-dependent protein catabolic process,retrograde protein transport, ER to cytosol,actin rod assembly,negative regulation of apoptotic process,regulation of phosphoprotein phosphatase activity,cellular response to ATP	RNA binding,protein binding,ATP binding,protein phosphatase binding,virion binding,low-density lipoprotein particle receptor binding,unfolded protein binding	extracellular region,nucleus,endoplasmic reticulum,endoplasmic reticulum lumen,endoplasmic reticulum membrane,cytosol,plasma membrane,focal adhesion,membrane,midbody,extracellular matrix,endoplasmic reticulum chaperone complex,melanosome,protein complex,perinuclear region of cytoplasm,extracellular exosome	sp	1	2	uniprot_mouse_proteome	>sp|P08113|ENPL_MOUSE Endoplasmin OS=Mus musculus GN=Hsp90b1 PE=1 SV=2	44	61
TRUE	KO / Control	KO	Control	400	P07724	37474696	48708732	0.378264	0.378264	29.9777	1.29978	0	4.59181e-09	3.75916e-07	399	0.241902	P07724	ALBU_MOUSE	Serum albumin	Alb	P07724	Mus musculus	retina homeostasis,transport,cellular response to starvation,hemolysis by symbiont of host erythrocytes,negative regulation of apoptotic process,maintenance of mitochondrion location	DNA binding,fatty acid binding,drug binding,toxic substance binding,pyridoxal phosphate binding,identical protein binding,metal ion binding,chaperone binding,oxygen binding	extracellular region,extracellular space,nucleus,cytoplasm,endoplasmic reticulum,Golgi apparatus,myelin sheath,protein complex,extracellular exosome,blood microparticle	sp	1	3	uniprot_mouse_proteome	>sp|P07724|ALBU_MOUSE Serum albumin OS=Mus musculus GN=Alb PE=1 SV=3	55	100
TRUE	KO / Control	KO	Control	140	Q61554	337454	625106	0.88941	0.88941	85.2418	1.85242	0	9.56231e-09	7.33907e-07	139	0.244136	Q61554	FBN1_MOUSE	Fibrillin-1	Fbn1	Q61554	Mus musculus	skeletal system development,metanephros development,heart development,anatomical structure morphogenesis,regulation of receptor activity,cell adhesion mediated by integrin,sequestering of BMP in extracellular matrix,sequestering of TGFbeta in extracellular matrix,camera-type eye development,negative regulation of osteoclast differentiation,embryonic eye morphogenesis,post-embryonic eye morphogene…	integrin binding,hormone activity,extracellular matrix structural constituent,calcium ion binding,protein binding,heparin binding,protein complex binding,identical protein binding	microfibril,extracellular region,proteinaceous extracellular matrix,basement membrane,extracellular space,extracellular matrix,extracellular exosome	sp	1	2	uniprot_mouse_proteome	>sp|Q61554|FBN1_MOUSE Fibrillin-1 OS=Mus musculus GN=Fbn1 PE=1 SV=2	33	35
TRUE	KO / Control	KO	Control	132	P19324	4.56759e+06	4.16348e+06	-0.133644	0.133644	-8.84738	0.911526	0	1.44414e-08	1.01308e-06	131	0.426594	P19324	SERPH_MOUSE	Serpin H1	Serpinh1	P19324	Mus musculus	chondrocyte development involved in endochondral bone morphogenesis,negative regulation of endopeptidase activity,collagen fibril organization,collagen biosynthetic process,protein maturation	RNA binding,serine-type endopeptidase inhibitor activity,protein binding,collagen binding,unfolded protein binding	cytoplasm,endoplasmic reticulum,endoplasmic reticulum lumen,endoplasmic reticulum-Golgi intermediate compartment,membrane raft,extracellular exosome,extracellular space	sp	1	3	uniprot_mouse_proteome	>sp|P19324|SERPH_MOUSE Serpin H1 OS=Mus musculus GN=Serpinh1 PE=1 SV=3	21	33
TRUE	KO / Control	KO	Control	52	Q05117	2.2104e+06	997350	-1.14813	1.14813	-54.8792	0.451208	0	1.48497e-08	1.01308e-06	51	0.317766	Q05117	PPA5_MOUSE	Tartrate-resistant acid phosphatase type 5	Acp5	Q05117	Mus musculus	dephosphorylation,response to lipopolysaccharide,negative regulation of interleukin-1 beta production,negative regulation of interleukin-12 production,negative regulation of tumor necrosis factor production,negative regulation of superoxide anion generation,response to cytokine,negative regulation of nitric oxide biosynthetic process,bone resorption,negative regulation of inflammatory response,de…	acid phosphatase activity,ferrous iron binding,ferric iron binding	lysosome,extracellular exosome	sp	1	2	uniprot_mouse_proteome	>sp|Q05117|PPA5_MOUSE Tartrate-resistant acid phosphatase type 5 OS=Mus musculus GN=Acp5 PE=1 SV=2	9	13
TRUE	KO / Control	KO	Control	156	P28665	969336	1.1952e+06	0.302189	0.302189	23.3014	1.23301	0	1.60534e-08	1.03756e-06	155	0.331157	P28665	MUG1_MOUSE	Murinoglobulin-1	Mug1	P28665	Mus musculus	embryo implantation,negative regulation of endopeptidase activity	serine-type endopeptidase inhibitor activity	extracellular space	sp	1	3	uniprot_mouse_proteome	>sp|P28665|MUG1_MOUSE Murinoglobulin-1 OS=Mus musculus GN=Mug1 PE=1 SV=3	29	39
TRUE	KO / Control	KO	Control	180	P27773	5285494	4633645	-0.189891	0.189891	-12.3328	0.876672	0	1.85913e-08	1.14151e-06	179	0.327546	P27773	PDIA3_MOUSE	Protein disulfide-isomerase A3	Pdia3	P27773	Mus musculus	antigen processing and presentation of peptide antigen via MHC class I,protein folding,response to endoplasmic reticulum stress,cell redox homeostasis,oxidation-reduction process,positive regulation of extrinsic apoptotic signaling pathway	RNA binding,protein disulfide isomerase activity,protein binding,peptide disulfide oxidoreductase activity,identical protein binding	extracellular space,nucleus,endoplasmic reticulum,endoplasmic reticulum lumen,focal adhesion,cell surface,melanosome,myelin sheath,extracellular exosome	sp	1	2	uniprot_mouse_proteome	>sp|P27773|PDIA3_MOUSE Protein disulfide-isomerase A3 OS=Mus musculus GN=Pdia3 PE=1 SV=2	33	45
TRUE	KO / Control	KO	Control	84	Q91VB8	42083124	25240002	-0.73753	0.73753	-40.0235	0.599765	0	3.08082e-08	1.80155e-06	83	0.587755	Q91VB8	Q91VB8_MOUSE	Alpha globin 1	Hba-a2	Q91VB8	Mus musculus				tr	1	1	uniprot_mouse_proteome	>tr|Q91VB8|Q91VB8_MOUSE Alpha globin 1 OS=Mus musculus GN=Hba-a2 PE=1 SV=1	10	21
TRUE	KO / Control	KO	Control	304	Q921I1	5.59348e+06	6.26783e+06	0.164222	0.164222	12.0562	1.12056	0	7.87432e-08	4.02903e-06	303	0.25662	Q921I1	TRFE_MOUSE	Serotransferrin	Tf	Q921I1	Mus musculus	iron ion transport,cellular iron ion homeostasis,actin filament organization,activation of JUN kinase activity,ferric iron transport,osteoclast differentiation,positive regulation of phosphorylation,positive regulation of bone resorption,positive regulation of transcription, DNA-templated,positive regulation of receptor-mediated endocytosis,SMAD protein signal transduction,ERK1 and ERK2 cascade,c…	protein binding,ferrous iron binding,ferric iron binding,ferric iron transmembrane transporter activity,transferrin receptor binding	extracellular region,extracellular space,endosome,early endosome,late endosome,clathrin-coated pit,basal plasma membrane,cell surface,membrane,apical plasma membrane,vesicle coat,endocytic vesicle,extrinsic component of external side of plasma membrane,cytoplasmic vesicle,vesicle,basal part of cell,perinuclear region of cytoplasm,recycling endosome,extracellular exosome,blood microparticle,dense …	sp	1	1	uniprot_mouse_proteome	>sp|Q921I1|TRFE_MOUSE Serotransferrin OS=Mus musculus GN=Tf PE=1 SV=1	49	76
TRUE	KO / Control	KO	Control	96	O88200	8566168	6242499	-0.456526	0.456526	-27.1261	0.728739	0	7.70996e-08	4.02903e-06	95	0.563291	O88200	CLC11_MOUSE	C-type lectin domain family 11 member A	Clec11a	O88200	Mus musculus	ossification,positive regulation of cell proliferation,regulation of receptor activity	growth factor activity,carbohydrate binding	extracellular region,extracellular space,cytoplasm	sp	2	1	uniprot_mouse_proteome	>sp|O88200|CLC11_MOUSE C-type lectin domain family 11 member A OS=Mus musculus GN=Clec11a PE=2 SV=1	15	24
TRUE	KO / Control	KO	Control	48	H7BX88;P47934	229982	388806	0.757532	0.757532	69.0596	1.6906	0	7.3581e-08	4.02903e-06	47	0.129777	H7BX88;P47934	H7BX88_MOUSE;CACP_MOUSE	Carnitine O-acetyltransferase	Crat	H7BX88;P47934	Mus musculus	;fatty acid metabolic process,transport,carnitine metabolic process, CoA-linked	;carnitine O-acetyltransferase activity,receptor binding	;mitochondrion,mitochondrial inner membrane,peroxisome,endoplasmic reticulum	tr;sp	1	1;3	uniprot_mouse_proteome	>tr|H7BX88|H7BX88_MOUSE Carnitine O-acetyltransferase OS=Mus musculus GN=Crat PE=1 SV=1;>sp|P47934|CACP_MOUSE Carnitine O-acetyltransferase OS=Mus musculus GN=Crat PE=1 SV=3	12	12
TRUE	KO / Control	KO	Control	104	Q99MQ4	18219842	16389409	-0.152747	0.152747	-10.0464	0.899536	0	1.02737e-07	5.04645e-06	103	0.39359	Q99MQ4	ASPN_MOUSE	Asporin	Aspn	Q99MQ4	Mus musculus	negative regulation of protein kinase activity,cytokine-mediated signaling pathway,bone mineralization,negative regulation of transforming growth factor beta receptor signaling pathway,negative regulation of JAK-STAT cascade,negative regulation of tooth mineralization	protein kinase inhibitor activity,calcium ion binding,protein binding,collagen binding	proteinaceous extracellular matrix,cytoplasm,extracellular matrix	sp	1	1	uniprot_mouse_proteome	>sp|Q99MQ4|ASPN_MOUSE Asporin OS=Mus musculus GN=Aspn PE=1 SV=1	17	26
TRUE	KO / Control	KO	Control	272	P28653	49865976	49335984	-0.0154155	0.0154155	-1.06283	0.989372	0	1.23732e-07	5.84398e-06	271	0.255851	P28653	PGS1_MOUSE	Biglycan	Bgn	P28653	Mus musculus	blood vessel remodeling,negative regulation of protein kinase activity,cytokine-mediated signaling pathway,peptide cross-linking via chondroitin 4-sulfate glycosaminoglycan,negative regulation of JAK-STAT cascade	protein kinase inhibitor activity,glycosaminoglycan binding,extracellular matrix binding	proteinaceous extracellular matrix,extracellular space,intracellular,cytoplasm,cell surface,transport vesicle,extracellular matrix,sarcolemma,extracellular exosome	sp	1	1	uniprot_mouse_proteome	>sp|P28653|PGS1_MOUSE Biglycan OS=Mus musculus GN=Bgn PE=1 SV=1	32	68
TRUE	KO / Control	KO	Control	436	O35452	2.51692e+06	3.05241e+06	0.27829	0.27829	21.2757	1.21276	0	1.51512e-07	6.891e-06	435	0.161943	O35452	O35452_MOUSE	Protein Tnxb	Tnxb	O35452	Mus musculus	lipid metabolic process,fatty acid metabolic process,triglyceride metabolic process,cell-matrix adhesion,extracellular matrix organization,collagen fibril organization,collagen metabolic process,regulation of JUN kinase activity,elastic fiber assembly,cell-cell adhesion,phospholipid metabolic process,positive regulation of cell adhesion	collagen binding,heparin binding	extracellular region,proteinaceous extracellular matrix,extracellular space,intracellular,extracellular matrix,extracellular exosome,fibrillar collagen trimer	tr	1	1	uniprot_mouse_proteome	>tr|O35452|O35452_MOUSE Protein Tnxb OS=Mus musculus GN=Tnxb PE=1 SV=1	92	109
TRUE	KO / Control	KO	Control	300	P01027	1.86163e+06	3034893	0.705081	0.705081	63.0236	1.63024	0	1.89766e-07	8.3226e-06	299	0.219631	P01027	CO3_MOUSE	Complement C3	C3	P01027	Mus musculus	positive regulation of type IIa hypersensitivity,positive regulation of protein phosphorylation,positive regulation of activation of membrane attack complex,fatty acid metabolic process,phagocytosis, engulfment,inflammatory response,complement activation,complement activation, alternative pathway,complement activation, classical pathway,positive regulation of vascular endothelial growth factor pr…	endopeptidase inhibitor activity,protein binding,C5L2 anaphylatoxin chemotactic receptor binding	extracellular space,protein complex,extracellular exosome,blood microparticle	sp	1	3	uniprot_mouse_proteome	>sp|P01027|CO3_MOUSE Complement C3 OS=Mus musculus GN=C3 PE=1 SV=3	62	75
TRUE	KO / Control	KO	Control	76	P20801	1.11835e+06	7.93245e+06	2.82639	2.82639	609.296	7.09296	0	2.14003e-07	9.0619e-06	75	0.446068	P20801	TNNC2_MOUSE	Troponin C, skeletal muscle	Tnnc2	P20801	Mus musculus	skeletal muscle contraction,regulation of muscle contraction	calcium ion binding,calcium-dependent protein binding,actin filament binding,actin binding	troponin complex	sp	1	2	uniprot_mouse_proteome	>sp|P20801|TNNC2_MOUSE Troponin C, skeletal muscle OS=Mus musculus GN=Tnnc2 PE=1 SV=2	11	19
TRUE	KO / Control	KO	Control	100	Q9CPX4	3.33257e+06	2398147	-0.474714	0.474714	-28.039	0.71961	0	3.21145e-07	1.31455e-05	99	0.486602	Q9CPX4	Q9CPX4_MOUSE	Ferritin	Ftl1-ps1	Q9CPX4	Mus musculus				tr	1	1	uniprot_mouse_proteome	>tr|Q9CPX4|Q9CPX4_MOUSE Ferritin OS=Mus musculus GN=Ftl1-ps1 PE=1 SV=1	13	25
TRUE	KO / Control	KO	Control	156	Q00623	21837134	16160103	-0.434347	0.434347	-25.9971	0.740029	0	3.74611e-07	1.48394e-05	155	0.25175	Q00623	APOA1_MOUSE	Apolipoprotein A-I	Apoa1	Q00623	Mus musculus	retinoid metabolic process,regulation of protein phosphorylation,endothelial cell proliferation,negative regulation of cytokine secretion involved in immune response,phospholipid metabolic process,phosphatidylcholine biosynthetic process,cholesterol biosynthetic process,receptor-mediated endocytosis,G-protein coupled receptor signaling pathway,integrin-mediated signaling pathway,response to nutri…	beta-amyloid binding,lipid transporter activity,protein binding,phospholipid binding,phospholipid transporter activity,high-density lipoprotein particle binding,lipid binding,cholesterol binding,cholesterol transporter activity,enzyme binding,heat shock protein binding,phosphatidylcholine binding,apolipoprotein receptor binding,apolipoprotein A-I receptor binding,identical protein binding,chemore…	extracellular region,extracellular space,nucleus,cytosol,cell surface,endocytic vesicle,extracellular matrix,cytoplasmic vesicle,very-low-density lipoprotein particle,low-density lipoprotein particle,intermediate-density lipoprotein particle,high-density lipoprotein particle,discoidal high-density lipoprotein particle,spherical high-density lipoprotein particle,chylomicron,extracellular exosome,b…	sp	1	2	uniprot_mouse_proteome	>sp|Q00623|APOA1_MOUSE Apolipoprotein A-I OS=Mus musculus GN=Apoa1 PE=1 SV=2	21	39
TRUE	KO / Control	KO	Control	180	P68372	6.29576e+06	8340229	0.405706	0.405706	32.4737	1.32474	0	5.14474e-07	1.97429e-05	179	0.20351	P68372	TBB4B_MOUSE	Tubulin beta-4B chain	Tubb4b	P68372	Mus musculus	cytoskeleton organization,microtubule-based process	double-stranded RNA binding,GTPase activity,structural constituent of cytoskeleton,GTP binding	nucleus,cytoplasm,microtubule,microtubule cytoskeleton,extracellular matrix,myelin sheath,tubulin complex,extracellular exosome,extracellular vesicle	sp	1	1	uniprot_mouse_proteome	>sp|P68372|TBB4B_MOUSE Tubulin beta-4B chain OS=Mus musculus GN=Tubb4b PE=1 SV=1	24	45
TRUE	KO / Control	KO	Control	104	D3Z7H8	4.74256e+06	3.85889e+06	-0.297478	0.297478	-18.6326	0.813674	0	6.76139e-07	2.51606e-05	103	0.342777	D3Z7H8	CILP2_MOUSE	Cartilage intermediate layer protein 2	Cilp2	D3Z7H8	Mus musculus	biological_process	molecular_function,carbohydrate binding	proteinaceous extracellular matrix,extracellular exosome	sp	1	1	uniprot_mouse_proteome	>sp|D3Z7H8|CILP2_MOUSE Cartilage intermediate layer protein 2 OS=Mus musculus GN=Cilp2 PE=1 SV=1	19	26
TRUE	KO / Control	KO	Control	88	A0A0R4J0I9;Q91ZX7	816566	533120	-0.615108	0.615108	-34.7119	0.652881	0	9.60977e-07	3.47082e-05	87	0.479502	A0A0R4J0I9;Q91ZX7	A0A0R4J0I9_MOUSE;LRP1_MOUSE	Low density lipoprotein receptor-related protein 1;Prolow-density lipoprotein receptor-related protein 1	Lrp1	A0A0R4J0I9;Q91ZX7	Mus musculus	;cardiac septum development,receptor-mediated endocytosis,cholesterol metabolic process,positive regulation of cholesterol efflux,positive regulation of cell death,negative regulation of smooth muscle cell migration,negative regulation of Wnt signaling pathway,positive regulation of protein binding,positive regulation of lipid transport,regulation of cholesterol transport,regulation of phospholip…	;RNA binding,calcium ion binding,protein binding,alpha-2 macroglobulin receptor activity,clathrin heavy chain binding,protein complex binding,apolipoprotein binding	;nucleolus,lysosomal membrane,early endosome,cytosol,integral component of plasma membrane,clathrin-coated pit,focal adhesion,membrane,basolateral plasma membrane,receptor complex,perinuclear region of cytoplasm	tr;sp	1	1	uniprot_mouse_proteome	>tr|A0A0R4J0I9|A0A0R4J0I9_MOUSE Low density lipoprotein receptor-related protein 1 OS=Mus musculus GN=Lrp1 PE=1 SV=1;>sp|Q91ZX7|LRP1_MOUSE Prolow-density lipoprotein receptor-related protein 1 OS=Mus musculus GN=Lrp1 PE=1 SV=1	20	22
TRUE	KO / Control	KO	Control	156	B8JJM5;B8JJN0;P04186	2.27259e+06	2.14656e+06	-0.0823069	0.0823069	-5.54539	0.944546	0	1.62554e-06	5.634e-05	155	0.303662	B8JJM5;B8JJN0;P04186	B8JJM5_MOUSE;B8JJN0_MOUSE;CFAB_MOUSE	Complement factor B;Protein Gm20547;Complement factor B	Cfb;Gm20547;Cfb	B8JJM5;B8JJN0;P04186	Mus musculus	;proteolysis;proteolysis,complement activation, alternative pathway,cell proliferation	;serine-type endopeptidase activity;serine-type endopeptidase activity	;;extracellular space,extracellular exosome,blood microparticle	tr;tr;sp	3;3;1	1;1;2	uniprot_mouse_proteome	>tr|B8JJM5|B8JJM5_MOUSE Complement factor B OS=Mus musculus GN=Cfb PE=3 SV=1;>tr|B8JJN0|B8JJN0_MOUSE Protein Gm20547 OS=Mus musculus GN=Gm20547 PE=3 SV=1;>sp|P04186|CFAB_MOUSE Complement factor B OS=Mus musculus GN=Cfb PE=1 SV=2	31	39
TRUE	KO / Control	KO	Control	132	Q8K0E8	984317	1.07153e+06	0.122473	0.122473	8.85994	1.0886	0	1.65166e-06	5.634e-05	131	0.394403	Q8K0E8	FIBB_MOUSE	Fibrinogen beta chain	Fgb	Q8K0E8	Mus musculus	adaptive immune response,cell-matrix adhesion,signal transduction,plasminogen activation,positive regulation of heterotypic cell-cell adhesion,fibrinolysis,induction of bacterial agglutination,cellular protein complex assembly,cellular response to leptin stimulus,innate immune response,positive regulation of vasoconstriction,positive regulation of exocytosis,positive regulation of protein secreti…	structural molecule activity,protein binding, bridging,chaperone binding,receptor binding,cell adhesion molecule binding	fibrinogen complex,extracellular space,cell cortex,external side of plasma membrane,cell surface,platelet alpha granule,extracellular exosome,blood microparticle,extracellular vesicle	sp	1	1	uniprot_mouse_proteome	>sp|Q8K0E8|FIBB_MOUSE Fibrinogen beta chain OS=Mus musculus GN=Fgb PE=1 SV=1	25	33
TRUE	KO / Control	KO	Control	60	Q5FW60	1.4342e+06	1.33477e+06	-0.103659	0.103659	-6.93301	0.93067	0	1.80821e-06	6.00131e-05	59	0.594135	Q5FW60	MUP20_MOUSE	Major urinary protein 20	Mup20	Q5FW60	Mus musculus	energy reserve metabolic process,transport,insulin receptor signaling pathway,olfactory learning,aerobic respiration,positive regulation of gene expression,negative regulation of lipid storage,positive regulation of glucose metabolic process,heat generation,glucose homeostasis,locomotor rhythm,negative regulation of gluconeogenesis,positive regulation of lipid metabolic process,negative regulatio…	mating pheromone activity,insulin-activated receptor activity,transporter activity,pheromone binding,small molecule binding	extracellular region,extracellular space,nucleus,cytosol	sp	1	1	uniprot_mouse_proteome	>sp|Q5FW60|MUP20_MOUSE Major urinary protein 20 OS=Mus musculus GN=Mup20 PE=1 SV=1	10	15
TRUE	KO / Control	KO	Control	80	P49182	2.89173e+06	2.98911e+06	0.0477835	0.0477835	3.36756	1.03368	0	1.91001e-06	6.17236e-05	79	0.474029	P49182	HEP2_MOUSE	Heparin cofactor 2	Serpind1	P49182	Mus musculus	blood coagulation,negative regulation of endopeptidase activity	serine-type endopeptidase inhibitor activity,heparin binding	extracellular space,extracellular exosome	sp	1	1	uniprot_mouse_proteome	>sp|P49182|HEP2_MOUSE Heparin cofactor 2 OS=Mus musculus GN=Serpind1 PE=1 SV=1	14	20
TRUE	KO / Control	KO	Control	124	P26043	4.07222e+06	3.18452e+06	-0.354738	0.354738	-21.7988	0.782012	0	2.22783e-06	7.0148e-05	123	0.278262	P26043	RADI_MOUSE	Radixin	Rdx	P26043	Mus musculus	regulation of cell shape,regulation of cell size,positive regulation of gene expression,microvillus assembly,positive regulation of cell migration,regulation of actin filament bundle assembly,negative regulation of homotypic cell-cell adhesion,negative regulation of GTPase activity,cellular response to platelet-derived growth factor stimulus,regulation of GTPase activity,apical protein localizati…	RNA binding,actin binding,protein binding,protein domain specific binding,protein homodimerization activity,cadherin binding,ATPase binding	ruffle,extracellular space,plasma membrane,microvillus,cell-cell adherens junction,focal adhesion,apical plasma membrane,lamellipodium,filopodium,T-tubule,midbody,cortical actin cytoskeleton,cleavage furrow,stereocilium,myelin sheath,apical part of cell,cell tip,extracellular exosome,cell periphery	sp	1	3	uniprot_mouse_proteome	>sp|P26043|RADI_MOUSE Radixin OS=Mus musculus GN=Rdx PE=1 SV=3	24	31
TRUE	KO / Control	KO	Control	148	P26041	3.67405e+06	4.00578e+06	0.124709	0.124709	9.02881	1.09029	0	2.42923e-06	7.45774e-05	147	0.344131	P26041	MOES_MOUSE	Moesin	Msn	P26041	Mus musculus	immunological synapse formation,regulation of cell shape,regulation of cell size,positive regulation of gene expression,gland morphogenesis,membrane to membrane docking,T cell proliferation,establishment of epithelial cell apical/basal polarity,establishment of endothelial barrier,T cell aggregation,cellular response to testosterone stimulus,positive regulation of podosome assembly,T cell migrati…	double-stranded RNA binding,actin binding,receptor binding,enzyme binding,protein kinase binding,cell adhesion molecule binding	uropod,extracellular space,nucleus,cytoplasm,cytosol,cytoskeleton,plasma membrane,microvillus,focal adhesion,cell surface,basolateral plasma membrane,apical plasma membrane,filopodium,pseudopodium,microvillus membrane,vesicle,myelin sheath,apical part of cell,perinuclear region of cytoplasm,extracellular exosome,invadopodium,cell periphery,blood microparticle	sp	1	3	uniprot_mouse_proteome	>sp|P26041|MOES_MOUSE Moesin OS=Mus musculus GN=Msn PE=1 SV=3	26	37
TRUE	KO / Control	KO	Control	1744	E9Q1W3	6536323	10482756	0.681467	0.681467	60.377	1.60377	0	3.02488e-06	8.89466e-05	1743	0.0775139	E9Q1W3	E9Q1W3_MOUSE	Protein Neb	Neb	E9Q1W3	Mus musculus	regulation of actin filament length,sarcomere organization	actin binding,protein binding	striated muscle thin filament,Z disc,protein complex,contractile fiber,extracellular exosome	tr	1	1	uniprot_mouse_proteome	>tr|E9Q1W3|E9Q1W3_MOUSE Protein Neb OS=Mus musculus GN=Neb PE=1 SV=1	297	436
TRUE	KO / Control	KO	Control	156	E9Q092;E9QM92;Q3V1J8;Q8K0D2;Q8K0D2-2	6963041	7.48242e+06	0.103788	0.103788	7.4591	1.07459	0	3.04215e-06	8.89466e-05	155	0.289039	E9Q092;E9QM92;Q3V1J8;Q8K0D2;Q8K0D2-2	E9Q092_MOUSE;E9QM92_MOUSE;Q3V1J8_MOUSE;HABP2_MOUSE;HABP2_MOUSE	Hyaluronan-binding protein 2;Hyaluronan-binding protein 2;Hyaluronan-binding protein 2;Hyaluronan-binding protein 2;Isoform 2 of Hyaluronan-binding protein 2	Habp2	E9Q092;E9QM92;Q3V1J8;Q8K0D2;Q8K0D2-2	Mus musculus	;;;proteolysis;	;;;serine-type endopeptidase activity,calcium ion binding,peptidase activity;	;;;extracellular region;	tr;tr;tr;sp;sp	1;1;1;1;	1;1;1;2;	uniprot_mouse_proteome	>tr|E9Q092|E9Q092_MOUSE Hyaluronan-binding protein 2 OS=Mus musculus GN=Habp2 PE=1 SV=1;>tr|E9QM92|E9QM92_MOUSE Hyaluronan-binding protein 2 OS=Mus musculus GN=Habp2 PE=1 SV=1;>tr|Q3V1J8|Q3V1J8_MOUSE Hyaluronan-binding protein 2 OS=Mus musculus GN=Habp2 PE=1 SV=1;>sp|Q8K0D2|HABP2_MOUSE Hyaluronan-binding protein 2 OS=Mus musculus GN=Habp2 PE=1 SV=2;>sp|Q8K0D2-2|HABP2_MOUSE Isoform 2 of Hyaluronan…	25	39
TRUE	KO / Control	KO	Control	76	F8WJE0;Q60710	479838	461073	-0.0575526	0.0575526	-3.91072	0.960893	0	4.32768e-06	0.000123591	75	0.506589	F8WJE0;Q60710	F8WJE0_MOUSE;SAMH1_MOUSE	Deoxynucleoside triphosphate triphosphohydrolase SAMHD1	Samhd1	F8WJE0;Q60710	Mus musculus	;dGTP catabolic process,innate immune response,regulation of innate immune response,dATP catabolic process,protein homotetramerization,defense response to virus,RNA phosphodiester bond hydrolysis	;nucleic acid binding,RNA binding,ribonuclease activity,zinc ion binding,dGTPase activity,triphosphoric monoester hydrolase activity,dGTP binding	;nucleus,nucleoplasm,plasma membrane	tr;sp	1	1;2	uniprot_mouse_proteome	>tr|F8WJE0|F8WJE0_MOUSE Deoxynucleoside triphosphate triphosphohydrolase SAMHD1 OS=Mus musculus GN=Samhd1 PE=1 SV=1;>sp|Q60710|SAMH1_MOUSE Deoxynucleoside triphosphate triphosphohydrolase SAMHD1 OS=Mus musculus GN=Samhd1 PE=1 SV=2	16	19
TRUE	KO / Control	KO	Control	92	Q8BHN3;Q8BHN3-2	1.15081e+06	930307	-0.306872	0.306872	-19.1607	0.808393	0	4.48946e-06	0.000125297	91	0.455273	Q8BHN3;Q8BHN3-2	GANAB_MOUSE	Neutral alpha-glucosidase AB;Isoform 2 of Neutral alpha-glucosidase AB	Ganab	Q8BHN3;Q8BHN3-2	Mus musculus	carbohydrate metabolic process,N-glycan processing;	RNA binding,protein binding,glucosidase activity,carbohydrate binding,glucan 1,3-alpha-glucosidase activity;	endoplasmic reticulum,Golgi apparatus,membrane,glucosidase II complex,extracellular matrix,melanosome,extracellular exosome;	sp	1;	1;	uniprot_mouse_proteome	>sp|Q8BHN3|GANAB_MOUSE Neutral alpha-glucosidase AB OS=Mus musculus GN=Ganab PE=1 SV=1;>sp|Q8BHN3-2|GANAB_MOUSE Isoform 2 of Neutral alpha-glucosidase AB OS=Mus musculus GN=Ganab	20	23
TRUE	KO / Control	KO	Control	140	P12023	4.02383e+06	3.34677e+06	-0.2658	0.2658	-16.8263	0.831737	0	6.25977e-06	0.000170822	139	0.459445	P12023	A4_MOUSE	Amyloid beta A4 protein	App	P12023	Mus musculus	positive regulation of protein phosphorylation,suckling behavior,astrocyte activation involved in immune response,mRNA polyadenylation,regulation of translation,protein phosphorylation,cellular copper ion homeostasis,endocytosis,response to oxidative stress,cell adhesion,regulation of epidermal growth factor-activated receptor activity,Notch signaling pathway,axonogenesis,learning or memory,learn…	DNA binding,serine-type endopeptidase inhibitor activity,receptor binding,protein binding,heparin binding,peptidase activator activity,enzyme binding,identical protein binding,transition metal ion binding,PTB domain binding,growth factor receptor binding	extracellular space,nuclear envelope lumen,cytoplasm,endosome,smooth endoplasmic reticulum,rough endoplasmic reticulum,Golgi apparatus,plasma membrane,clathrin-coated pit,cell-cell junction,cell surface,membrane,integral component of membrane,ER to Golgi transport vesicle,axon,cytoplasmic vesicle,neuromuscular junction,ciliary rootlet,neuron projection,terminal bouton,dendritic spine,dendritic sh…	sp	1	3	uniprot_mouse_proteome	>sp|P12023|A4_MOUSE Amyloid beta A4 protein OS=Mus musculus GN=App PE=1 SV=3	21	35
TRUE	KO / Control	KO	Control	180	P09103	9198695	9681411	0.0737881	0.0737881	5.24766	1.05248	0	7.50992e-06	0.000200482	179	0.334518	P09103	PDIA1_MOUSE	Protein disulfide-isomerase	P4hb	P09103	Mus musculus	protein folding,peptidyl-proline hydroxylation to 4-hydroxy-L-proline,response to endoplasmic reticulum stress,cell redox homeostasis,positive regulation of viral entry into host cell,oxidation-reduction process,cellular response to hypoxia,regulation of oxidative stress-induced intrinsic apoptotic signaling pathway	RNA binding,protein disulfide isomerase activity,integrin binding,protein binding,peptide disulfide oxidoreductase activity,enzyme binding,protein heterodimerization activity,procollagen-proline 4-dioxygenase activity,peptidyl-proline 4-dioxygenase activity	endoplasmic reticulum,endoplasmic reticulum lumen,endoplasmic reticulum-Golgi intermediate compartment,focal adhesion,external side of plasma membrane,procollagen-proline 4-dioxygenase complex,extracellular matrix,endoplasmic reticulum chaperone complex,melanosome,extracellular exosome	sp	1	2	uniprot_mouse_proteome	>sp|P09103|PDIA1_MOUSE Protein disulfide-isomerase OS=Mus musculus GN=P4hb PE=1 SV=2	30	45
TRUE	KO / Control	KO	Control	224	P11499	10950833	13450531	0.296623	0.296623	22.8266	1.22827	0	8.01288e-06	0.000205566	223	0.281973	P11499	HS90B_MOUSE	Heat shock protein HSP 90-beta	Hsp90ab1	P11499	Mus musculus	placenta development,protein folding,telomere maintenance via telomerase,response to salt stress,response to organic substance,virion attachment to host cell,positive regulation of transforming growth factor beta receptor signaling pathway,regulation of protein ubiquitination,positive regulation of protein binding,negative regulation of proteasomal ubiquitin-dependent protein catabolic process,po…	UTP binding,CTP binding,RNA binding,double-stranded RNA binding,protein binding,ATP binding,GTP binding,drug binding,sulfonylurea receptor binding,kinase binding,protein kinase binding,MHC class II protein complex binding,nitric-oxide synthase regulator activity,TPR domain binding,heat shock protein binding,dATP binding,peptide binding,protein homodimerization activity,histone deacetylase binding…	extracellular region,intracellular,nucleus,cytoplasm,mitochondrion,lysosomal membrane,cytosol,cell surface,membrane,inclusion body,basolateral plasma membrane,apical plasma membrane,brush border membrane,aryl hydrocarbon receptor complex,melanosome,protein complex,extracellular exosome,sperm head plasma membrane,ooplasm,COP9 signalosome	sp	1	3	uniprot_mouse_proteome	>sp|P11499|HS90B_MOUSE Heat shock protein HSP 90-beta OS=Mus musculus GN=Hsp90ab1 PE=1 SV=3	39	57
TRUE	KO / Control	KO	Control	92	E9Q7P1	1.50339e+06	1.79442e+06	0.255301	0.255301	19.3585	1.19358	0	8.03516e-06	0.000205566	91	0.398675	E9Q7P1	E9Q7P1_MOUSE	Protein Col22a1	Col22a1	E9Q7P1	Mus musculus	biological_process	molecular_function	cellular_component	tr	1	1	uniprot_mouse_proteome	>tr|E9Q7P1|E9Q7P1_MOUSE Protein Col22a1 OS=Mus musculus GN=Col22a1 PE=1 SV=1	18	23
TRUE	KO / Control	KO	Control	224	P20029	7170643	8055035	0.167788	0.167788	12.3335	1.12334	0	8.4665e-06	0.000212181	223	0.267128	P20029	GRP78_MOUSE	78 kDa glucose-regulated protein	Hspa5	P20029	Mus musculus	platelet degranulation,ER overload response,activation of signaling protein activity involved in unfolded protein response,response to radiation,positive regulation of neuron projection development,cerebellum structural organization,cerebellar Purkinje cell layer development,substantia nigra development,neuron differentiation,positive regulation of cell migration,negative regulation of transformi…	protein binding,ATP binding,ATPase activity,enzyme binding,protein domain specific binding,ubiquitin protein ligase binding,ribosome binding,cadherin binding,unfolded protein binding,misfolded protein binding	extracellular region,nucleus,mitochondrion,endoplasmic reticulum,endoplasmic reticulum lumen,endoplasmic reticulum membrane,smooth endoplasmic reticulum,endoplasmic reticulum-Golgi intermediate compartment,plasma membrane,focal adhesion,cell surface,membrane,integral component of endoplasmic reticulum membrane,midbody,extracellular matrix,endoplasmic reticulum chaperone complex,melanosome,myelin …	sp	1	3	uniprot_mouse_proteome	>sp|P20029|GRP78_MOUSE 78 kDa glucose-regulated protein OS=Mus musculus GN=Hspa5 PE=1 SV=3	37	56
TRUE	KO / Control	KO	Control	44	A0A1B0GSX6	235361	452353	0.942574	0.942574	92.1954	1.92195	0	8.81917e-06	0.000216599	43	0.17171	A0A1B0GSX6	A0A1B0GSX6_MOUSE	PDZ and LIM domain 3, isoform CRA_a	Pdlim3	A0A1B0GSX6	Mus musculus				tr	1	1	uniprot_mouse_proteome	>tr|A0A1B0GSX6|A0A1B0GSX6_MOUSE PDZ and LIM domain 3, isoform CRA_a OS=Mus musculus GN=Pdlim3 PE=1 SV=1	11	11
TRUE	KO / Control	KO	Control	172	A0A0R4J032;P06683	4.69288e+06	4.8249e+06	0.0400252	0.0400252	2.81318	1.02813	0	9.58645e-06	0.000230827	171	0.326024	A0A0R4J032;P06683	A0A0R4J032_MOUSE;CO9_MOUSE	Complement component 9;Complement component C9	C9	A0A0R4J032;P06683	Mus musculus	;cell killing,complement activation, alternative pathway,complement activation, classical pathway,cytolysis,protein homooligomerization	;	;membrane attack complex,extracellular space,cytosol,plasma membrane,other organism cell membrane,extracellular exosome,blood microparticle	tr;sp	1	1;2	uniprot_mouse_proteome	>tr|A0A0R4J032|A0A0R4J032_MOUSE Complement component 9 OS=Mus musculus GN=C9 PE=1 SV=1;>sp|P06683|CO9_MOUSE Complement component C9 OS=Mus musculus GN=C9 PE=1 SV=2	32	43
TRUE	KO / Control	KO	Control	36	D3YYN7;Q6PIE5	328105	479854	0.548438	0.548438	46.2501	1.4625	0	9.97005e-06	0.000235446	35	0.209037	D3YYN7;Q6PIE5	D3YYN7_MOUSE;AT1A2_MOUSE	Sodium/potassium-transporting ATPase subunit alpha;Sodium/potassium-transporting ATPase subunit alpha-2	Atp1a2	D3YYN7;Q6PIE5	Mus musculus	;neurotransmitter uptake,regulation of the force of heart contraction,regulation of respiratory gaseous exchange by neurological system process,cellular sodium ion homeostasis,regulation of muscle contraction,regulation of smooth muscle contraction,regulation of striated muscle contraction,regulation of blood pressure,adult locomotory behavior,visual learning,potassium ion import,establishment or…	;sodium:potassium-exchanging ATPase activity,protein binding,chaperone binding,steroid hormone binding,ATP binding,drug binding,ATPase activity,potassium ion binding,sodium ion binding	;cytoplasm,endosome,plasma membrane,sodium:potassium-exchanging ATPase complex,caveola,intercalated disc,membrane,T-tubule,sarcolemma,dendritic spine,myelin sheath,extracellular vesicle	tr;sp	1	1	uniprot_mouse_proteome	>tr|D3YYN7|D3YYN7_MOUSE Sodium/potassium-transporting ATPase subunit alpha OS=Mus musculus GN=Atp1a2 PE=1 SV=1;>sp|Q6PIE5|AT1A2_MOUSE Sodium/potassium-transporting ATPase subunit alpha-2 OS=Mus musculus GN=Atp1a2 PE=1 SV=1	9	9
TRUE	KO / Control	KO	Control	56	P17918	318786	476969	0.581305	0.581305	49.6203	1.4962	0	1.14807e-05	0.000266005	55	0.289194	P17918	PCNA_MOUSE	Proliferating cell nuclear antigen	Pcna	P17918	Mus musculus	negative regulation of transcription from RNA polymerase II promoter,leading strand elongation,base-excision repair, gap-filling,mismatch repair,translesion synthesis,replication fork processing,positive regulation of deoxyribonuclease activity,cellular response to UV,positive regulation of DNA repair,positive regulation of DNA replication,cellular response to xenobiotic stimulus,mitotic telomere…	purine-specific mismatch base pair DNA N-glycosylase activity,chromatin binding,damaged DNA binding,protein binding,enzyme binding,DNA polymerase processivity factor activity,receptor tyrosine kinase binding,dinucleotide insertion or deletion binding,MutLalpha complex binding,histone acetyltransferase binding,identical protein binding,DNA polymerase binding	cyclin-dependent protein kinase holoenzyme complex,nuclear chromosome, telomeric region,intracellular,nucleus,nuclear lamina,nucleoplasm,replication fork,centrosome,nuclear body,nuclear replication fork,PCNA complex,extracellular exosome,PCNA-p21 complex	sp	1	2	uniprot_mouse_proteome	>sp|P17918|PCNA_MOUSE Proliferating cell nuclear antigen OS=Mus musculus GN=Pcna PE=1 SV=2	10	14
TRUE	KO / Control	KO	Control	476	P68134	267382960	383549280	0.520504	0.520504	43.4457	1.43446	0	1.18305e-05	0.000269034	475	0.182589	P68134	ACTS_MOUSE	Actin, alpha skeletal muscle	Acta1	P68134	Mus musculus	response to mechanical stimulus,response to extracellular stimulus,response to lithium ion,positive regulation of gene expression,cell growth,skeletal muscle thin filament assembly,skeletal muscle fiber adaptation,response to steroid hormone,skeletal muscle fiber development,mesenchyme migration	protein binding,ATP binding	stress fiber,extracellular space,cytoplasm,striated muscle thin filament,actin filament,actin cytoskeleton,sarcomere,lamellipodium,filopodium,protein complex,cell body,extracellular exosome,blood microparticle	sp	1	1	uniprot_mouse_proteome	>sp|P68134|ACTS_MOUSE Actin, alpha skeletal muscle OS=Mus musculus GN=Acta1 PE=1 SV=1	34	120
TRUE	KO / Control	KO	Control	68	Q7TQ62	892171	883586	-0.0139501	0.0139501	-0.962287	0.990377	0	1.57275e-05	0.000349465	67	0.416915	Q7TQ62	PODN_MOUSE	Podocan	Podn	Q7TQ62	Mus musculus	negative regulation of protein kinase activity,negative regulation of cell proliferation,cytokine-mediated signaling pathway,negative regulation of cell migration,negative regulation of JAK-STAT cascade	protein kinase inhibitor activity,collagen binding	proteinaceous extracellular matrix,extracellular space,cytoplasm	sp	2	1	uniprot_mouse_proteome	>sp|Q7TQ62|PODN_MOUSE Podocan OS=Mus musculus GN=Podn PE=2 SV=1	14	17
TRUE	KO / Control	KO	Control	68	Q9CVB6	918958	840657	-0.128482	0.128482	-8.52063	0.914794	0	1.59365e-05	0.000349465	67	0.384699	Q9CVB6	ARPC2_MOUSE	Actin-related protein 2/3 complex subunit 2	Arpc2	Q9CVB6	Mus musculus	positive regulation of lamellipodium assembly,actin filament polymerization,positive regulation of actin filament polymerization,Arp2/3 complex-mediated actin nucleation,positive regulation of substrate adhesion-dependent cell spreading	structural constituent of cytoskeleton,protein binding,actin filament binding	endosome,Arp2/3 protein complex,plasma membrane,focal adhesion,cell leading edge,muscle cell projection membrane,neuron projection,synapse,extracellular exosome	sp	1	3	uniprot_mouse_proteome	>sp|Q9CVB6|ARPC2_MOUSE Actin-related protein 2/3 complex subunit 2 OS=Mus musculus GN=Arpc2 PE=1 SV=3	12	17
TRUE	KO / Control	KO	Control	52	P63101	2.61404e+06	3553272	0.442864	0.442864	35.9301	1.3593	0	1.74099e-05	0.000375075	51	0.234815	P63101	1433Z_MOUSE	14-3-3 protein zeta/delta	Ywhaz	P63101	Mus musculus	protein targeting,regulation of cell death,establishment of Golgi localization,Golgi reassembly	RNA binding,protein binding,transcription factor binding,protein kinase binding,protein domain specific binding,ubiquitin protein ligase binding,identical protein binding,ion channel binding,cadherin binding	extracellular space,nucleus,mitochondrion,cytosol,focal adhesion,cytoplasmic vesicle membrane,vesicle,melanosome,extracellular exosome,blood microparticle	sp	1	1	uniprot_mouse_proteome	>sp|P63101|1433Z_MOUSE 14-3-3 protein zeta/delta OS=Mus musculus GN=Ywhaz PE=1 SV=1	9	13
TRUE	KO / Control	KO	Control	56	P00920	2137784	1.20108e+06	-0.83178	0.83178	-43.8164	0.561836	0	1.82945e-05	0.00038194	55	0.677511	P00920	CAH2_MOUSE	Carbonic anhydrase 2	Ca2	P00920	Mus musculus	kidney development,morphogenesis of an epithelium,one-carbon metabolic process,regulation of pH,response to pH,response to zinc ion,carbon dioxide transport,positive regulation of synaptic transmission, GABAergic,positive regulation of cellular pH reduction,angiotensin-activated signaling pathway,odontogenesis of dentin-containing tooth,response to estrogen,regulation of anion transport,positive …	arylesterase activity,carbonate dehydratase activity,zinc ion binding	cytoplasm,cytosol,plasma membrane,microvillus,basolateral plasma membrane,axon,myelin sheath,apical part of cell,extracellular exosome	sp	1	4	uniprot_mouse_proteome	>sp|P00920|CAH2_MOUSE Carbonic anhydrase 2 OS=Mus musculus GN=Ca2 PE=1 SV=4	8	14
TRUE	KO / Control	KO	Control	20	Q9EP64	2.17928e+06	615576	-1.82384	1.82384	-71.7532	0.282468	0	1.83505e-05	0.00038194	19	0.33665	Q9EP64	TNMD_MOUSE	Tenomodulin	Tnmd	Q9EP64	Mus musculus	endothelial cell morphogenesis,negative regulation of endothelial cell proliferation,negative regulation of angiogenesis,tendon cell differentiation,cellular response to BMP stimulus		nuclear envelope,integral component of membrane	sp	2	1	uniprot_mouse_proteome	>sp|Q9EP64|TNMD_MOUSE Tenomodulin OS=Mus musculus GN=Tnmd PE=2 SV=1	4	5
TRUE	KO / Control	KO	Control	452	A0A087WSN6	6.88827e+06	12044991	0.806219	0.806219	74.8623	1.74862	0	1.91805e-05	0.000392561	451	0.162934	A0A087WSN6	A0A087WSN6_MOUSE	Fibronectin	Fn1	A0A087WSN6	Mus musculus				tr	1	1	uniprot_mouse_proteome	>tr|A0A087WSN6|A0A087WSN6_MOUSE Fibronectin OS=Mus musculus GN=Fn1 PE=1 SV=1	81	113
TRUE	KO / Control	KO	Control	216	O88947;Q3U3V1	44077544	56963628	0.369997	0.369997	29.235	1.29235	0	2.03662e-05	0.00040866	215	0.278644	O88947;Q3U3V1	FA10_MOUSE;Q3U3V1_MOUSE	Coagulation factor X	F10	O88947;Q3U3V1	Mus musculus	proteolysis,blood coagulation,positive regulation of protein kinase B signaling;	serine-type endopeptidase activity,calcium ion binding,phospholipid binding;	extracellular region;	sp;tr	1	1	uniprot_mouse_proteome	>sp|O88947|FA10_MOUSE Coagulation factor X OS=Mus musculus GN=F10 PE=1 SV=1;>tr|Q3U3V1|Q3U3V1_MOUSE Coagulation factor X OS=Mus musculus GN=F10 PE=1 SV=1	21	54
TRUE	KO / Control	KO	Control	108	A0A0R4J086	5785510	7299196	0.335293	0.335293	26.1634	1.26163	0	2.06327e-05	0.00040866	107	0.350448	A0A0R4J086	A0A0R4J086_MOUSE	Olfactomedin-like protein 3	Olfml3	A0A0R4J086	Mus musculus				tr	1	1	uniprot_mouse_proteome	>tr|A0A0R4J086|A0A0R4J086_MOUSE Olfactomedin-like protein 3 OS=Mus musculus GN=Olfml3 PE=1 SV=1	20	27
TRUE	KO / Control	KO	Control	96	B7ZNH7;K3W4R4;Q80X19;Q80X19-2	511831	421652	-0.279615	0.279615	-17.6189	0.823811	0	2.18187e-05	0.000425292	95	0.37424	B7ZNH7;K3W4R4;Q80X19;Q80X19-2	B7ZNH7_MOUSE;K3W4R4_MOUSE;COEA1_MOUSE;COEA1_MOUSE	Collagen alpha-1(XIV) chain;Collagen alpha-1(XIV) chain;Collagen alpha-1(XIV) chain;Isoform 2 of Collagen alpha-1(XIV) chain	Col14a1	B7ZNH7;K3W4R4;Q80X19;Q80X19-2	Mus musculus	;;ventricular cardiac muscle tissue development,cell adhesion,collagen fibril organization,homeostasis of number of cells within a tissue,regulation of cell growth involved in cardiac muscle cell development;	;;RNA binding;	;;collagen trimer,interstitial matrix,extracellular space,extracellular exosome,extracellular matrix;	tr;tr;sp;sp	1;1;1;	1;1;2;	uniprot_mouse_proteome	>tr|B7ZNH7|B7ZNH7_MOUSE Collagen alpha-1(XIV) chain OS=Mus musculus GN=Col14a1 PE=1 SV=1;>tr|K3W4R4|K3W4R4_MOUSE Collagen alpha-1(XIV) chain OS=Mus musculus GN=Col14a1 PE=1 SV=1;>sp|Q80X19|COEA1_MOUSE Collagen alpha-1(XIV) chain OS=Mus musculus GN=Col14a1 PE=1 SV=2;>sp|Q80X19-2|COEA1_MOUSE Isoform 2 of Collagen alpha-1(XIV) chain OS=Mus musculus GN=Col14a1	23	24
TRUE	KO / Control	KO	Control	28	P63268	6420104	12543022	0.966216	0.966216	95.371	1.95371	0	2.35274e-05	0.000451431	27	0.201045	P63268	ACTH_MOUSE	Actin, gamma-enteric smooth muscle	Actg2	P63268	Mus musculus	positive regulation of gene expression,mesenchyme migration	ATP binding	extracellular space,cytoplasm,lamellipodium,filopodium,myosin filament,cell body,extracellular exosome,cell periphery,blood microparticle	sp	1	1	uniprot_mouse_proteome	>sp|P63268|ACTH_MOUSE Actin, gamma-enteric smooth muscle OS=Mus musculus GN=Actg2 PE=1 SV=1	3	7
TRUE	KO / Control	KO	Control	104	P32261	1.0604e+06	1.61632e+06	0.608107	0.608107	52.4258	1.52426	0	2.61313e-05	0.000486411	103	0.426898	P32261	ANT3_MOUSE	Antithrombin-III	Serpinc1	P32261	Mus musculus	acute inflammatory response to antigenic stimulus,response to nutrient,lactation,blood coagulation,negative regulation of endopeptidase activity,regulation of blood coagulation, intrinsic pathway	protease binding,serine-type endopeptidase inhibitor activity,heparin binding,identical protein binding	extracellular space,extracellular exosome,blood microparticle	sp	1	1	uniprot_mouse_proteome	>sp|P32261|ANT3_MOUSE Antithrombin-III OS=Mus musculus GN=Serpinc1 PE=1 SV=1	21	26
TRUE	KO / Control	KO	Control	52	A8DUK4	29388680	12669538	-1.2139	1.2139	-56.8897	0.431103	0	2.61426e-05	0.000486411	51	0.443648	A8DUK4	A8DUK4_MOUSE	Beta-globin	Hbbt1	A8DUK4	Mus musculus	oxygen transport,cellular oxidant detoxification	oxygen transporter activity,iron ion binding,oxygen binding,heme binding,hemoglobin binding,peroxidase activity,haptoglobin binding	extracellular space,hemoglobin complex,haptoglobin-hemoglobin complex,extracellular exosome,blood microparticle	tr	1	1	uniprot_mouse_proteome	>tr|A8DUK4|A8DUK4_MOUSE Beta-globin OS=Mus musculus GN=Hbbt1 PE=1 SV=1	7	13
TRUE	KO / Control	KO	Control	148	Q9JK53	14194767	18457204	0.378825	0.378825	30.0282	1.30028	0	2.8438e-05	0.000521222	147	0.356149	Q9JK53	PRELP_MOUSE	Prolargin	Prelp	Q9JK53	Mus musculus	cell aging,axonogenesis	extracellular matrix structural constituent,heparin binding	proteinaceous extracellular matrix,extracellular space,extracellular matrix,extracellular exosome,extracellular vesicle	sp	1	2	uniprot_mouse_proteome	>sp|Q9JK53|PRELP_MOUSE Prolargin OS=Mus musculus GN=Prelp PE=1 SV=2	21	37
TRUE	KO / Control	KO	Control	120	Q08761	8915883	6626316	-0.428171	0.428171	-25.6796	0.743204	0	3.2514e-05	0.000587164	119	0.344017	Q08761	PROS_MOUSE	Vitamin K-dependent protein S	Pros1	Q08761	Mus musculus	blood coagulation,fibrinolysis	calcium ion binding	extracellular space,extracellular exosome,blood microparticle	sp	2	1	uniprot_mouse_proteome	>sp|Q08761|PROS_MOUSE Vitamin K-dependent protein S OS=Mus musculus GN=Pros1 PE=2 SV=1	24	30
TRUE	KO / Control	KO	Control	144	P49290	1.49134e+06	1.85634e+06	0.31585	0.31585	24.4745	1.24475	0	3.59626e-05	0.000613362	143	0.428208	P49290	PERE_MOUSE	Eosinophil peroxidase	Epx	P49290	Mus musculus	defense response to nematode,response to oxidative stress,negative regulation of interleukin-10 production,negative regulation of interleukin-5 production,positive regulation of interleukin-4 production,hydrogen peroxide catabolic process,oxidation-reduction process,eosinophil migration,cellular oxidant detoxification	peroxidase activity,heme binding,metal ion binding	extracellular space,extracellular exosome	sp	1	2	uniprot_mouse_proteome	>sp|P49290|PERE_MOUSE Eosinophil peroxidase OS=Mus musculus GN=Epx PE=1 SV=2	29	36
TRUE	KO / Control	KO	Control	188	P10126	21766466	20581346	-0.0807699	0.0807699	-5.44471	0.945553	0	3.50122e-05	0.000613362	187	0.310121	P10126	EF1A1_MOUSE	Elongation factor 1-alpha 1	Eef1a1	P10126	Mus musculus	translational elongation,aging,positive regulation of cell death,positive regulation of neuron projection development,cellular response to drug,protein homooligomerization,cellular response to epidermal growth factor stimulus,negative regulation of reactive oxygen species biosynthetic process,cellular response to nerve growth factor stimulus	tRNA binding,RNA binding,mRNA binding,translation elongation factor activity,GTPase activity,protein binding,GTP binding,drug binding,protein kinase binding	extracellular space,nucleus,nucleolus,cytoplasm,cytosol,plasma membrane,membrane,cortical actin cytoskeleton,ruffle membrane,myelin sheath,extracellular exosome	sp	1	3	uniprot_mouse_proteome	>sp|P10126|EF1A1_MOUSE Elongation factor 1-alpha 1 OS=Mus musculus GN=Eef1a1 PE=1 SV=3	24	47
TRUE	KO / Control	KO	Control	96	F8WJ05;Q61702	592898	674933	0.186959	0.186959	13.8362	1.13836	0	3.56721e-05	0.000613362	95	0.383414	F8WJ05;Q61702	F8WJ05_MOUSE;ITIH1_MOUSE	Inter-alpha-trypsin inhibitor heavy chain H1	Itih1	F8WJ05;Q61702	Mus musculus	;negative regulation of endopeptidase activity,hyaluronan metabolic process	;serine-type endopeptidase inhibitor activity	;extracellular exosome,blood microparticle	tr;sp	1	1;2	uniprot_mouse_proteome	>tr|F8WJ05|F8WJ05_MOUSE Inter-alpha-trypsin inhibitor heavy chain H1 OS=Mus musculus GN=Itih1 PE=1 SV=1;>sp|Q61702|ITIH1_MOUSE Inter-alpha-trypsin inhibitor heavy chain H1 OS=Mus musculus GN=Itih1 PE=1 SV=2	19	24
TRUE	KO / Control	KO	Control	36	Q3TW96	148971	130461	-0.191411	0.191411	-12.4251	0.875749	0	3.57212e-05	0.000613362	35	0.541268	Q3TW96	UAP1L_MOUSE	UDP-N-acetylhexosamine pyrophosphorylase-like protein 1	Uap1l1	Q3TW96	Mus musculus	UDP-N-acetylglucosamine biosynthetic process	UDP-N-acetylglucosamine diphosphorylase activity	cytosol	sp	1	1	uniprot_mouse_proteome	>sp|Q3TW96|UAP1L_MOUSE UDP-N-acetylhexosamine pyrophosphorylase-like protein 1 OS=Mus musculus GN=Uap1l1 PE=1 SV=1	8	9
TRUE	KO / Control	KO	Control	236	P35441	26828392	26485854	-0.0185386	0.0185386	-1.27677	0.987232	0	3.76111e-05	0.000632691	235	0.258327	P35441	TSP1_MOUSE	Thrombospondin-1	Thbs1	P35441	Mus musculus	activation of MAPK activity,negative regulation of endothelial cell proliferation,negative regulation of cell-matrix adhesion,sprouting angiogenesis,negative regulation of antigen processing and presentation of peptide or polysaccharide antigen via MHC class II,negative regulation of dendritic cell antigen processing and presentation,outflow tract morphogenesis,endocardial cushion development,gro…	phosphatidylserine binding,fibronectin binding,integrin binding,calcium ion binding,protein binding,heparin binding,fibroblast growth factor binding,low-density lipoprotein particle binding,laminin binding,extracellular matrix binding,fibrinogen binding,collagen V binding	fibrinogen complex,extracellular space,endoplasmic reticulum,external side of plasma membrane,cell surface,sarcoplasmic reticulum,secretory granule,extracellular matrix,platelet alpha granule,extracellular exosome	sp	1	1	uniprot_mouse_proteome	>sp|P35441|TSP1_MOUSE Thrombospondin-1 OS=Mus musculus GN=Thbs1 PE=1 SV=1	41	59
TRUE	KO / Control	KO	Control	40	P16110;Q8C253	1.22878e+06	471626	-1.38151	1.38151	-61.6183	0.383817	0	3.82484e-05	0.000634716	39	0.431248	P16110;Q8C253	LEG3_MOUSE;Q8C253_MOUSE	Galectin-3;Galectin	Lgals3	P16110;Q8C253	Mus musculus	skeletal system development,monocyte chemotaxis,mRNA processing,receptor-mediated endocytosis,RNA splicing,cell differentiation,extracellular matrix organization,neutrophil chemotaxis,regulation of T cell proliferation,innate immune response,negative regulation of endocytosis,eosinophil chemotaxis,macrophage chemotaxis,negative regulation of T cell receptor signaling pathway,positive chemotaxis,r…	RNA binding,protein binding,IgE binding,carbohydrate binding,chemoattractant activity,laminin binding;	immunological synapse,extracellular region,proteinaceous extracellular matrix,extracellular space,nucleus,spliceosomal complex,cytoplasm,mitochondrial inner membrane,external side of plasma membrane,cell surface,membrane,extracellular matrix,extracellular exosome,glial cell projection;	sp;tr	1	3;1	uniprot_mouse_proteome	>sp|P16110|LEG3_MOUSE Galectin-3 OS=Mus musculus GN=Lgals3 PE=1 SV=3;>tr|Q8C253|Q8C253_MOUSE Galectin OS=Mus musculus GN=Lgals3 PE=1 SV=1	7	10
TRUE	KO / Control	KO	Control	168	P63038	3.65171e+06	3.57422e+06	-0.0309448	0.0309448	-2.12209	0.978779	0	3.87699e-05	0.000634793	167	0.384044	P63038	CH60_MOUSE	60 kDa heat shock protein, mitochondrial	Hspd1	P63038	Mus musculus	response to hypoxia,detection of misfolded protein,B cell cytokine production,MyD88-dependent toll-like receptor signaling pathway,positive regulation of T cell mediated immune response to tumor cell,response to ischemia,'de novo' protein folding,activation of cysteine-type endopeptidase activity involved in apoptotic process,response to unfolded protein,apoptotic mitochondrial changes,response t…	lipopolysaccharide binding,protease binding,p53 binding,RNA binding,double-stranded RNA binding,ATP binding,high-density lipoprotein particle binding,hydrolase activity,enzyme binding,ubiquitin protein ligase binding,protein complex binding,apolipoprotein binding,apolipoprotein A-I binding,insulin binding,protein binding involved in protein folding,protein heterodimerization activity,unfolded pro…	extracellular space,cytoplasm,mitochondrion,mitochondrial inner membrane,mitochondrial matrix,early endosome,peroxisomal matrix,rough endoplasmic reticulum,Golgi apparatus,cytosol,plasma membrane,clathrin-coated pit,cell surface,membrane,mitochondrial crista,coated vesicle,secretory granule,extracellular matrix,zymogen granule,myelin sheath,intracellular membrane-bounded organelle,protein complex…	sp	1	1	uniprot_mouse_proteome	>sp|P63038|CH60_MOUSE 60 kDa heat shock protein, mitochondrial OS=Mus musculus GN=Hspd1 PE=1 SV=1	29	42
TRUE	KO / Control	KO	Control	112	Q9D0E1;Q9D0E1-2	1.08685e+06	1.19505e+06	0.136921	0.136921	9.95559	1.09956	0	3.9866e-05	0.000644151	111	0.235019	Q9D0E1;Q9D0E1-2	HNRPM_MOUSE	Heterogeneous nuclear ribonucleoprotein M;Isoform 2 of Heterogeneous nuclear ribonucleoprotein M	Hnrnpm	Q9D0E1;Q9D0E1-2	Mus musculus	alternative mRNA splicing, via spliceosome;	RNA binding,protein domain specific binding;	nucleoplasm,spliceosomal complex,membrane,nuclear matrix,extracellular matrix,paraspeckles,extracellular exosome,catalytic step 2 spliceosome;	sp	1;	3;	uniprot_mouse_proteome	>sp|Q9D0E1|HNRPM_MOUSE Heterogeneous nuclear ribonucleoprotein M OS=Mus musculus GN=Hnrnpm PE=1 SV=3;>sp|Q9D0E1-2|HNRPM_MOUSE Isoform 2 of Heterogeneous nuclear ribonucleoprotein M OS=Mus musculus GN=Hnrnpm	20	28
TRUE	KO / Control	KO	Control	76	P29351;P29351-2	394983	447974	0.181623	0.181623	13.4159	1.13416	0	4.04501e-05	0.0006451	75	0.487923	P29351;P29351-2	PTN6_MOUSE	Tyrosine-protein phosphatase non-receptor type 6;Isoform 2 of Tyrosine-protein phosphatase non-receptor type 6	Ptpn6	P29351;P29351-2	Mus musculus	hematopoietic progenitor cell differentiation,negative regulation of humoral immune response mediated by circulating immunoglobulin,protein dephosphorylation,cell proliferation,positive regulation of cell proliferation,positive regulation of phosphatidylinositol 3-kinase signaling,peptidyl-tyrosine phosphorylation,cytokine-mediated signaling pathway,cell differentiation,platelet formation,abortiv…	phosphotyrosine binding,protein tyrosine phosphatase activity,transmembrane receptor protein tyrosine phosphatase activity,protein binding,SH3 domain binding,protein kinase binding,SH2 domain binding,cell adhesion molecule binding;	nucleus,nucleolus,cytoplasm,cytosol,cell-cell junction,alpha-beta T cell receptor complex,protein complex,extracellular exosome;	sp	1;	2;	uniprot_mouse_proteome	>sp|P29351|PTN6_MOUSE Tyrosine-protein phosphatase non-receptor type 6 OS=Mus musculus GN=Ptpn6 PE=1 SV=2;>sp|P29351-2|PTN6_MOUSE Isoform 2 of Tyrosine-protein phosphatase non-receptor type 6 OS=Mus musculus GN=Ptpn6	15	19
TRUE	KO / Control	KO	Control	68	A0A0R4J0X5	4216235	2.71429e+06	-0.635379	0.635379	-35.6228	0.643772	0	4.16263e-05	0.000655347	67	0.477781	A0A0R4J0X5	A0A0R4J0X5_MOUSE	Alpha-1-antitrypsin 1-3	Serpina1c	A0A0R4J0X5	Mus musculus				tr	1	1	uniprot_mouse_proteome	>tr|A0A0R4J0X5|A0A0R4J0X5_MOUSE Alpha-1-antitrypsin 1-3 OS=Mus musculus GN=Serpina1c PE=1 SV=1	9	17
TRUE	KO / Control	KO	Control	40	Q7TSK7	339806	180197	-0.915134	0.915134	-46.9705	0.530295	0	4.62446e-05	0.00071884	39	0.527523	Q7TSK7	ATL2_MOUSE	ADAMTS-like protein 2	Adamtsl2	Q7TSK7	Mus musculus	proteolysis,extracellular matrix organization,negative regulation of transforming growth factor beta receptor signaling pathway,lobar bronchus epithelium development	metalloendopeptidase activity,zinc ion binding,microfibril binding	extracellular region,proteinaceous extracellular matrix	sp	2	1	uniprot_mouse_proteome	>sp|Q7TSK7|ATL2_MOUSE ADAMTS-like protein 2 OS=Mus musculus GN=Adamtsl2 PE=2 SV=1	9	10
TRUE	KO / Control	KO	Control	96	P80318;Q3U0I3	896486	1.05898e+06	0.240319	0.240319	18.1254	1.18125	0	5.08922e-05	0.000781196	95	0.363933	P80318;Q3U0I3	TCPG_MOUSE;Q3U0I3_MOUSE	T-complex protein 1 subunit gamma	Cct3	P80318;Q3U0I3	Mus musculus	'de novo' protein folding,binding of sperm to zona pellucida,positive regulation of telomere maintenance via telomerase,pore complex assembly,protein stabilization,chaperone-mediated protein folding,toxin transport,positive regulation of protein localization to Cajal body,positive regulation of telomerase RNA localization to Cajal body;	RNA binding,protein binding,ATP binding,protein binding involved in protein folding,unfolded protein binding;	zona pellucida receptor complex,cytosol,chaperonin-containing T-complex,microtubule,plasma membrane,myelin sheath,cell body,extracellular exosome;	sp;tr	1	1	uniprot_mouse_proteome	>sp|P80318|TCPG_MOUSE T-complex protein 1 subunit gamma OS=Mus musculus GN=Cct3 PE=1 SV=1;>tr|Q3U0I3|Q3U0I3_MOUSE T-complex protein 1 subunit gamma OS=Mus musculus GN=Cct3 PE=1 SV=1	20	24
TRUE	KO / Control	KO	Control	152	P29788	80886288	78762168	-0.0383923	0.0383923	-2.62606	0.973739	0	5.15871e-05	0.000782087	151	0.279308	P29788	VTNC_MOUSE	Vitronectin	Vtn	P29788	Mus musculus	receptor-mediated endocytosis,immune response,cell-matrix adhesion,positive regulation of cell-substrate adhesion,negative regulation of endopeptidase activity,positive regulation of smooth muscle cell migration,extracellular matrix organization,positive regulation of protein binding,cell adhesion mediated by integrin,endodermal cell differentiation,positive regulation of receptor-mediated endocy…	scavenger receptor activity,integrin binding,collagen binding,heparin binding,polysaccharide binding,identical protein binding,extracellular matrix binding	proteinaceous extracellular matrix,basement membrane,extracellular space,endoplasmic reticulum,Golgi lumen,extracellular matrix,intracellular membrane-bounded organelle,rough endoplasmic reticulum lumen,extracellular exosome,blood microparticle	sp	1	2	uniprot_mouse_proteome	>sp|P29788|VTNC_MOUSE Vitronectin OS=Mus musculus GN=Vtn PE=1 SV=2	20	38
TRUE	KO / Control	KO	Control	52	A0A0R4J0S2;P70389	898843	986472	0.13421	0.13421	9.74915	1.09749	0	5.47883e-05	0.000820489	51	0.622936	A0A0R4J0S2;P70389	A0A0R4J0S2_MOUSE;ALS_MOUSE	Insulin-like growth factor-binding protein complex acid labile subunit	Igfals	A0A0R4J0S2;P70389	Mus musculus	;cell adhesion	;insulin-like growth factor binding	;nucleoplasm,insulin-like growth factor ternary complex,extracellular exosome	tr;sp	1	1	uniprot_mouse_proteome	>tr|A0A0R4J0S2|A0A0R4J0S2_MOUSE Insulin-like growth factor-binding protein complex acid labile subunit OS=Mus musculus GN=Igfals PE=1 SV=1;>sp|P70389|ALS_MOUSE Insulin-like growth factor-binding protein complex acid labile subunit OS=Mus musculus GN=Igfals PE=1 SV=1	12	13
TRUE	KO / Control	KO	Control	88	A2AUC9	1.99533e+06	2.44916e+06	0.295661	0.295661	22.7447	1.22745	0	6.14691e-05	0.000909446	87	0.247494	A2AUC9	KLH41_MOUSE	Kelch-like protein 41	Klhl41	A2AUC9	Mus musculus	protein ubiquitination,myofibril assembly,regulation of lateral pseudopodium assembly,skeletal muscle cell differentiation,sarcomere organization,regulation of myoblast differentiation,skeletal muscle fiber development,regulation of myoblast proliferation,regulation of skeletal muscle cell differentiation	ubiquitin-protein transferase activity	ruffle,nucleus,cytoplasm,endoplasmic reticulum membrane,cytosol,cytoskeleton,plasma membrane,pseudopodium,M band,Cul3-RING ubiquitin ligase complex,sarcoplasmic reticulum membrane	sp	1	1	uniprot_mouse_proteome	>sp|A2AUC9|KLH41_MOUSE Kelch-like protein 41 OS=Mus musculus GN=Klhl41 PE=1 SV=1	20	22
TRUE	KO / Control	KO	Control	232	A0A0A0MQF6;P16858	21135828	28802554	0.446506	0.446506	36.2736	1.36274	0	6.49804e-05	0.000949951	231	0.350712	A0A0A0MQF6;P16858	A0A0A0MQF6_MOUSE;G3P_MOUSE	Glyceraldehyde-3-phosphate dehydrogenase	Gapdh	A0A0A0MQF6;P16858	Mus musculus	;microtubule cytoskeleton organization,glucose metabolic process,glycolytic process,multicellular organism development,negative regulation of endopeptidase activity,negative regulation of translation,killing of cells of other organism,peptidyl-cysteine S-trans-nitrosylation,positive regulation of cytokine secretion,protein stabilization,defense response to fungus,neuron apoptotic process,killing …	;glyceraldehyde-3-phosphate dehydrogenase (NAD+) (phosphorylating) activity,protein binding,microtubule binding,aspartic-type endopeptidase inhibitor activity,enzyme binding,peptidyl-cysteine S-nitrosylase activity,identical protein binding,NADP binding,NAD binding,disordered domain specific binding	;nucleus,cytoplasm,mitochondrion,lipid particle,cytosol,plasma membrane,microtubule cytoskeleton,membrane,intracellular ribonucleoprotein complex,extracellular matrix,nuclear membrane,vesicle,myelin sheath,intracellular membrane-bounded organelle,extracellular exosome,GAIT complex	tr;sp	1	1;2	uniprot_mouse_proteome	>tr|A0A0A0MQF6|A0A0A0MQF6_MOUSE Glyceraldehyde-3-phosphate dehydrogenase OS=Mus musculus GN=Gapdh PE=1 SV=1;>sp|P16858|G3P_MOUSE Glyceraldehyde-3-phosphate dehydrogenase OS=Mus musculus GN=Gapdh PE=1 SV=2	22	58
TRUE	KO / Control	KO	Control	104	P33434	1.24051e+06	2291826	0.885566	0.885566	84.7489	1.84749	0	7.33222e-05	0.00105929	103	0.38533	P33434	MMP2_MOUSE	72 kDa type IV collagenase	Mmp2	P33434	Mus musculus	angiogenesis,response to hypoxia,blood vessel maturation,intramembranous ossification,proteolysis,embryo implantation,collagen catabolic process,endodermal cell differentiation,positive regulation of innate immune response,skeletal system morphogenesis,face morphogenesis,bone trabecula formation,cellular response to amino acid stimulus,positive regulation of vascular smooth muscle cell proliferat…	metalloendopeptidase activity,serine-type endopeptidase activity,metallopeptidase activity,zinc ion binding	proteinaceous extracellular matrix,extracellular space,nucleus,cytoplasm,mitochondrion,plasma membrane,sarcomere,extracellular matrix	sp	1	1	uniprot_mouse_proteome	>sp|P33434|MMP2_MOUSE 72 kDa type IV collagenase OS=Mus musculus GN=Mmp2 PE=1 SV=1	22	26
TRUE	KO / Control	KO	Control	16	Q9DCM2	29721	57854	0.960935	0.960935	94.6571	1.94657	0	7.43564e-05	0.00106174	15	0.161303	Q9DCM2	GSTK1_MOUSE	Glutathione S-transferase kappa 1	Gstk1	Q9DCM2	Mus musculus	glutathione metabolic process,epithelial cell differentiation,oxidation-reduction process,cellular oxidant detoxification	glutathione transferase activity,glutathione peroxidase activity,receptor binding,protein binding,protein disulfide oxidoreductase activity	intracellular,mitochondrion,mitochondrial inner membrane,mitochondrial matrix,peroxisome,membrane,extracellular exosome	sp	1	3	uniprot_mouse_proteome	>sp|Q9DCM2|GSTK1_MOUSE Glutathione S-transferase kappa 1 OS=Mus musculus GN=Gstk1 PE=1 SV=3	4	4
TRUE	KO / Control	KO	Control	60	O35367	2941212	2.98301e+06	0.0203577	0.0203577	1.42109	1.01421	0	7.72568e-05	0.00109047	59	0.396214	O35367	KERA_MOUSE	Keratocan	Kera	O35367	Mus musculus	cornea development in camera-type eye,axonogenesis		proteinaceous extracellular matrix,extracellular space	sp	2	1	uniprot_mouse_proteome	>sp|O35367|KERA_MOUSE Keratocan OS=Mus musculus GN=Kera PE=2 SV=1	13	15
TRUE	KO / Control	KO	Control	104	O88569	4.50193e+06	4.70798e+06	0.0645674	0.0645674	4.57713	1.04577	0	7.9009e-05	0.00110253	103	0.561269	O88569	ROA2_MOUSE	Heterogeneous nuclear ribonucleoproteins A2/B1	Hnrnpa2b1	O88569	Mus musculus	negative regulation of transcription from RNA polymerase II promoter,mRNA splicing, via spliceosome,mRNA processing,mRNA export from nucleus,primary miRNA processing,negative regulation of mRNA splicing, via spliceosome,RNA transport,miRNA transport	RNA binding,mRNA 3'-UTR binding,miRNA binding,single-stranded telomeric DNA binding,pre-mRNA intronic binding,N6-methyladenosine-containing RNA binding	nucleus,nucleoplasm,spliceosomal complex,cytoplasm,membrane,intracellular ribonucleoprotein complex,extracellular exosome,catalytic step 2 spliceosome	sp	1	2	uniprot_mouse_proteome	>sp|O88569|ROA2_MOUSE Heterogeneous nuclear ribonucleoproteins A2/B1 OS=Mus musculus GN=Hnrnpa2b1 PE=1 SV=2	17	26
TRUE	KO / Control	KO	Control	60	P49312;Q5EBP8	1.10442e+06	1.0131e+06	-0.124518	0.124518	-8.26897	0.91731	0	8.26497e-05	0.00114038	59	0.586575	P49312;Q5EBP8	ROA1_MOUSE;Q5EBP8_MOUSE	Heterogeneous nuclear ribonucleoprotein A1	Hnrnpa1	P49312;Q5EBP8	Mus musculus	alternative mRNA splicing, via spliceosome,RNA splicing,mRNA transport,nuclear export,nuclear import,cellular response to sodium arsenite;	single-stranded DNA binding,miRNA binding;	nucleus,nucleoplasm,spliceosomal complex,cytoplasm,intracellular ribonucleoprotein complex;	sp;tr	1	2;1	uniprot_mouse_proteome	>sp|P49312|ROA1_MOUSE Heterogeneous nuclear ribonucleoprotein A1 OS=Mus musculus GN=Hnrnpa1 PE=1 SV=2;>tr|Q5EBP8|Q5EBP8_MOUSE Heterogeneous nuclear ribonucleoprotein A1 OS=Mus musculus GN=Hnrnpa1 PE=1 SV=1	12	15
TRUE	KO / Control	KO	Control	44	Q9CQ62	297458	1.24091e+06	2.06064	2.06064	317.171	4.17171	0	8.45231e-05	0.0011406	43	0.755053	Q9CQ62	DECR_MOUSE	2,4-dienoyl-CoA reductase, mitochondrial	Decr1	Q9CQ62	Mus musculus	fatty acid beta-oxidation,protein homotetramerization	2,4-dienoyl-CoA reductase (NADPH) activity,NADPH binding	nucleus,nucleoplasm,mitochondrion,cytosol,extracellular exosome	sp	1	1	uniprot_mouse_proteome	>sp|Q9CQ62|DECR_MOUSE 2,4-dienoyl-CoA reductase, mitochondrial OS=Mus musculus GN=Decr1 PE=1 SV=1	9	11
TRUE	KO / Control	KO	Control	28	P98086	957908	624163	-0.617963	0.617963	-34.841	0.65159	0	8.41077e-05	0.0011406	27	0.311995	P98086	C1QA_MOUSE	Complement C1q subcomponent subunit A	C1qa	P98086	Mus musculus	complement activation, classical pathway,response to iron ion,innate immune response	protein binding	collagen trimer,extracellular space,extracellular exosome	sp	1	2	uniprot_mouse_proteome	>sp|P98086|C1QA_MOUSE Complement C1q subcomponent subunit A OS=Mus musculus GN=C1qa PE=1 SV=2	5	7
TRUE	KO / Control	KO	Control	108	P21956;P21956-2	2245905	2.70301e+06	0.267272	0.267272	20.353	1.20353	0	9.3547e-05	0.00124865	107	0.35769	P21956;P21956-2	MFGM_MOUSE	Lactadherin;Isoform 2 of Lactadherin	Mfge8	P21956;P21956-2	Mus musculus	angiogenesis,phagocytosis, recognition,phagocytosis, engulfment,cell adhesion,single fertilization,positive regulation of phagocytosis,positive regulation of apoptotic cell clearance;	phosphatidylserine binding,integrin binding,phosphatidylethanolamine binding;	extracellular space,external side of plasma membrane,membrane,extrinsic component of plasma membrane,extracellular matrix,extracellular exosome,extracellular vesicle;	sp	1;	3;	uniprot_mouse_proteome	>sp|P21956|MFGM_MOUSE Lactadherin OS=Mus musculus GN=Mfge8 PE=1 SV=3;>sp|P21956-2|MFGM_MOUSE Isoform 2 of Lactadherin OS=Mus musculus GN=Mfge8	19	27
TRUE	KO / Control	KO	Control	172	P06151;Q564E2	8774846	11514766	0.392039	0.392039	31.2247	1.31225	0	9.98404e-05	0.00131832	171	0.358602	P06151;Q564E2	LDHA_MOUSE;Q564E2_MOUSE	L-lactate dehydrogenase A chain;L-lactate dehydrogenase	Ldha	P06151;Q564E2	Mus musculus	lactate biosynthetic process from pyruvate,glucose catabolic process to lactate via pyruvate,cellular response to extracellular stimulus;	lactate dehydrogenase activity,L-lactate dehydrogenase activity,protein binding,cadherin binding;	nucleus,mitochondrion,cytosol,membrane,sperm fibrous sheath,extracellular exosome;	sp;tr	1	3;1	uniprot_mouse_proteome	>sp|P06151|LDHA_MOUSE L-lactate dehydrogenase A chain OS=Mus musculus GN=Ldha PE=1 SV=3;>tr|Q564E2|Q564E2_MOUSE L-lactate dehydrogenase OS=Mus musculus GN=Ldha PE=1 SV=1	21	43
TRUE	KO / Control	KO	Control	212	P07356	9236759	7985792	-0.209951	0.209951	-13.5434	0.864566	0	0.000102006	0.00133259	211	0.205909	P07356	ANXA2_MOUSE	Annexin A2	Anxa2	P07356	Mus musculus	angiogenesis,membrane raft assembly,positive regulation of receptor recycling,positive regulation of protein phosphorylation,membrane budding,muscle contraction,body fluid secretion,collagen fibril organization,positive regulation of vesicle fusion,negative regulation of low-density lipoprotein particle receptor catabolic process,osteoclast development,fibrinolysis,negative regulation of catalyti…	protease binding,RNA binding,calcium ion binding,protein binding,calcium-dependent phospholipid binding,phosphatidylinositol-4,5-bisphosphate binding,cytoskeletal protein binding,Rab GTPase binding,phospholipase A2 inhibitor activity,identical protein binding,S100 protein binding,bone sialoprotein binding,calcium-dependent protein binding,cadherin binding involved in cell-cell adhesion,receptor a…	ruffle,basement membrane,extracellular space,nucleus,cytoplasm,lysosomal membrane,endosome,early endosome,lipid particle,cytosol,plasma membrane,cell-cell adherens junction,cell cortex,cell surface,membrane,basolateral plasma membrane,extrinsic component of plasma membrane,midbody,extracellular matrix,late endosome membrane,vesicle,myelin sheath adaxonal region,sarcolemma,melanosome,Schmidt-Lante…	sp	1	2	uniprot_mouse_proteome	>sp|P07356|ANXA2_MOUSE Annexin A2 OS=Mus musculus GN=Anxa2 PE=1 SV=2	34	53
TRUE	KO / Control	KO	Control	28	A0A171KXD3;Q9JIF0;Q9JIF0-2;Q9JIF0-3	257412	400014	0.635973	0.635973	55.3985	1.55399	0	0.000108203	0.00139866	27	0.26615	A0A171KXD3;Q9JIF0;Q9JIF0-2;Q9JIF0-3	A0A171KXD3_MOUSE;ANM1_MOUSE;ANM1_MOUSE;ANM1_MOUSE	Protein arginine N-methyltransferase 1;Protein arginine N-methyltransferase 1;Isoform 2 of Protein arginine N-methyltransferase 1;Isoform 3 of Protein arginine N-methyltransferase 1	Prmt1	A0A171KXD3;Q9JIF0;Q9JIF0-2;Q9JIF0-3	Mus musculus	;in utero embryonic development,regulation of transcription, DNA-templated,protein methylation,positive regulation of cell proliferation,histone methylation,peptidyl-arginine methylation,peptidyl-arginine methylation, to asymmetrical-dimethyl arginine,neuron projection development,peptidyl-arginine omega-N-methylation,histone H4-R3 methylation,positive regulation of erythrocyte differentiation,ne…	;RNA binding,protein binding,N-methyltransferase activity,protein methyltransferase activity,methyl-CpG binding,histone-arginine N-methyltransferase activity,protein-arginine N-methyltransferase activity,[cytochrome c]-arginine N-methyltransferase activity,enzyme binding,protein-arginine omega-N monomethyltransferase activity,protein-arginine omega-N asymmetric methyltransferase activity,histone …	;nucleus,nucleoplasm,cytosol,methylosome;;	tr;sp;sp;sp	1;1;;	1;1;;	uniprot_mouse_proteome	>tr|A0A171KXD3|A0A171KXD3_MOUSE Protein arginine N-methyltransferase 1 OS=Mus musculus GN=Prmt1 PE=1 SV=1;>sp|Q9JIF0|ANM1_MOUSE Protein arginine N-methyltransferase 1 OS=Mus musculus GN=Prmt1 PE=1 SV=1;>sp|Q9JIF0-2|ANM1_MOUSE Isoform 2 of Protein arginine N-methyltransferase 1 OS=Mus musculus GN=Prmt1;>sp|Q9JIF0-3|ANM1_MOUSE Isoform 3 of Protein arginine N-methyltransferase 1 OS=Mus musculus GN=P…	6	7
TRUE	KO / Control	KO	Control	92	O55226	7.00754e+06	9525092	0.442825	0.442825	35.9263	1.35926	0	0.000109483	0.00140047	91	0.45216	O55226	CHAD_MOUSE	Chondroadherin	Chad	O55226	Mus musculus	negative regulation of protein kinase activity,cytokine-mediated signaling pathway,negative regulation of JAK-STAT cascade,bone development,negative regulation of bone trabecula formation	protein kinase inhibitor activity	proteinaceous extracellular matrix,cytoplasm	sp	2	1	uniprot_mouse_proteome	>sp|O55226|CHAD_MOUSE Chondroadherin OS=Mus musculus GN=Chad PE=2 SV=1	15	23
TRUE	KO / Control	KO	Control	96	P16294	10842668	12867256	0.246985	0.246985	18.6724	1.18672	0	0.000114523	0.00144984	95	0.433331	P16294	FA9_MOUSE	Coagulation factor IX	F9	P16294	Mus musculus	proteolysis,blood coagulation,zymogen activation	endopeptidase activity,serine-type endopeptidase activity,calcium ion binding,peptidase activity	extracellular space,extracellular exosome	sp	2	3	uniprot_mouse_proteome	>sp|P16294|FA9_MOUSE Coagulation factor IX OS=Mus musculus GN=F9 PE=2 SV=3	15	24
TRUE	KO / Control	KO	Control	40	F6SVV1;P62082	1.07024e+06	742767	-0.526947	0.526947	-30.5978	0.694022	0	0.00011809	0.00146479	39	0.529839	F6SVV1;P62082	F6SVV1_MOUSE;RS7_MOUSE	Protein Gm9493;40S ribosomal protein S7	Gm9493;Rps7	F6SVV1;P62082	Mus musculus	cytoplasmic translation,rRNA processing,ribosomal small subunit biogenesis;neural tube closure,cytoplasmic translation,rRNA processing,positive regulation of gene expression,cell differentiation,ribosomal small subunit biogenesis,protein stabilization,positive regulation of intrinsic apoptotic signaling pathway by p53 class mediator,negative regulation of ubiquitin protein ligase activity,negativ…	molecular_function,structural constituent of ribosome;RNA binding,mRNA 3'-UTR binding,structural constituent of ribosome,protein kinase binding,mRNA 5'-UTR binding,ubiquitin ligase inhibitor activity	cytosolic small ribosomal subunit,90S preribosome,small-subunit processome;nucleus,nucleolus,ribosome,focal adhesion,membrane,cytosolic small ribosomal subunit,intracellular ribonucleoprotein complex,90S preribosome,extracellular matrix,small-subunit processome,protein complex,extracellular exosome,centrosome	tr;sp	4;2	1	uniprot_mouse_proteome	>tr|F6SVV1|F6SVV1_MOUSE Protein Gm9493 OS=Mus musculus GN=Gm9493 PE=4 SV=1;>sp|P62082|RS7_MOUSE 40S ribosomal protein S7 OS=Mus musculus GN=Rps7 PE=2 SV=1	9	10
TRUE	KO / Control	KO	Control	36	A2A6I3;Q9QZ47-11	540292	1.65798e+06	1.61762	1.61762	206.868	3.06868	0	0.000117229	0.00146479	35	0.243172	A2A6I3;Q9QZ47-11	A2A6I3_MOUSE;TNNT3_MOUSE	Troponin T, fast skeletal muscle;Isoform B3e16 of Troponin T, fast skeletal muscle	Tnnt3	A2A6I3;Q9QZ47-11	Mus musculus	;	;	;	tr;sp	1;	1;	uniprot_mouse_proteome	>tr|A2A6I3|A2A6I3_MOUSE Troponin T, fast skeletal muscle OS=Mus musculus GN=Tnnt3 PE=1 SV=1;>sp|Q9QZ47-11|TNNT3_MOUSE Isoform B3e16 of Troponin T, fast skeletal muscle OS=Mus musculus GN=Tnnt3	4	9
TRUE	KO / Control	KO	Control	180	P40142	3.96535e+06	4029238	0.0230572	0.0230572	1.61104	1.01611	0	0.000129001	0.00158413	179	0.381057	P40142	TKT_MOUSE	Transketolase	Tkt	P40142	Mus musculus	regulation of growth,glyceraldehyde-3-phosphate biosynthetic process	transketolase activity,protein homodimerization activity,metal ion binding,cofactor binding	nucleoplasm,nuclear body,nuclear speck,vesicle,myelin sheath,extracellular exosome	sp	1	1	uniprot_mouse_proteome	>sp|P40142|TKT_MOUSE Transketolase OS=Mus musculus GN=Tkt PE=1 SV=1	29	45
TRUE	KO / Control	KO	Control	76	O08553	1.25808e+06	1.3591e+06	0.111429	0.111429	8.02979	1.0803	0	0.000147806	0.00179708	75	0.3166	O08553	DPYL2_MOUSE	Dihydropyrimidinase-related protein 2	Dpysl2	O08553	Mus musculus	response to amphetamine,endocytosis,cytoskeleton organization,axon guidance,regulation of neuron projection development,positive regulation of glutamate secretion,spinal cord development,olfactory bulb development,regulation of axon extension,response to cocaine,response to drug,synaptic vesicle transport	protein binding,microtubule binding,hydrolase activity, acting on carbon-nitrogen (but not peptide) bonds,protein kinase binding,identical protein binding	mitochondrion,cytosol,plasma membrane,axon,dendrite,growth cone,neuronal cell body,terminal bouton,myelin sheath,protein complex,extracellular exosome,microtubule,membrane	sp	1	2	uniprot_mouse_proteome	>sp|O08553|DPYL2_MOUSE Dihydropyrimidinase-related protein 2 OS=Mus musculus GN=Dpysl2 PE=1 SV=2	15	19
TRUE	KO / Control	KO	Control	32	P26516	133392	134344	0.0102544	0.0102544	0.71331	1.00713	0	0.000150167	0.0018079	31	0.847667	P26516	PSMD7_MOUSE	26S proteasome non-ATPase regulatory subunit 7	Psmd7	P26516	Mus musculus	proteasome-mediated ubiquitin-dependent protein catabolic process	protein homodimerization activity	proteasome complex,nucleus,nucleoplasm,proteasome regulatory particle,membrane,extracellular exosome	sp	1	2	uniprot_mouse_proteome	>sp|P26516|PSMD7_MOUSE 26S proteasome non-ATPase regulatory subunit 7 OS=Mus musculus GN=Psmd7 PE=1 SV=2	7	8
TRUE	KO / Control	KO	Control	24	D3YYM6;D3Z1S8;Q91V55	559064	981668	0.812221	0.812221	75.5913	1.75591	0	0.000169769	0.00202404	23	0.218208	D3YYM6;D3Z1S8;Q91V55	D3YYM6_MOUSE;D3Z1S8_MOUSE;Q91V55_MOUSE	40S ribosomal protein S5 (Fragment);40S ribosomal protein S5 (Fragment);40S ribosomal protein S5	Rps5	D3YYM6;D3Z1S8;Q91V55	Mus musculus	;;	;;	;;	tr	1	1	uniprot_mouse_proteome	>tr|D3YYM6|D3YYM6_MOUSE 40S ribosomal protein S5 (Fragment) OS=Mus musculus GN=Rps5 PE=1 SV=1;>tr|D3Z1S8|D3Z1S8_MOUSE 40S ribosomal protein S5 (Fragment) OS=Mus musculus GN=Rps5 PE=1 SV=1;>tr|Q91V55|Q91V55_MOUSE 40S ribosomal protein S5 OS=Mus musculus GN=Rps5 PE=1 SV=1	5	6
TRUE	KO / Control	KO	Control	108	P07901	2950214	2.59492e+06	-0.18513	0.18513	-12.043	0.87957	0	0.000186702	0.00220276	107	0.345073	P07901	HS90A_MOUSE	Heat shock protein HSP 90-alpha	Hsp90aa1	P07901	Mus musculus	nitric oxide biosynthetic process,response to unfolded protein,telomere maintenance via telomerase,response to heat,response to cold,peptidyl-tyrosine phosphorylation,regulation of protein ubiquitination,protein refolding,protein import into mitochondrial outer membrane,positive regulation of nitric oxide biosynthetic process,positive regulation of cytotoxic T cell differentiation,response to ant…	RNA binding,protein tyrosine kinase activity,protein binding,ATP binding,ATPase activity,MHC class II protein complex binding,nitric-oxide synthase regulator activity,TPR domain binding,identical protein binding,protein homodimerization activity,histone deacetylase binding,GTPase binding,unfolded protein binding,DNA polymerase binding,disordered domain specific binding,protein tyrosine kinase bin…	intracellular,nucleus,cytoplasm,cytosol,membrane,ruffle membrane,melanosome,myelin sheath,protein complex,extracellular exosome	sp	1	4	uniprot_mouse_proteome	>sp|P07901|HS90A_MOUSE Heat shock protein HSP 90-alpha OS=Mus musculus GN=Hsp90aa1 PE=1 SV=4	22	27
TRUE	KO / Control	KO	Control	68	Q8BH35	358775	333824	-0.103996	0.103996	-6.95476	0.930452	0	0.000188347	0.00220276	67	0.383547	Q8BH35	CO8B_MOUSE	Complement component C8 beta chain	C8b	Q8BH35	Mus musculus	complement activation, alternative pathway,complement activation, classical pathway,cytolysis	protein complex binding	membrane attack complex,extracellular exosome,extracellular vesicle	sp	1	1	uniprot_mouse_proteome	>sp|Q8BH35|CO8B_MOUSE Complement component C8 beta chain OS=Mus musculus GN=C8b PE=1 SV=1	15	17
TRUE	KO / Control	KO	Control	224	P58252	2680764	3.52544e+06	0.395159	0.395159	31.5088	1.31509	0	0.000192004	0.00220356	223	0.238905	P58252	EF2_MOUSE	Elongation factor 2	Eef2	P58252	Mus musculus	hematopoietic progenitor cell differentiation,response to ischemia,skeletal muscle contraction,translational elongation,aging,glial cell proliferation,response to estradiol,response to endoplasmic reticulum stress,skeletal muscle cell differentiation,response to drug,response to hydrogen peroxide,response to ethanol,positive regulation of translation,response to folic acid,cellular response to br…	p53 binding,RNA binding,translation elongation factor activity,GTPase activity,protein binding,GTP binding,5S rRNA binding,protein kinase binding,ribosome binding,cadherin binding,actin filament binding	cytoplasm,cytosol,polysome,plasma membrane,membrane,aggresome,intracellular ribonucleoprotein complex,extracellular matrix,polysomal ribosome,membrane raft,extracellular exosome,nucleus	sp	1	2	uniprot_mouse_proteome	>sp|P58252|EF2_MOUSE Elongation factor 2 OS=Mus musculus GN=Eef2 PE=1 SV=2	37	56
TRUE	KO / Control	KO	Control	84	Q9CQW3	6.22644e+06	8206764	0.398405	0.398405	31.805	1.31805	0	0.000191117	0.00220356	83	0.504716	Q9CQW3	PROZ_MOUSE	Vitamin K-dependent protein Z	Proz	Q9CQW3	Mus musculus	proteolysis,blood coagulation,negative regulation of blood coagulation	serine-type endopeptidase activity,calcium ion binding	extracellular region,extracellular space,extracellular exosome	sp	1	1	uniprot_mouse_proteome	>sp|Q9CQW3|PROZ_MOUSE Vitamin K-dependent protein Z OS=Mus musculus GN=Proz PE=1 SV=1	10	21
TRUE	KO / Control	KO	Control	188	P10107	3.86569e+06	5.25642e+06	0.443355	0.443355	35.9763	1.35976	0	0.000203867	0.00231804	187	0.363582	P10107	ANXA1_MOUSE	Annexin A1	Anxa1	P10107	Mus musculus	DNA strand renaturation,neutrophil homeostasis,adaptive immune response,monocyte chemotaxis,regulation of leukocyte migration,phagocytosis,muscle contraction,inflammatory response,signal transduction,cell surface receptor signaling pathway,G-protein coupled receptor signaling pathway, coupled to cyclic nucleotide second messenger,regulation of cell shape,response to X-ray,myoblast migration invol…	single-stranded DNA binding,single-stranded RNA binding,helicase activity,structural molecule activity,calcium ion binding,protein binding,calcium-dependent phospholipid binding,phospholipase A2 inhibitor activity,protein binding, bridging,double-stranded DNA-dependent ATPase activity,annealing helicase activity,protein homodimerization activity,calcium-dependent protein binding,cadherin binding …	cornified envelope,phagocytic cup,extracellular space,nucleus,nucleoplasm,cytoplasm,endosome,cytosol,plasma membrane,cell-cell adherens junction,focal adhesion,cell surface,basolateral plasma membrane,apical plasma membrane,lateral plasma membrane,extrinsic component of membrane,cytoplasmic vesicle membrane,extrinsic component of external side of plasma membrane,extrinsic component of endosome me…	sp	1	2	uniprot_mouse_proteome	>sp|P10107|ANXA1_MOUSE Annexin A1 OS=Mus musculus GN=Anxa1 PE=1 SV=2	31	47
TRUE	KO / Control	KO	Control	104	P70375	3017190	3.01817e+06	0.00047067	0.00047067	0.0326297	1.00033	0	0.000208233	0.00233307	103	0.407508	P70375	FA7_MOUSE	Coagulation factor VII	F7	P70375	Mus musculus	response to hypoxia,positive regulation of leukocyte chemotaxis,blood coagulation,circadian rhythm,response to carbon dioxide,positive regulation of platelet-derived growth factor receptor signaling pathway,protein processing,positive regulation of blood coagulation,animal organ regeneration,response to estradiol,response to vitamin K,response to genistein,response to estrogen,positive regulation…	receptor binding,calcium ion binding,serine-type endopeptidase activity	extracellular region,extracellular space,vesicle,serine-type peptidase complex	sp	2	1	uniprot_mouse_proteome	>sp|P70375|FA7_MOUSE Coagulation factor VII OS=Mus musculus GN=F7 PE=2 SV=1	20	26
TRUE	KO / Control	KO	Control	8	Q3UE92;Q6P1B1;S4R1I3	10230.4	29432.8	1.52456	1.52456	187.698	2.87698	0	0.000208989	0.00233307	7	0.27788	Q3UE92;Q6P1B1;S4R1I3	Q3UE92_MOUSE;XPP1_MOUSE;S4R1I3_MOUSE	X-prolyl aminopeptidase (Aminopeptidase P) 1, soluble, isoform CRA_b;Xaa-Pro aminopeptidase 1;Xaa-Pro aminopeptidase 1	Xpnpep1	Q3UE92;Q6P1B1;S4R1I3	Mus musculus	;proteolysis,bradykinin catabolic process;	;aminopeptidase activity,manganese ion binding,protein homodimerization activity,metalloaminopeptidase activity;	;cytoplasm,cytosol,extracellular exosome;	tr;sp;tr	1	1	uniprot_mouse_proteome	>tr|Q3UE92|Q3UE92_MOUSE X-prolyl aminopeptidase (Aminopeptidase P) 1, soluble, isoform CRA_b OS=Mus musculus GN=Xpnpep1 PE=1 SV=1;>sp|Q6P1B1|XPP1_MOUSE Xaa-Pro aminopeptidase 1 OS=Mus musculus GN=Xpnpep1 PE=1 SV=1;>tr|S4R1I3|S4R1I3_MOUSE Xaa-Pro aminopeptidase 1 OS=Mus musculus GN=Xpnpep1 PE=1 SV=1	2	2
TRUE	KO / Control	KO	Control	32	A2AKI5;P43406	136896	83794.6	-0.708154	0.708154	-38.7897	0.612103	0	0.000212937	0.00235574	31	0.542218	A2AKI5;P43406	A2AKI5_MOUSE;ITAV_MOUSE	Integrin alpha-V	Itgav	A2AKI5;P43406	Mus musculus	;angiogenesis,blood vessel development,vasculogenesis,inflammatory response,cell adhesion,cell-matrix adhesion,integrin-mediated signaling pathway,positive regulation of cell proliferation,fertilization,negative regulation of macrophage derived foam cell differentiation,negative regulation of lipid storage,cell growth,cell migration,positive regulation of cell migration,cell-substrate adhesion,ne…	;fibronectin binding,protease binding,receptor binding,voltage-gated calcium channel activity,peptide binding,metal ion binding,protein heterodimerization activity,transforming growth factor beta binding,extracellular matrix binding,extracellular matrix protein binding,opsonin binding,protein kinase C binding,fibroblast growth factor binding,C-X3-C chemokine binding,insulin-like growth factor I b…	;cytosol,plasma membrane,focal adhesion,integrin complex,external side of plasma membrane,cell surface,membrane,lamellipodium membrane,filopodium membrane,microvillus membrane,ruffle membrane,integrin alphav-beta3 complex,integrin alphav-beta5 complex,integrin alphav-beta6 complex,integrin alphav-beta8 complex,alphav-beta3 integrin-IGF-1-IGF1R complex,extracellular exosome	tr;sp	1	1;2	uniprot_mouse_proteome	>tr|A2AKI5|A2AKI5_MOUSE Integrin alpha-V OS=Mus musculus GN=Itgav PE=1 SV=1;>sp|P43406|ITAV_MOUSE Integrin alpha-V OS=Mus musculus GN=Itgav PE=1 SV=2	8	8
TRUE	KO / Control	KO	Control	168	P14211	10700400	11164479	0.0612512	0.0612512	4.33702	1.04337	0	0.000215617	0.00236409	167	0.288041	P14211	CALR_MOUSE	Calreticulin	Calr	P14211	Mus musculus	negative regulation of transcription from RNA polymerase II promoter,peptide antigen assembly with MHC class I protein complex,protein export from nucleus,receptor-mediated endocytosis,spermatogenesis,positive regulation of cell proliferation,positive regulation of endothelial cell migration,positive regulation of gene expression,negative regulation of translation,cortical actin cytoskeleton orga…	RNA binding,mRNA binding,integrin binding,iron ion binding,calcium ion binding,protein binding,carbohydrate binding,ubiquitin protein ligase binding,peptide binding,hormone binding,androgen receptor binding,unfolded protein binding	acrosomal vesicle,extracellular region,extracellular space,nucleus,cytoplasm,endoplasmic reticulum,endoplasmic reticulum lumen,smooth endoplasmic reticulum,Golgi apparatus,cytosol,polysome,focal adhesion,external side of plasma membrane,membrane,extracellular matrix,sarcoplasmic reticulum lumen,MHC class I peptide loading complex,phagocytic vesicle,perinuclear region of cytoplasm,extracellular ex…	sp	1	1	uniprot_mouse_proteome	>sp|P14211|CALR_MOUSE Calreticulin OS=Mus musculus GN=Calr PE=1 SV=1	26	42
TRUE	KO / Control	KO	Control	44	P14602	607815	1.17999e+06	0.95707	0.95707	94.1363	1.94136	0	0.00023006	0.00250012	43	0.282414	P14602	HSPB1_MOUSE	Heat shock protein beta-1	Hspb1	P14602	Mus musculus	retina homeostasis,regulation of protein phosphorylation,negative regulation of protein kinase activity,response to unfolded protein,response to virus,positive regulation of interleukin-1 beta production,intracellular signal transduction,cellular response to vascular endothelial growth factor stimulus,positive regulation of endothelial cell chemotaxis by VEGF-activated vascular endothelial growth…	RNA binding,protein kinase C binding,protein kinase C inhibitor activity,protein kinase binding,identical protein binding,protein homodimerization activity,ubiquitin binding,protein binding involved in protein folding	proteasome complex,extracellular space,intracellular,nucleus,cytoplasm,spindle,plasma membrane,focal adhesion,Z disc,extracellular matrix,contractile fiber,extracellular exosome,axon cytoplasm	sp	1	3	uniprot_mouse_proteome	>sp|P14602|HSPB1_MOUSE Heat shock protein beta-1 OS=Mus musculus GN=Hspb1 PE=1 SV=3	8	11
TRUE	KO / Control	KO	Control	244	O35744	7265115	4652056	-0.643117	0.643117	-35.9672	0.640328	0	0.000243778	0.00260312	243	0.302922	O35744	CHIL3_MOUSE	Chitinase-like protein 3	Chil3	O35744	Mus musculus	polysaccharide catabolic process,chitin catabolic process,inflammatory response	beta-N-acetylhexosaminidase activity,chitin binding,carbohydrate binding,Requires Ontology,chitinase activity	extracellular region,nuclear envelope,cytoplasm,cytoplasmic vesicle,rough endoplasmic reticulum lumen	sp	1	2	uniprot_mouse_proteome	>sp|O35744|CHIL3_MOUSE Chitinase-like protein 3 OS=Mus musculus GN=Chil3 PE=1 SV=2	34	61
TRUE	KO / Control	KO	Control	60	Q9CQQ7	885184	704172	-0.33005	0.33005	-20.4491	0.795509	0	0.000243419	0.00260312	59	0.581283	Q9CQQ7	AT5F1_MOUSE	ATP synthase F(0) complex subunit B1, mitochondrial	Atp5f1	Q9CQQ7	Mus musculus	ATP synthesis coupled proton transport,substantia nigra development,Requires Ontology	ATPase activity,proton-transporting ATP synthase activity, rotational mechanism	mitochondrial proton-transporting ATP synthase complex, coupling factor F(o),nucleus,nucleoplasm,mitochondrion,mitochondrial inner membrane,mitochondrial proton-transporting ATP synthase complex,membrane,myelin sheath,extracellular exosome	sp	1	1	uniprot_mouse_proteome	>sp|Q9CQQ7|AT5F1_MOUSE ATP synthase F(0) complex subunit B1, mitochondrial OS=Mus musculus GN=Atp5f1 PE=1 SV=1	12	15
TRUE	KO / Control	KO	Control	92	Q8R054	1.81648e+06	1.95864e+06	0.10871	0.10871	7.8264	1.07826	0	0.000246916	0.00261391	91	0.489657	Q8R054	SRPX2_MOUSE	Sushi repeat-containing protein SRPX2	Srpx2	Q8R054	Mus musculus	angiogenesis,regulation of phosphorylation,cell motility,positive regulation of synapse assembly,vocalization behavior,positive regulation of cell migration involved in sprouting angiogenesis,cell-cell adhesion	receptor binding,hepatocyte growth factor binding,identical protein binding	extracellular space,cytoplasm,cell surface,microtubule cytoskeleton,cell junction,excitatory synapse,synaptic membrane	sp	1	2	uniprot_mouse_proteome	>sp|Q8R054|SRPX2_MOUSE Sushi repeat-containing protein SRPX2 OS=Mus musculus GN=Srpx2 PE=1 SV=2	18	23
TRUE	KO / Control	KO	Control	68	P58022;P58022-2	1.18519e+06	1.00111e+06	-0.243525	0.243525	-15.5321	0.844679	0	0.000249672	0.00262049	67	0.302554	P58022;P58022-2	LOXL2_MOUSE	Lysyl oxidase homolog 2;Isoform 2 of Lysyl oxidase homolog 2	Loxl2	P58022;P58022-2	Mus musculus	response to hypoxia,epithelial to mesenchymal transition,endothelial cell proliferation,sprouting angiogenesis,transcription, DNA-templated,cellular protein modification process,receptor-mediated endocytosis,histone modification,protein deamination,collagen fibril organization,positive regulation of chondrocyte differentiation,endothelial cell migration,negative regulation of transcription, DNA-t…	chromatin binding,transcription corepressor activity,protein-lysine 6-oxidase activity,scavenger receptor activity,copper ion binding,methylated histone binding,oligosaccharide binding;	basement membrane,extracellular space,nucleus,nucleoplasm,chromosome,membrane,extracellular matrix;	sp	1;	2;	uniprot_mouse_proteome	>sp|P58022|LOXL2_MOUSE Lysyl oxidase homolog 2 OS=Mus musculus GN=Loxl2 PE=1 SV=2;>sp|P58022-2|LOXL2_MOUSE Isoform 2 of Lysyl oxidase homolog 2 OS=Mus musculus GN=Loxl2	13	17
TRUE	KO / Control	KO	Control	216	P63017	13826417	18420656	0.413897	0.413897	33.228	1.33228	0	0.000258131	0.00265295	215	0.281958	P63017	HSP7C_MOUSE	Heat shock cognate 71 kDa protein	Hspa8	P63017	Mus musculus	transcription, DNA-templated,mRNA processing,protein folding,RNA splicing,regulation of protein stability,protein refolding,cellular protein complex disassembly,modulation by host of viral process,positive regulation by host of viral genome replication,negative regulation of transcription, DNA-templated,ATP metabolic process,positive regulation of mRNA splicing, via spliceosome,chaperone mediated…	G-protein coupled receptor binding,phosphatidylserine binding,RNA binding,protein binding,ATP binding,ATPase activity,enzyme binding,MHC class II protein complex binding,heat shock protein binding,ubiquitin protein ligase binding,ATPase activity, coupled,cadherin binding,unfolded protein binding,C3HC4-type RING finger domain binding	Prp19 complex,extracellular space,intracellular,nucleus,spliceosomal complex,nucleolus,cytoplasm,lysosomal membrane,late endosome,cytosol,plasma membrane,focal adhesion,membrane,intracellular ribonucleoprotein complex,extracellular matrix,melanosome,myelin sheath,extracellular exosome,blood microparticle,lysosomal matrix,ubiquitin ligase complex	sp	1	1	uniprot_mouse_proteome	>sp|P63017|HSP7C_MOUSE Heat shock cognate 71 kDa protein OS=Mus musculus GN=Hspa8 PE=1 SV=1	35	54
TRUE	KO / Control	KO	Control	56	E9PUM4	169861	307213	0.854879	0.854879	80.8607	1.80861	0	0.000259246	0.00265295	55	0.189055	E9PUM4	E9PUM4_MOUSE	Talin-2	Tln2	E9PUM4	Mus musculus				tr	1	1	uniprot_mouse_proteome	>tr|E9PUM4|E9PUM4_MOUSE Talin-2 OS=Mus musculus GN=Tln2 PE=1 SV=1	15	15
TRUE	KO / Control	KO	Control	12	P62315	18149.7	4684.07	-1.95411	1.95411	-74.192	0.25808	0	0.000269435	0.00273443	11	0.8029	P62315	SMD1_MOUSE	Small nuclear ribonucleoprotein Sm D1	Snrpd1	P62315	Mus musculus	spliceosomal complex assembly,spliceosomal snRNP assembly	RNA binding,U1 snRNP binding	commitment complex,nucleus,U5 snRNP,U1 snRNP,U2 snRNP,U4 snRNP,U12-type spliceosomal complex,cytoplasm,cytosol,methylosome,pICln-Sm protein complex,SMN-Sm protein complex,prespliceosome,precatalytic spliceosome,catalytic step 2 spliceosome,spliceosomal tri-snRNP complex	sp	1	1	uniprot_mouse_proteome	>sp|P62315|SMD1_MOUSE Small nuclear ribonucleoprotein Sm D1 OS=Mus musculus GN=Snrpd1 PE=1 SV=1	2	3
TRUE	KO / Control	KO	Control	308	Q80Z71	3.39886e+06	4311852	0.343255	0.343255	26.8615	1.26862	0	0.000275694	0.00275246	307	0.233827	Q80Z71	TENN_MOUSE	Tenascin-N	Tnn	Q80Z71	Mus musculus	osteoblast development,cell-matrix adhesion,axonogenesis,cell growth,cell migration,negative regulation of osteoblast proliferation,negative regulation of osteoblast differentiation,negative regulation of canonical Wnt signaling pathway involved in osteoblast differentiation	integrin binding,identical protein binding	proteinaceous extracellular matrix,cell surface	sp	1	2	uniprot_mouse_proteome	>sp|Q80Z71|TENN_MOUSE Tenascin-N OS=Mus musculus GN=Tnn PE=1 SV=2	56	77
TRUE	KO / Control	KO	Control	136	P16015	6.08944e+06	10916918	0.842183	0.842183	79.2761	1.79276	0	0.000274863	0.00275246	135	0.409456	P16015	CAH3_MOUSE	Carbonic anhydrase 3	Ca3	P16015	Mus musculus	one-carbon metabolic process,response to oxidative stress,dephosphorylation,response to ethanol	carbonate dehydratase activity,zinc ion binding,nickel cation binding,phosphatase activity	cytosol	sp	1	3	uniprot_mouse_proteome	>sp|P16015|CAH3_MOUSE Carbonic anhydrase 3 OS=Mus musculus GN=Ca3 PE=1 SV=3	17	34
TRUE	KO / Control	KO	Control	16	P61804	79016.8	197865	1.32428	1.32428	150.409	2.50409	0	0.00028188	0.00279152	15	0.471017	P61804	DAD1_MOUSE	Dolichyl-diphosphooligosaccharide--protein glycosyltransferase subunit DAD1	Dad1	P61804	Mus musculus	blastocyst development,protein glycosylation,protein N-linked glycosylation,apoptotic process,response to nutrient,response to drug,negative regulation of apoptotic process	dolichyl-diphosphooligosaccharide-protein glycotransferase activity,oligosaccharyl transferase activity	oligosaccharyltransferase complex,membrane,integral component of membrane,extracellular exosome	sp	1	3	uniprot_mouse_proteome	>sp|P61804|DAD1_MOUSE Dolichyl-diphosphooligosaccharide--protein glycosyltransferase subunit DAD1 OS=Mus musculus GN=Dad1 PE=1 SV=3	3	4
TRUE	KO / Control	KO	Control	108	P22599	6225683	5805683	-0.100766	0.100766	-6.74625	0.932538	0	0.000285229	0.00280209	107	0.428754	P22599	A1AT2_MOUSE	Alpha-1-antitrypsin 1-2	Serpina1b	P22599	Mus musculus	in utero embryonic development,protein N-linked glycosylation,acute-phase response,negative regulation of endopeptidase activity,response to cytokine,response to peptide hormone	protease binding,serine-type endopeptidase inhibitor activity,protein binding,identical protein binding	extracellular region,extracellular space,endoplasmic reticulum,Golgi apparatus,intracellular membrane-bounded organelle,extracellular exosome	sp	1	2	uniprot_mouse_proteome	>sp|P22599|A1AT2_MOUSE Alpha-1-antitrypsin 1-2 OS=Mus musculus GN=Serpina1b PE=1 SV=2	17	27
TRUE	KO / Control	KO	Control	44	O54734	1.06943e+06	984075	-0.120002	0.120002	-7.98139	0.920186	0	0.000295925	0.0028841	43	0.60371	O54734	OST48_MOUSE	Dolichyl-diphosphooligosaccharide--protein glycosyltransferase 48 kDa subunit	Ddost	O54734	Mus musculus	protein glycosylation,protein N-linked glycosylation,protein N-linked glycosylation via asparagine,response to cytokine,T cell activation	oligosaccharyl transferase activity,dolichyl-diphosphooligosaccharide-protein glycotransferase activity	endoplasmic reticulum,oligosaccharyltransferase complex,membrane,integral component of membrane,intracellular membrane-bounded organelle,protein complex	sp	1	2	uniprot_mouse_proteome	>sp|O54734|OST48_MOUSE Dolichyl-diphosphooligosaccharide--protein glycosyltransferase 48 kDa subunit OS=Mus musculus GN=Ddost PE=1 SV=2	10	11
TRUE	KO / Control	KO	Control	28	Q06335;Q06335-2;Q60709	452277	134524	-1.74935	1.74935	-70.2564	0.297436	0	0.000308921	0.00298705	27	0.907689	Q06335;Q06335-2;Q60709	APLP2_MOUSE;APLP2_MOUSE;Q60709_MOUSE	Amyloid-like protein 2;Isoform 2 of Amyloid-like protein 2;Amyloid-like protein 2	Aplp2	Q06335;Q06335-2;Q60709	Mus musculus	suckling behavior,cellular copper ion homeostasis,regulation of epidermal growth factor-activated receptor activity,mating behavior,locomotory behavior,cholesterol metabolic process,extracellular matrix organization,forebrain development,midbrain development,regulation of protein binding,neuromuscular process controlling balance;;	DNA binding,protein binding,heparin binding,identical protein binding,transition metal ion binding;;	nucleus,plasma membrane,membrane,integral component of membrane,extracellular exosome;;	sp;sp;tr	1;;1	4;;1	uniprot_mouse_proteome	>sp|Q06335|APLP2_MOUSE Amyloid-like protein 2 OS=Mus musculus GN=Aplp2 PE=1 SV=4;>sp|Q06335-2|APLP2_MOUSE Isoform 2 of Amyloid-like protein 2 OS=Mus musculus GN=Aplp2;>tr|Q60709|Q60709_MOUSE Amyloid-like protein 2 OS=Mus musculus GN=Aplp2 PE=1 SV=1	6	7
TRUE	KO / Control	KO	Control	20	A2AI87;A2AI88;A2AI89;A2AI91;P18826;P18826-2	17490.9	78251.8	2.16152	2.16152	347.385	4.47385	0	0.000311907	0.00299235	19	0.915722	A2AI87;A2AI88;A2AI89;A2AI91;P18826;P18826-2	A2AI87_MOUSE;A2AI88_MOUSE;A2AI89_MOUSE;A2AI91_MOUSE;KPB1_MOUSE;KPB1_MOUSE	Phosphorylase b kinase regulatory subunit alpha, skeletal muscle isoform;Phosphorylase b kinase regulatory subunit alpha, skeletal muscle isoform;Phosphorylase b kinase regulatory subunit alpha, skeletal muscle isoform;Phosphorylase b kinase regulatory subunit alpha, skeletal muscle isoform;Phosphorylase b kinase regulatory subunit alpha, skeletal muscle isoform;Isoform 2 of Phosphorylase b kinas…	Phka1	A2AI87;A2AI88;A2AI89;A2AI91;P18826;P18826-2	Mus musculus	;;;;glycogen metabolic process,protein phosphorylation;	;;;;calmodulin binding,phosphorylase kinase activity;	;;;;plasma membrane,phosphorylase kinase complex;	tr;tr;tr;tr;sp;sp	1;1;1;1;1;	1;1;1;1;3;	uniprot_mouse_proteome	>tr|A2AI87|A2AI87_MOUSE Phosphorylase b kinase regulatory subunit alpha, skeletal muscle isoform OS=Mus musculus GN=Phka1 PE=1 SV=1;>tr|A2AI88|A2AI88_MOUSE Phosphorylase b kinase regulatory subunit alpha, skeletal muscle isoform OS=Mus musculus GN=Phka1 PE=1 SV=1;>tr|A2AI89|A2AI89_MOUSE Phosphorylase b kinase regulatory subunit alpha, skeletal muscle isoform OS=Mus musculus GN=Phka1 PE=1 SV=1;>tr…	4	5
TRUE	KO / Control	KO	Control	8	Q5M8N4;Q5M8N4-2	37914.8	85773	1.17776	1.17776	126.226	2.26226	0	0.000316656	0.00301437	7	0.156272	Q5M8N4;Q5M8N4-2	D39U1_MOUSE	Epimerase family protein SDR39U1;Isoform 2 of Epimerase family protein SDR39U1	Sdr39u1	Q5M8N4;Q5M8N4-2	Mus musculus	biological_process,oxidation-reduction process;	molecular_function,oxidoreductase activity,coenzyme binding;	nucleus;	sp	1;	1;	uniprot_mouse_proteome	>sp|Q5M8N4|D39U1_MOUSE Epimerase family protein SDR39U1 OS=Mus musculus GN=Sdr39u1 PE=1 SV=1;>sp|Q5M8N4-2|D39U1_MOUSE Isoform 2 of Epimerase family protein SDR39U1 OS=Mus musculus GN=Sdr39u1	2	2
TRUE	KO / Control	KO	Control	84	Q91YW3	1.10882e+06	1.14291e+06	0.0436803	0.0436803	3.07399	1.03074	0	0.000332985	0.00314543	83	0.373569	Q91YW3	DNJC3_MOUSE	DnaJ homolog subfamily C member 3	Dnajc3	Q91YW3	Mus musculus	negative regulation of protein kinase activity,endoplasmic reticulum unfolded protein response,positive regulation of translation initiation in response to endoplasmic reticulum stress,negative regulation of apoptotic process,proteolysis involved in cellular protein catabolic process,cellular response to cold,negative regulation of endoplasmic reticulum stress-induced eIF2 alpha phosphorylation	protein kinase inhibitor activity,protein binding,protein kinase binding,chaperone binding,misfolded protein binding	cytoplasm,endoplasmic reticulum,endoplasmic reticulum lumen,smooth endoplasmic reticulum,cytosol,membrane,extracellular exosome,extracellular vesicle,endoplasmic reticulum Sec complex	sp	1	1	uniprot_mouse_proteome	>sp|Q91YW3|DNJC3_MOUSE DnaJ homolog subfamily C member 3 OS=Mus musculus GN=Dnajc3 PE=1 SV=1	18	21
TRUE	KO / Control	KO	Control	36	Q9D2G2	668584	1316072	0.977059	0.977059	96.8448	1.96845	0	0.000337187	0.00316081	35	0.233738	Q9D2G2	ODO2_MOUSE	Dihydrolipoyllysine-residue succinyltransferase component of 2-oxoglutarate dehydrogenase complex, mitochondrial	Dlst	Q9D2G2	Mus musculus	tricarboxylic acid cycle,L-lysine catabolic process to acetyl-CoA via saccharopine	dihydrolipoyllysine-residue succinyltransferase activity	nucleus,mitochondrion,membrane,myelin sheath,oxoglutarate dehydrogenase complex,extracellular exosome	sp	1	1	uniprot_mouse_proteome	>sp|Q9D2G2|ODO2_MOUSE Dihydrolipoyllysine-residue succinyltransferase component of 2-oxoglutarate dehydrogenase complex, mitochondrial OS=Mus musculus GN=Dlst PE=1 SV=1	7	9
TRUE	KO / Control	KO	Control	60	E9PZD8;G3X8Q5;G3X9T8;Q61147	284533	401081	0.4953	0.4953	40.9614	1.40961	0	0.000370107	0.00344312	59	0.489376	E9PZD8;G3X8Q5;G3X9T8;Q61147	E9PZD8_MOUSE;G3X8Q5_MOUSE;G3X9T8_MOUSE;CERU_MOUSE	Ceruloplasmin	Cp	E9PZD8;G3X8Q5;G3X9T8;Q61147	Mus musculus	;;;copper ion transport,cellular iron ion homeostasis,oxidation-reduction process	;;;ferroxidase activity,copper ion binding,chaperone binding	;;;extracellular space,lysosomal membrane,extracellular exosome,blood microparticle	tr;tr;tr;sp	1	1;1;1;2	uniprot_mouse_proteome	>tr|E9PZD8|E9PZD8_MOUSE Ceruloplasmin OS=Mus musculus GN=Cp PE=1 SV=1;>tr|G3X8Q5|G3X8Q5_MOUSE Ceruloplasmin OS=Mus musculus GN=Cp PE=1 SV=1;>tr|G3X9T8|G3X9T8_MOUSE Ceruloplasmin OS=Mus musculus GN=Cp PE=1 SV=1;>sp|Q61147|CERU_MOUSE Ceruloplasmin OS=Mus musculus GN=Cp PE=1 SV=2	13	15
TRUE	KO / Control	KO	Control	44	Q9CZ44;Q9CZ44-3	450502	544052	0.272211	0.272211	20.7657	1.20766	0	0.000382346	0.00353023	43	0.133747	Q9CZ44;Q9CZ44-3	NSF1C_MOUSE	NSFL1 cofactor p47;Isoform 3 of NSFL1 cofactor p47	Nsfl1c	Q9CZ44;Q9CZ44-3	Mus musculus	autophagosome assembly,Golgi organization,nuclear envelope reassembly,proteasome-mediated ubiquitin-dependent protein catabolic process,regulation of catalytic activity,membrane fusion;	protein binding,phospholipid binding,protein phosphatase regulator activity,ubiquitin binding,ATPase binding;	nucleus,nucleoplasm,chromosome,Golgi stack,cytosol,plasma membrane,intermediate filament cytoskeleton,VCP-NSFL1C complex;	sp	1;	1;	uniprot_mouse_proteome	>sp|Q9CZ44|NSF1C_MOUSE NSFL1 cofactor p47 OS=Mus musculus GN=Nsfl1c PE=1 SV=1;>sp|Q9CZ44-3|NSF1C_MOUSE Isoform 3 of NSFL1 cofactor p47 OS=Mus musculus GN=Nsfl1c	9	11
TRUE	KO / Control	KO	Control	24	Q3U9G9	155298	196721	0.34111	0.34111	26.6731	1.26673	0	0.000402182	0.00368566	23	0.679587	Q3U9G9	LBR_MOUSE	Lamin-B receptor	Lbr	Q3U9G9	Mus musculus	sterol biosynthetic process,oxidation-reduction process	DNA binding,RNA binding,oxidoreductase activity, acting on the CH-CH group of donors,oxidoreductase activity, acting on the CH-CH group of donors, NAD or NADP as acceptor,chromo shadow domain binding	nuclear envelope,nuclear inner membrane,integral component of nuclear inner membrane,nuclear lamina,membrane,integral component of membrane,nuclear membrane,integral component of endoplasmic reticulum membrane	sp	1	2	uniprot_mouse_proteome	>sp|Q3U9G9|LBR_MOUSE Lamin-B receptor OS=Mus musculus GN=Lbr PE=1 SV=2	5	6
TRUE	KO / Control	KO	Control	60	Q02819	646524	206829	-1.64427	1.64427	-68.0091	0.319909	0	0.0004259	0.00384562	59	0.416653	Q02819	NUCB1_MOUSE	Nucleobindin-1	Nucb1	Q02819	Mus musculus	response to cisplatin,regulation of protein targeting	G-protein alpha-subunit binding,DNA binding,calcium ion binding	extracellular space,nucleus,early endosome,rough endoplasmic reticulum,endoplasmic reticulum-Golgi intermediate compartment,Golgi-associated vesicle,cis-Golgi network,trans-Golgi network,membrane,Golgi cisterna membrane,extracellular exosome,extrinsic component of Golgi membrane,lumenal side of Golgi membrane	sp	1	2	uniprot_mouse_proteome	>sp|Q02819|NUCB1_MOUSE Nucleobindin-1 OS=Mus musculus GN=Nucb1 PE=1 SV=2	13	15
TRUE	KO / Control	KO	Control	12	Q8BKC5;Q8BKC5-2	15560	48509.6	1.64043	1.64043	211.758	3.11758	0	0.000449299	0.00402729	11	0.572308	Q8BKC5;Q8BKC5-2	IPO5_MOUSE	Importin-5;Isoform 2 of Importin-5	Ipo5	Q8BKC5;Q8BKC5-2	Mus musculus	protein import into nucleus, translocation,NLS-bearing protein import into nucleus,ribosomal protein import into nucleus,positive regulation of protein import into nucleus,cellular response to amino acid stimulus;	RNA binding,protein binding,nuclear localization sequence binding,Ran GTPase binding,protein transporter activity;	nucleus,cytoplasm,membrane,nuclear membrane,nuclear periphery;	sp	1;	3;	uniprot_mouse_proteome	>sp|Q8BKC5|IPO5_MOUSE Importin-5 OS=Mus musculus GN=Ipo5 PE=1 SV=3;>sp|Q8BKC5-2|IPO5_MOUSE Isoform 2 of Importin-5 OS=Mus musculus GN=Ipo5	3	3
TRUE	KO / Control	KO	Control	328	P07310	43570552	74158136	0.767252	0.767252	70.2024	1.70202	0	0.000459336	0.00408742	327	0.311947	P07310	KCRM_MOUSE	Creatine kinase M-type	Ckm	P07310	Mus musculus	phosphocreatine metabolic process,response to heat,phosphorylation,phosphocreatine biosynthetic process	creatine kinase activity,ATP binding	extracellular space,cytoplasm	sp	1	1	uniprot_mouse_proteome	>sp|P07310|KCRM_MOUSE Creatine kinase M-type OS=Mus musculus GN=Ckm PE=1 SV=1	36	82
TRUE	KO / Control	KO	Control	572	Q62234-2;Z4YJF5	4703817	8023925	0.770476	0.770476	70.5833	1.70583	0	0.00047781	0.00422123	571	0.176709	Q62234-2;Z4YJF5	MYOM1_MOUSE;Z4YJF5_MOUSE	Isoform 2 of Myomesin-1;Myomesin-1	Myom1	Q62234-2;Z4YJF5	Mus musculus	;	;	;	sp;tr	;1	;1	uniprot_mouse_proteome	>sp|Q62234-2|MYOM1_MOUSE Isoform 2 of Myomesin-1 OS=Mus musculus GN=Myom1;>tr|Z4YJF5|Z4YJF5_MOUSE Myomesin-1 OS=Mus musculus GN=Myom1 PE=1 SV=1	91	143
TRUE	KO / Control	KO	Control	72	O09165	5191802	7375582	0.506522	0.506522	42.0621	1.42062	0	0.000484599	0.00425062	71	0.653699	O09165	CASQ1_MOUSE	Calsequestrin-1	Casq1	O09165	Mus musculus	regulation of muscle contraction,endoplasmic reticulum organization,skeletal muscle tissue development,response to heat,response to organic substance,regulation of release of sequestered calcium ion into cytosol by sarcoplasmic reticulum,regulation of skeletal muscle contraction by regulation of release of sequestered calcium ion,response to denervation involved in regulation of muscle adaptation…	calcium ion binding	mitochondrion,mitochondrial matrix,Golgi apparatus,terminal cisterna lumen,sarcoplasmic reticulum,T-tubule,I band,sarcoplasmic reticulum membrane,sarcoplasmic reticulum lumen	sp	1	3	uniprot_mouse_proteome	>sp|O09165|CASQ1_MOUSE Calsequestrin-1 OS=Mus musculus GN=Casq1 PE=1 SV=3	11	18
TRUE	KO / Control	KO	Control	528	B7FAU9;Q8BTM8	2.95655e+06	3967630	0.424364	0.424364	34.1981	1.34198	0	0.000533605	0.00464728	527	0.133287	B7FAU9;Q8BTM8	B7FAU9_MOUSE;FLNA_MOUSE	Filamin, alpha;Filamin-A	Flna	B7FAU9;Q8BTM8	Mus musculus	;angiogenesis,epithelial to mesenchymal transition,blood vessel remodeling,heart morphogenesis,adenylate cyclase-inhibiting dopamine receptor signaling pathway,negative regulation of neuron projection development,negative regulation of transcription from RNA polymerase I promoter,actin cytoskeleton organization,regulation of cell migration,actin cytoskeleton reorganization,regulation of actin fil…	;G-protein coupled receptor binding,RNA binding,actin binding,signal transducer activity,protein kinase C binding,protein binding,transcription factor binding,potassium channel regulator activity,Rho GTPase binding,Ral GTPase binding,kinase binding,small GTPase binding,Fc-gamma receptor I complex binding,protein homodimerization activity,ion channel binding,cadherin binding,Rac GTPase binding,act…	;nucleus,nucleolus,cytoplasm,trans-Golgi network,cytosol,plasma membrane,brush border,cell-cell junction,focal adhesion,cell cortex,actin cytoskeleton,membrane,Z disc,growth cone,extracellular matrix,Myb complex,actin filament bundle,extracellular exosome,filamentous actin	tr;sp	1	1;5	uniprot_mouse_proteome	>tr|B7FAU9|B7FAU9_MOUSE Filamin, alpha OS=Mus musculus GN=Flna PE=1 SV=1;>sp|Q8BTM8|FLNA_MOUSE Filamin-A OS=Mus musculus GN=Flna PE=1 SV=5	100	132
TRUE	KO / Control	KO	Control	40	E9PWF0;Q05895	448483	502245	0.163338	0.163338	11.9875	1.11988	0	0.00054872	0.00474527	39	0.499177	E9PWF0;Q05895	E9PWF0_MOUSE;TSP3_MOUSE	Thrombospondin-3	Thbs3	E9PWF0;Q05895	Mus musculus	;growth plate cartilage development,cell adhesion,ossification involved in bone maturation,bone trabecula formation	;calcium ion binding,heparin binding	;extracellular region,perinuclear region of cytoplasm	tr;sp	1	1;2	uniprot_mouse_proteome	>tr|E9PWF0|E9PWF0_MOUSE Thrombospondin-3 OS=Mus musculus GN=Thbs3 PE=1 SV=1;>sp|Q05895|TSP3_MOUSE Thrombospondin-3 OS=Mus musculus GN=Thbs3 PE=1 SV=2	9	10
TRUE	KO / Control	KO	Control	24	Q6ZWZ7;Q9CPR4	475918	514940	0.113691	0.113691	8.19931	1.08199	0	0.000559002	0.00480038	23	1.23769	Q6ZWZ7;Q9CPR4	Q6ZWZ7_MOUSE;RL17_MOUSE	60S ribosomal protein L17	Rpl17	Q6ZWZ7;Q9CPR4	Mus musculus	;translation	;RNA binding,structural constituent of ribosome,protein binding	;nucleus,cytosolic large ribosomal subunit	tr;sp	1	1;3	uniprot_mouse_proteome	>tr|Q6ZWZ7|Q6ZWZ7_MOUSE 60S ribosomal protein L17 OS=Mus musculus GN=Rpl17 PE=1 SV=1;>sp|Q9CPR4|RL17_MOUSE 60S ribosomal protein L17 OS=Mus musculus GN=Rpl17 PE=1 SV=3	5	6
TRUE	KO / Control	KO	Control	204	P29699	54410920	35941580	-0.598242	0.598242	-33.9442	0.660558	0	0.000573796	0.00486265	203	0.28925	P29699	FETUA_MOUSE	Alpha-2-HS-glycoprotein	Ahsg	P29699	Mus musculus	ossification,acute-phase response,negative regulation of endopeptidase activity,negative regulation of bone mineralization,regulation of inflammatory response,positive regulation of phagocytosis	endopeptidase inhibitor activity,cysteine-type endopeptidase inhibitor activity	extracellular space,Golgi apparatus,extracellular matrix,extracellular exosome,blood microparticle	sp	1	1	uniprot_mouse_proteome	>sp|P29699|FETUA_MOUSE Alpha-2-HS-glycoprotein OS=Mus musculus GN=Ahsg PE=1 SV=1	22	51
TRUE	KO / Control	KO	Control	24	F6VW30;F6YY69;P68254;P68254-2	353587	576932	0.706338	0.706338	63.1657	1.63166	0	0.000574173	0.00486265	23	0.320938	F6VW30;F6YY69;P68254;P68254-2	F6VW30_MOUSE;F6YY69_MOUSE;1433T_MOUSE;1433T_MOUSE	14-3-3 protein theta (Fragment);14-3-3 protein theta (Fragment);14-3-3 protein theta;Isoform 2 of 14-3-3 protein theta	Ywhaq	F6VW30;F6YY69;P68254;P68254-2	Mus musculus	;;protein targeting,signal transduction,small GTPase mediated signal transduction,substantia nigra development,negative regulation of ion transmembrane transport,negative regulation of transcription, DNA-templated;	;;protein binding,protein C-terminus binding,protein domain specific binding,identical protein binding,ion channel binding,protein N-terminus binding,14-3-3 protein binding;	;;cytoplasm,cytosol,focal adhesion,membrane,cytoplasmic vesicle membrane,protein complex,extracellular exosome;	tr;tr;sp;sp	1;1;1;	1;1;1;	uniprot_mouse_proteome	>tr|F6VW30|F6VW30_MOUSE 14-3-3 protein theta (Fragment) OS=Mus musculus GN=Ywhaq PE=1 SV=1;>tr|F6YY69|F6YY69_MOUSE 14-3-3 protein theta (Fragment) OS=Mus musculus GN=Ywhaq PE=1 SV=1;>sp|P68254|1433T_MOUSE 14-3-3 protein theta OS=Mus musculus GN=Ywhaq PE=1 SV=1;>sp|P68254-2|1433T_MOUSE Isoform 2 of 14-3-3 protein theta OS=Mus musculus GN=Ywhaq	5	6
TRUE	KO / Control	KO	Control	136	P48036	6.93185e+06	7363617	0.0871732	0.0871732	6.22867	1.06229	0	0.000580379	0.00488155	135	0.433901	P48036	ANXA5_MOUSE	Annexin A5	Anxa5	P48036	Mus musculus	blood coagulation,response to organic substance,negative regulation of coagulation	calcium ion binding,protein binding,calcium-dependent phospholipid binding	intracellular,focal adhesion,external side of plasma membrane,membrane,extracellular exosome,endothelial microparticle	sp	1	1	uniprot_mouse_proteome	>sp|P48036|ANXA5_MOUSE Annexin A5 OS=Mus musculus GN=Anxa5 PE=1 SV=1	22	34
TRUE	KO / Control	KO	Control	12	Q8CG70	21948.9	6713.08	-1.7091	1.7091	-69.415	0.30585	0	0.000587296	0.00490612	11	0.783651	Q8CG70	P3H3_MOUSE	Prolyl 3-hydroxylase 3	P3h3	Q8CG70	Mus musculus	negative regulation of cell proliferation,peptidyl-lysine hydroxylation,peptidyl-proline hydroxylation,collagen metabolic process,collagen biosynthetic process,oxidation-reduction process	iron ion binding,protein binding,procollagen-proline 3-dioxygenase activity,L-ascorbic acid binding	endoplasmic reticulum,catalytic complex	sp	1	1	uniprot_mouse_proteome	>sp|Q8CG70|P3H3_MOUSE Prolyl 3-hydroxylase 3 OS=Mus musculus GN=P3h3 PE=1 SV=1	3	3
TRUE	KO / Control	KO	Control	116	A2CEL1;P11588	2.53535e+06	1.9322e+06	-0.391941	0.391941	-23.7897	0.762103	0	0.000598059	0.00492167	115	0.32944	A2CEL1;P11588	A2CEL1_MOUSE;MUP1_MOUSE	Major urinary protein 1	Mup1	A2CEL1;P11588	Mus musculus	;energy reserve metabolic process,transport,insulin receptor signaling pathway,aerobic respiration,cellular response to starvation,positive regulation of gene expression,negative regulation of lipid storage,positive regulation of glucose metabolic process,heat generation,response to stilbenoid,glucose homeostasis,locomotor rhythm,negative regulation of gluconeogenesis,positive regulation of lipid…	;insulin-activated receptor activity,pheromone activity,transporter activity,pheromone binding,small molecule binding	;extracellular space,nucleus,cytosol	tr;sp	3;1	1	uniprot_mouse_proteome	>tr|A2CEL1|A2CEL1_MOUSE Major urinary protein 1 OS=Mus musculus GN=Mup1 PE=3 SV=1;>sp|P11588|MUP1_MOUSE Major urinary protein 1 OS=Mus musculus GN=Mup1 PE=1 SV=1	17	29
TRUE	KO / Control	KO	Control	40	Q9DBG3;Q9DBG3-2	140816	213950	0.60346	0.60346	51.9356	1.51936	0	0.000600077	0.00492167	39	0.563864	Q9DBG3;Q9DBG3-2	AP2B1_MOUSE	AP-2 complex subunit beta;Isoform 2 of AP-2 complex subunit beta	Ap2b1	Q9DBG3;Q9DBG3-2	Mus musculus	cardiac septum development,ventricular septum development,intracellular protein transport,heart development,aorta development,clathrin coat assembly,coronary vasculature development,neurotransmitter receptor internalization;	protein binding,protein transporter activity,clathrin binding,protein complex binding;	trans-Golgi network,AP-2 adaptor complex,clathrin adaptor complex;	sp	1;	1;	uniprot_mouse_proteome	>sp|Q9DBG3|AP2B1_MOUSE AP-2 complex subunit beta OS=Mus musculus GN=Ap2b1 PE=1 SV=1;>sp|Q9DBG3-2|AP2B1_MOUSE Isoform 2 of AP-2 complex subunit beta OS=Mus musculus GN=Ap2b1	10	10
TRUE	KO / Control	KO	Control	36	D3Z7R7;G3X9Q3;Q3TBD2;Q3TBD2-2	144102	95084.9	-0.599805	0.599805	-34.0157	0.659843	0	0.000601181	0.00492167	35	0.725692	D3Z7R7;G3X9Q3;Q3TBD2;Q3TBD2-2	D3Z7R7_MOUSE;G3X9Q3_MOUSE;HMHA1_MOUSE;HMHA1_MOUSE	Minor histocompatibility protein HA-1;Histocompatibility (Minor) HA-1, isoform CRA_a;Minor histocompatibility protein HA-1;Isoform 2 of Minor histocompatibility protein HA-1	Hmha1	D3Z7R7;G3X9Q3;Q3TBD2;Q3TBD2-2	Mus musculus	;;intracellular signal transduction,positive regulation of GTPase activity;	;;molecular_function,GTPase activator activity,metal ion binding;	;;cytoplasm,membrane,ruffle membrane;	tr;tr;sp;sp	1;1;1;	1;1;2;	uniprot_mouse_proteome	>tr|D3Z7R7|D3Z7R7_MOUSE Minor histocompatibility protein HA-1 OS=Mus musculus GN=Hmha1 PE=1 SV=1;>tr|G3X9Q3|G3X9Q3_MOUSE Histocompatibility (Minor) HA-1, isoform CRA_a OS=Mus musculus GN=Hmha1 PE=1 SV=1;>sp|Q3TBD2|HMHA1_MOUSE Minor histocompatibility protein HA-1 OS=Mus musculus GN=Hmha1 PE=1 SV=2;>sp|Q3TBD2-2|HMHA1_MOUSE Isoform 2 of Minor histocompatibility protein HA-1 OS=Mus musculus GN=Hmha1	9	9
TRUE	KO / Control	KO	Control	164	P28654	29570772	32787328	0.148966	0.148966	10.8775	1.10877	0	0.000616887	0.0050168	163	0.313642	P28654	PGS2_MOUSE	Decorin	Dcn	P28654	Mus musculus	kidney development,placenta development,negative regulation of protein kinase activity,skeletal muscle tissue development,aging,response to mechanical stimulus,positive regulation of autophagy,negative regulation of endothelial cell migration,positive regulation of phosphatidylinositol 3-kinase signaling,positive regulation of macroautophagy,negative regulation of angiogenesis,cytokine-mediated s…	RNA binding,protein kinase inhibitor activity,collagen binding,glycosaminoglycan binding,protein N-terminus binding,extracellular matrix binding	proteinaceous extracellular matrix,collagen type VI trimer,extracellular space,cytoplasm,extracellular matrix	sp	1	1	uniprot_mouse_proteome	>sp|P28654|PGS2_MOUSE Decorin OS=Mus musculus GN=Dcn PE=1 SV=1	29	41
TRUE	KO / Control	KO	Control	80	E9PZF0	2837049	2306501	-0.298685	0.298685	-18.7007	0.812993	0	0.00063167	0.00510322	79	0.396158	E9PZF0	E9PZF0_MOUSE	Nucleoside diphosphate kinase	Gm20390	E9PZF0	Mus musculus	nucleoside diphosphate phosphorylation,GTP biosynthetic process,UTP biosynthetic process,CTP biosynthetic process,regulation of apoptotic process	nucleoside diphosphate kinase activity,ATP binding	intracellular	tr	3	1	uniprot_mouse_proteome	>tr|E9PZF0|E9PZF0_MOUSE Nucleoside diphosphate kinase OS=Mus musculus GN=Gm20390 PE=3 SV=1	14	20
TRUE	KO / Control	KO	Control	56	P62814	561489	534346	-0.0714837	0.0714837	-4.83412	0.951659	0	0.000643519	0.00516497	55	0.501765	P62814	VATB2_MOUSE	V-type proton ATPase subunit B, brain isoform	Atp6v1b2	P62814	Mus musculus	ATP hydrolysis coupled proton transport,ATP metabolic process	ATP binding,hydrolase activity, acting on acid anhydrides, catalyzing transmembrane movement of substances	ruffle,cytoplasm,lysosomal membrane,cytosol,plasma membrane,microvillus,endomembrane system,integral component of membrane,proton-transporting V-type ATPase, V1 domain,melanosome,myelin sheath,intracellular membrane-bounded organelle,extracellular exosome	sp	1	1	uniprot_mouse_proteome	>sp|P62814|VATB2_MOUSE V-type proton ATPase subunit B, brain isoform OS=Mus musculus GN=Atp6v1b2 PE=1 SV=1	12	14
TRUE	KO / Control	KO	Control	44	P13634	1.76243e+06	1.64077e+06	-0.103193	0.103193	-6.90297	0.93097	0	0.000650089	0.00518383	43	0.665764	P13634	CAH1_MOUSE	Carbonic anhydrase 1	Ca1	P13634	Mus musculus	one-carbon metabolic process	arylesterase activity,carbonate dehydratase activity,zinc ion binding,hydro-lyase activity	cytoplasm,extracellular exosome	sp	1	4	uniprot_mouse_proteome	>sp|P13634|CAH1_MOUSE Carbonic anhydrase 1 OS=Mus musculus GN=Ca1 PE=1 SV=4	9	12
TRUE	KO / Control	KO	Control	204	P05977	49160068	64656656	0.395312	0.395312	31.5227	1.31523	0	0.000670822	0.00531464	203	0.295039	P05977	MYL1_MOUSE	Myosin light chain 1/3, skeletal muscle isoform	Myl1	P05977	Mus musculus	muscle contraction,cardiac muscle contraction	calcium ion binding	myosin complex,myofibril	sp	1	2	uniprot_mouse_proteome	>sp|P05977|MYL1_MOUSE Myosin light chain 1/3, skeletal muscle isoform OS=Mus musculus GN=Myl1 PE=1 SV=2	22	51
TRUE	KO / Control	KO	Control	88	Q9R118	1.85322e+06	1.26381e+06	-0.552248	0.552248	-31.8043	0.681957	0	0.000700259	0.00547719	87	0.295637	Q9R118	HTRA1_MOUSE	Serine protease HTRA1	Htra1	Q9R118	Mus musculus	regulation of cell growth,placenta development,proteolysis,negative regulation of transforming growth factor beta receptor signaling pathway,negative regulation of BMP signaling pathway,positive regulation of epithelial cell proliferation,negative regulation of defense response to virus,chorionic trophoblast cell differentiation,dentinogenesis	serine-type endopeptidase activity,protein binding,insulin-like growth factor binding,serine-type peptidase activity,identical protein binding	extracellular space,cytosol,plasma membrane,extracellular matrix,extracellular exosome	sp	1	2	uniprot_mouse_proteome	>sp|Q9R118|HTRA1_MOUSE Serine protease HTRA1 OS=Mus musculus GN=Htra1 PE=1 SV=2	18	22
TRUE	KO / Control	KO	Control	12	D3YY36;Q9DBD0	56188.5	24403.7	-1.20318	1.20318	-56.5682	0.434318	0	0.00071697	0.0055724	11	0.27038	D3YY36;Q9DBD0	D3YY36_MOUSE;ICA_MOUSE	Protein 1300017J02Rik;Inhibitor of carbonic anhydrase	1300017J02Rik;Ica	D3YY36;Q9DBD0	Mus musculus	;negative regulation of catalytic activity	;enzyme inhibitor activity,iron ion binding	;cellular_component,extracellular space	tr;sp	1	1	uniprot_mouse_proteome	>tr|D3YY36|D3YY36_MOUSE Protein 1300017J02Rik OS=Mus musculus GN=1300017J02Rik PE=1 SV=1;>sp|Q9DBD0|ICA_MOUSE Inhibitor of carbonic anhydrase OS=Mus musculus GN=Ica PE=1 SV=1	3	3
TRUE	KO / Control	KO	Control	28	E9Q6H6;P48999	21120.1	44160.7	1.06415	1.06415	109.094	2.09094	0	0.000723733	0.00558958	27	0.541814	E9Q6H6;P48999	E9Q6H6_MOUSE;LOX5_MOUSE	Arachidonate 5-lipoxygenase	Alox5	E9Q6H6;P48999	Mus musculus	;leukotriene production involved in inflammatory response,leukotriene metabolic process,inflammatory response,leukotriene biosynthetic process,oxidation-reduction process	;arachidonate 5-lipoxygenase activity,iron ion binding,protein binding	;extracellular space,nucleus,nuclear envelope,nuclear envelope lumen,nucleoplasm,cytoplasm,cytosol,nuclear matrix,nuclear membrane	tr;sp	1	1;3	uniprot_mouse_proteome	>tr|E9Q6H6|E9Q6H6_MOUSE Arachidonate 5-lipoxygenase OS=Mus musculus GN=Alox5 PE=1 SV=1;>sp|P48999|LOX5_MOUSE Arachidonate 5-lipoxygenase OS=Mus musculus GN=Alox5 PE=1 SV=3	6	7
TRUE	KO / Control	KO	Control	12	Q63810;Q63810-2	18457.2	73894.9	2.00129	2.00129	300.359	4.00359	0	0.000758233	0.00581944	11	0.477868	Q63810;Q63810-2	CANB1_MOUSE	Calcineurin subunit B type 1;Isoform 2 of Calcineurin subunit B type 1	Ppp3r1	Q63810;Q63810-2	Mus musculus	patterning of blood vessels,epithelial to mesenchymal transition,protein dephosphorylation,heart development,Schwann cell development,myelination in peripheral nervous system,calcineurin-NFAT signaling cascade,protein localization to nucleus,positive regulation of transcription from RNA polymerase II promoter,NFAT protein import into nucleus,lung epithelial cell differentiation;	phosphoprotein phosphatase activity,calcium ion binding,protein binding,cyclosporin A binding,protein domain specific binding;	cytosol,calcineurin complex,sarcolemma;	sp	1;	3;	uniprot_mouse_proteome	>sp|Q63810|CANB1_MOUSE Calcineurin subunit B type 1 OS=Mus musculus GN=Ppp3r1 PE=1 SV=3;>sp|Q63810-2|CANB1_MOUSE Isoform 2 of Calcineurin subunit B type 1 OS=Mus musculus GN=Ppp3r1	3	3
TRUE	KO / Control	KO	Control	188	P60710	26656054	34040188	0.352776	0.352776	27.7015	1.27702	0	0.000771589	0.00584883	187	0.232574	P60710	ACTB_MOUSE	Actin, cytoplasmic 1	Actb	P60710	Mus musculus	retina homeostasis,substantia nigra development,ATP-dependent chromatin remodeling,membrane organization,platelet aggregation,postsynaptic actin cytoskeleton organization	protein binding,ATP binding,kinesin binding,Tat protein binding,identical protein binding,nitric-oxide synthase binding,structural constituent of postsynaptic actin cytoskeleton,RNA polymerase II core promoter proximal region sequence-specific DNA binding,RNA polymerase II distal enhancer sequence-specific DNA binding,nucleosomal DNA binding	nuclear chromatin,extracellular space,nucleus,cytosol,plasma membrane,focal adhesion,actin cytoskeleton,membrane,intracellular ribonucleoprotein complex,cortical cytoskeleton,vesicle,NuA4 histone acetyltransferase complex,cytoplasmic ribonucleoprotein granule,myelin sheath,protein complex,extracellular exosome,blood microparticle,dense body	sp	1	1	uniprot_mouse_proteome	>sp|P60710|ACTB_MOUSE Actin, cytoplasmic 1 OS=Mus musculus GN=Actb PE=1 SV=1	14	47
TRUE	KO / Control	KO	Control	64	P70404	940237	1.33682e+06	0.507709	0.507709	42.1791	1.42179	0	0.00076887	0.00584883	63	0.534598	P70404	IDHG1_MOUSE	Isocitrate dehydrogenase [NAD] subunit gamma 1, mitochondrial	Idh3g	P70404	Mus musculus	tricarboxylic acid cycle,isocitrate metabolic process	magnesium ion binding,isocitrate dehydrogenase (NAD+) activity,ATP binding,NAD binding	nucleoplasm,nucleolus,mitochondrion	sp	1	1	uniprot_mouse_proteome	>sp|P70404|IDHG1_MOUSE Isocitrate dehydrogenase [NAD] subunit gamma 1, mitochondrial OS=Mus musculus GN=Idh3g PE=1 SV=1	13	16
TRUE	KO / Control	KO	Control	56	Q61881	287549	228882	-0.329207	0.329207	-20.4026	0.795974	0	0.000789659	0.00594908	55	0.492319	Q61881	MCM7_MOUSE	DNA replication licensing factor MCM7	Mcm7	Q61881	Mus musculus	DNA unwinding involved in DNA replication,DNA replication initiation,cellular response to DNA damage stimulus,cell cycle,cell proliferation,regulation of phosphorylation,response to drug,cellular response to epidermal growth factor stimulus,cellular response to xenobiotic stimulus	single-stranded DNA binding,protein binding,ATP binding,DNA helicase activity,ATP-dependent DNA helicase activity	nuclear chromosome, telomeric region,nucleus,nucleoplasm,cytosol,membrane,MCM complex	sp	1	1	uniprot_mouse_proteome	>sp|Q61881|MCM7_MOUSE DNA replication licensing factor MCM7 OS=Mus musculus GN=Mcm7 PE=1 SV=1	14	14
TRUE	KO / Control	KO	Control	148	Q640N1	5408674	4.60823e+06	-0.231063	0.231063	-14.7993	0.852007	0	0.000811382	0.00603876	147	0.30174	Q640N1	AEBP1_MOUSE	Adipocyte enhancer-binding protein 1	Aebp1	Q640N1	Mus musculus	negative regulation of transcription from RNA polymerase II promoter,transcription, DNA-templated,regulation of transcription, DNA-templated,peptide metabolic process,protein processing	RNA polymerase II regulatory region sequence-specific DNA binding,transcriptional repressor activity, RNA polymerase II transcription regulatory region sequence-specific binding,transcription corepressor activity,carboxypeptidase activity,metallocarboxypeptidase activity,serine-type carboxypeptidase activity,calmodulin binding,zinc ion binding	extracellular space,nucleus,cytoplasm,extracellular exosome,extracellular matrix	sp	1	1	uniprot_mouse_proteome	>sp|Q640N1|AEBP1_MOUSE Adipocyte enhancer-binding protein 1 OS=Mus musculus GN=Aebp1 PE=1 SV=1	25	37
TRUE	KO / Control	KO	Control	40	A0A0R4IZY6;Q61096	2.07329e+06	1.331e+06	-0.639413	0.639413	-35.8026	0.641974	0	0.000811396	0.00603876	39	0.839298	A0A0R4IZY6;Q61096	A0A0R4IZY6_MOUSE;PRTN3_MOUSE	Myeloblastin	Prtn3	A0A0R4IZY6;Q61096	Mus musculus	;proteolysis,phagocytosis,collagen catabolic process,negative regulation of phagocytosis,mature conventional dendritic cell differentiation	;serine-type endopeptidase activity,protein binding,enzyme binding	;extracellular space,cytosol,plasma membrane,extracellular exosome,extracellular matrix	tr;sp	1	1;2	uniprot_mouse_proteome	>tr|A0A0R4IZY6|A0A0R4IZY6_MOUSE Myeloblastin OS=Mus musculus GN=Prtn3 PE=1 SV=1;>sp|Q61096|PRTN3_MOUSE Myeloblastin OS=Mus musculus GN=Prtn3 PE=1 SV=2	7	10
TRUE	KO / Control	KO	Control	20	O35459	319258	445606	0.481043	0.481043	39.5753	1.39575	0	0.000872866	0.0064571	19	0.128408	O35459	ECH1_MOUSE	Delta(3,5)-Delta(2,4)-dienoyl-CoA isomerase, mitochondrial	Ech1	O35459	Mus musculus	fatty acid beta-oxidation	receptor binding,isomerase activity	mitochondrion,peroxisome,membrane,extracellular exosome	sp	1	1	uniprot_mouse_proteome	>sp|O35459|ECH1_MOUSE Delta(3,5)-Delta(2,4)-dienoyl-CoA isomerase, mitochondrial OS=Mus musculus GN=Ech1 PE=1 SV=1	5	5
TRUE	KO / Control	KO	Control	224	P56480	10797719	23824246	1.1417	1.1417	120.641	2.20641	0	0.000881559	0.00648236	223	0.269973	P56480	ATPB_MOUSE	ATP synthase subunit beta, mitochondrial	Atp5b	P56480	Mus musculus	angiogenesis,osteoblast differentiation,lipid metabolic process,ATP biosynthetic process,negative regulation of cell adhesion involved in substrate-bound cell migration,ATP synthesis coupled proton transport,proton transport,positive regulation of blood vessel endothelial cell migration,regulation of intracellular pH,Requires Ontology	protein binding,ATP binding,MHC class I protein binding,angiostatin binding,proton-transporting ATP synthase activity, rotational mechanism,proton-transporting ATPase activity, rotational mechanism,ATPase activity	nucleus,mitochondrion,mitochondrial inner membrane,mitochondrial proton-transporting ATP synthase complex,plasma membrane,cell surface,membrane,extracellular matrix,mitochondrial membrane,mitochondrial nucleoid,myelin sheath,proton-transporting ATP synthase complex,proton-transporting ATP synthase complex, catalytic core F(1),extracellular exosome	sp	1	2	uniprot_mouse_proteome	>sp|P56480|ATPB_MOUSE ATP synthase subunit beta, mitochondrial OS=Mus musculus GN=Atp5b PE=1 SV=2	24	56
TRUE	KO / Control	KO	Control	20	P97426;Q923L6	59416.1	144807	1.2852	1.2852	143.716	2.43716	0	0.000919942	0.00672434	19	0.50446	P97426;Q923L6	ECP1_MOUSE;Q923L6_MOUSE	Eosinophil cationic protein 1;Eosinophil-associated ribonuclease 10	Ear1;Ear10	P97426;Q923L6	Mus musculus	RNA phosphodiester bond hydrolysis;RNA phosphodiester bond hydrolysis	nucleic acid binding,endonuclease activity,ribonuclease activity;nucleic acid binding,endonuclease activity,ribonuclease activity	cytoplasm;cellular_component	sp;tr	2;3	1	uniprot_mouse_proteome	>sp|P97426|ECP1_MOUSE Eosinophil cationic protein 1 OS=Mus musculus GN=Ear1 PE=2 SV=1;>tr|Q923L6|Q923L6_MOUSE Eosinophil-associated ribonuclease 10 OS=Mus musculus GN=Ear10 PE=3 SV=1	2	5
TRUE	KO / Control	KO	Control	100	F8VQA4;P97467	1.05859e+06	1.00141e+06	-0.0801029	0.0801029	-5.40098	0.94599	0	0.000933828	0.00677318	99	0.345842	F8VQA4;P97467	F8VQA4_MOUSE;AMD_MOUSE	Peptidyl-glycine alpha-amidating monooxygenase	Pam	F8VQA4;P97467	Mus musculus	;peptide amidation,peptide metabolic process,oxidation-reduction process	;peptidylglycine monooxygenase activity,peptidylamidoglycolate lyase activity,copper ion binding,zinc ion binding,L-ascorbic acid binding	;cytosol,integral component of plasma membrane,membrane,transport vesicle membrane,extracellular exosome	tr;sp	1	1;2	uniprot_mouse_proteome	>tr|F8VQA4|F8VQA4_MOUSE Peptidyl-glycine alpha-amidating monooxygenase OS=Mus musculus GN=Pam PE=1 SV=1;>sp|P97467|AMD_MOUSE Peptidyl-glycine alpha-amidating monooxygenase OS=Mus musculus GN=Pam PE=1 SV=2	21	25
TRUE	KO / Control	KO	Control	44	Q9CQB4;Q9D855	871734	780072	-0.160281	0.160281	-10.5149	0.894851	0	0.000937655	0.00677318	43	0.589594	Q9CQB4;Q9D855	Q9CQB4_MOUSE;QCR7_MOUSE	Cytochrome b-c1 complex subunit 7	Uqcrb	Q9CQB4;Q9D855	Mus musculus	;mitochondrial electron transport, ubiquinol to cytochrome c,aerobic respiration,mitochondrial respiratory chain complex III assembly,hydrogen ion transmembrane transport	;ubiquinol-cytochrome-c reductase activity	;mitochondrion,mitochondrial inner membrane,mitochondrial respiratory chain complex III	tr;sp	1	1;3	uniprot_mouse_proteome	>tr|Q9CQB4|Q9CQB4_MOUSE Cytochrome b-c1 complex subunit 7 OS=Mus musculus GN=Uqcrb PE=1 SV=1;>sp|Q9D855|QCR7_MOUSE Cytochrome b-c1 complex subunit 7 OS=Mus musculus GN=Uqcrb PE=1 SV=3	8	11
TRUE	KO / Control	KO	Control	84	P09528	2.43197e+06	1.46686e+06	-0.72939	0.72939	-39.6841	0.603159	0	0.000955892	0.00682462	83	0.459391	P09528	FRIH_MOUSE	Ferritin heavy chain	Fth1	P09528	Mus musculus	intracellular sequestering of iron ion,receptor-mediated endocytosis,immune response,negative regulation of cell proliferation,negative regulation of fibroblast proliferation,oxidation-reduction process,iron ion import	ferroxidase activity,iron ion binding,ferric iron binding	extracellular region,nucleus,mitochondrion,autolysosome,extracellular exosome,endocytic vesicle lumen	sp	1	2	uniprot_mouse_proteome	>sp|P09528|FRIH_MOUSE Ferritin heavy chain OS=Mus musculus GN=Fth1 PE=1 SV=2	13	21
TRUE	KO / Control	KO	Control	8	E9QB02;Q68FL6	15859.4	25244.9	0.67065	0.67065	59.179	1.59179	0	0.000954367	0.00682462	7	0.334896	E9QB02;Q68FL6	E9QB02_MOUSE;SYMC_MOUSE	Methionine--tRNA ligase, cytoplasmic;Methionine--tRNA ligase, cytoplasmic	Mars	E9QB02;Q68FL6	Mus musculus	;methionyl-tRNA aminoacylation,cellular response to starvation,rRNA transcription,cellular response to insulin stimulus,cellular response to platelet-derived growth factor stimulus,cellular response to epidermal growth factor stimulus,positive regulation of transcription of nuclear large rRNA transcript from RNA polymerase I promoter	;tRNA binding,methionine-tRNA ligase activity,ATP binding	;nucleolus,cytoplasm,mitochondrion,cytosol,membrane,aminoacyl-tRNA synthetase multienzyme complex,extracellular exosome	tr;sp	1	1	uniprot_mouse_proteome	>tr|E9QB02|E9QB02_MOUSE Methionine--tRNA ligase, cytoplasmic OS=Mus musculus GN=Mars PE=1 SV=1;>sp|Q68FL6|SYMC_MOUSE Methionine--tRNA ligase, cytoplasmic OS=Mus musculus GN=Mars PE=1 SV=1	2	2
TRUE	KO / Control	KO	Control	80	P43025;Q8CFZ6	7616691	6997001	-0.122428	0.122428	-8.13595	0.918641	0	0.00097162	0.00689681	79	0.518961	P43025;Q8CFZ6	TETN_MOUSE;Q8CFZ6_MOUSE	Tetranectin;C-type lectin domain family 3, member b	Clec3b	P43025;Q8CFZ6	Mus musculus	skeletal system development,ossification,positive regulation of plasminogen activation,bone mineralization;	calcium ion binding,protein binding,heparin binding,carbohydrate binding,kringle domain binding;	granular component,proteinaceous extracellular matrix,extracellular space,cytoplasm,extracellular exosome;	sp;tr	1	2;1	uniprot_mouse_proteome	>sp|P43025|TETN_MOUSE Tetranectin OS=Mus musculus GN=Clec3b PE=1 SV=2;>tr|Q8CFZ6|Q8CFZ6_MOUSE C-type lectin domain family 3, member b OS=Mus musculus GN=Clec3b PE=1 SV=1	12	21
TRUE	KO / Control	KO	Control	16	G5E829	16057.7	36240.4	1.17434	1.17434	125.689	2.25689	0	0.000977732	0.00690031	15	0.406609	G5E829	AT2B1_MOUSE	Plasma membrane calcium-transporting ATPase 1	Atp2b1	G5E829	Mus musculus	neural retina development,calcium ion transport,cellular calcium ion homeostasis,brain development,aging,response to cold,regulation of cytosolic calcium ion concentration,calcium ion transmembrane transport,cellular response to vitamin D,cellular response to corticosterone stimulus,Requires Ontology,calcium ion export from cell	calcium-transporting ATPase activity,protein binding,calmodulin binding,ATP binding,calcium ion transmembrane transporter activity,PDZ domain binding,metal ion binding	nucleus,plasma membrane,integral component of plasma membrane,cytoplasmic side of plasma membrane,membrane,basolateral plasma membrane,apical plasma membrane,cell junction,dendritic spine membrane,neuronal cell body membrane,intracellular membrane-bounded organelle,membrane raft,extracellular exosome	sp	1	1	uniprot_mouse_proteome	>sp|G5E829|AT2B1_MOUSE Plasma membrane calcium-transporting ATPase 1 OS=Mus musculus GN=Atp2b1 PE=1 SV=1	3	4
TRUE	KO / Control	KO	Control	60	F6ZV59;G3X9W0;G5E8G0;Q60668;Q60668-2;Q60668-3;Q60668-4	1.3264e+06	1.41084e+06	0.0890368	0.0890368	6.36598	1.06366	0	0.000986678	0.00692366	59	0.628448	F6ZV59;G3X9W0;G5E8G0;Q60668;Q60668-2;Q60668-3;Q60668-4	F6ZV59_MOUSE;G3X9W0_MOUSE;G5E8G0_MOUSE;HNRPD_MOUSE;HNRPD_MOUSE;HNRPD_MOUSE;HNRPD_MOUSE	Heterogeneous nuclear ribonucleoprotein D0 (Fragment);Heterogeneous nuclear ribonucleoprotein D, isoform CRA_a;Heterogeneous nuclear ribonucleoprotein D, isoform CRA_b;Heterogeneous nuclear ribonucleoprotein D0;Isoform 2 of Heterogeneous nuclear ribonucleoprotein D0;Isoform 3 of Heterogeneous nuclear ribonucleoprotein D0;Isoform 4 of Heterogeneous nuclear ribonucleoprotein D0	Hnrnpd	F6ZV59;G3X9W0;G5E8G0;Q60668;Q60668-2;Q60668-3;Q60668-4	Mus musculus	;;;liver development,transcription, DNA-templated,regulation of transcription, DNA-templated,cerebellum development,regulation of telomere maintenance,response to drug,regulation of circadian rhythm,regulation of mRNA stability,positive regulation of translation,mRNA stabilization,response to calcium ion,response to electrical stimulus,3'-UTR-mediated mRNA destabilization,cellular response to ami…	;;;AT DNA binding,chromatin binding,RNA binding,protein binding,transcription factor binding,mRNA 3'-UTR AU-rich region binding,telomeric DNA binding,histone deacetylase binding;;;	;;;nucleoplasm,cytosol,intracellular ribonucleoprotein complex,extracellular exosome;;;	tr;tr;tr;sp;sp;sp;sp	1;1;1;1;;;	1;1;1;2;;;	uniprot_mouse_proteome	>tr|F6ZV59|F6ZV59_MOUSE Heterogeneous nuclear ribonucleoprotein D0 (Fragment) OS=Mus musculus GN=Hnrnpd PE=1 SV=1;>tr|G3X9W0|G3X9W0_MOUSE Heterogeneous nuclear ribonucleoprotein D, isoform CRA_a OS=Mus musculus GN=Hnrnpd PE=1 SV=1;>tr|G5E8G0|G5E8G0_MOUSE Heterogeneous nuclear ribonucleoprotein D, isoform CRA_b OS=Mus musculus GN=Hnrnpd PE=1 SV=1;>sp|Q60668|HNRPD_MOUSE Heterogeneous nuclear ribonu…	13	15
TRUE	KO / Control	KO	Control	864	Q5SX39	119876504	216260240	0.85122	0.85122	80.4025	1.80403	0	0.00104012	0.00724036	863	0.1545	Q5SX39	MYH4_MOUSE	Myosin-4	Myh4	Q5SX39	Mus musculus	muscle contraction,response to activity,membrane organization	microfilament motor activity,double-stranded RNA binding,calmodulin binding,ATP binding,actin filament binding	cytosol,myofibril,myosin filament	sp	2	1	uniprot_mouse_proteome	>sp|Q5SX39|MYH4_MOUSE Myosin-4 OS=Mus musculus GN=Myh4 PE=2 SV=1	80	217
TRUE	KO / Control	KO	Control	8	Q921Y0;Q921Y0-2	28876.2	58209.1	1.01136	1.01136	101.582	2.01582	0	0.00105411	0.00727216	7	0.369586	Q921Y0;Q921Y0-2	MOB1A_MOUSE	MOB kinase activator 1A;Isoform 2 of MOB kinase activator 1A	Mob1a	Q921Y0;Q921Y0-2	Mus musculus	hippo signaling;	metal ion binding;	nucleus,nucleolus,cytosol,extracellular exosome;	sp	2;	3;	uniprot_mouse_proteome	>sp|Q921Y0|MOB1A_MOUSE MOB kinase activator 1A OS=Mus musculus GN=Mob1a PE=2 SV=3;>sp|Q921Y0-2|MOB1A_MOUSE Isoform 2 of MOB kinase activator 1A OS=Mus musculus GN=Mob1a	2	2
TRUE	KO / Control	KO	Control	28	P49722	275157	170463	-0.690794	0.690794	-38.0487	0.619513	0	0.00106174	0.00728391	27	0.975591	P49722	PSA2_MOUSE	Proteasome subunit alpha type-2	Psma2	P49722	Mus musculus	ubiquitin-dependent protein catabolic process	threonine-type endopeptidase activity	proteasome complex,cytoplasmic mRNA processing body,nucleus,cytosol,proteasome core complex,proteasome core complex, alpha-subunit complex,extracellular exosome	sp	1	3	uniprot_mouse_proteome	>sp|P49722|PSA2_MOUSE Proteasome subunit alpha type-2 OS=Mus musculus GN=Psma2 PE=1 SV=3	7	7
TRUE	KO / Control	KO	Control	20	H7BWY6;Q00724	269759	157876	-0.772874	0.772874	-41.475	0.58525	0	0.00110782	0.00755778	19	0.922619	H7BWY6;Q00724	H7BWY6_MOUSE;RET4_MOUSE	Retinol-binding protein 4	Rbp4	H7BWY6;Q00724	Mus musculus	;eye development,gluconeogenesis,spermatogenesis,heart development,male gonad development,maintenance of gastrointestinal epithelium,lung development,positive regulation of insulin secretion,response to retinoic acid,response to insulin,retinol transport,retinol metabolic process,retinal metabolic process,glucose homeostasis,embryonic organ morphogenesis,embryonic skeletal system development,card…	;protein binding,retinal binding,retinol binding,retinol transporter activity	;extracellular space,extracellular exosome	tr;sp	1	1;2	uniprot_mouse_proteome	>tr|H7BWY6|H7BWY6_MOUSE Retinol-binding protein 4 OS=Mus musculus GN=Rbp4 PE=1 SV=1;>sp|Q00724|RET4_MOUSE Retinol-binding protein 4 OS=Mus musculus GN=Rbp4 PE=1 SV=2	4	5
TRUE	KO / Control	KO	Control	56	P62827	1.74455e+06	2.10851e+06	0.273367	0.273367	20.8625	1.20863	0	0.00111899	0.00759181	55	0.864013	P62827	RAN_MOUSE	GTP-binding nuclear protein Ran	Ran	P62827	Mus musculus	ribosomal subunit export from nucleus,ribosomal large subunit export from nucleus,ribosomal small subunit export from nucleus,protein import into nucleus, translocation,protein import into nucleus,protein export from nucleus,cell cycle,spermatid development,hippocampus development,actin cytoskeleton organization,positive regulation of protein binding,cellular protein localization,cellular protein…	magnesium ion binding,RNA binding,GTPase activity,protein binding,GTP binding,GDP binding,protein domain specific binding,protein complex binding,cadherin binding,dynein intermediate chain binding,protein heterodimerization activity,importin-alpha family protein binding,nucleocytoplasmic transporter activity,pre-miRNA binding	male germ cell nucleus,manchette,nucleus,nuclear envelope,nuclear pore,nucleoplasm,nucleolus,cytoplasm,centriole,membrane,midbody,extracellular matrix,sperm flagellum,melanosome,RNA nuclear export complex,protein complex,recycling endosome,extracellular exosome,chromatin	sp	1	3	uniprot_mouse_proteome	>sp|P62827|RAN_MOUSE GTP-binding nuclear protein Ran OS=Mus musculus GN=Ran PE=1 SV=3	11	14
TRUE	KO / Control	KO	Control	24	Q3U1J4	84732.4	44684.6	-0.923138	0.923138	-47.2639	0.527361	0	0.00113979	0.00769048	23	1.07411	Q3U1J4	DDB1_MOUSE	DNA damage-binding protein 1	Ddb1	Q3U1J4	Mus musculus	nucleotide-excision repair,cellular response to DNA damage stimulus,proteasomal protein catabolic process,Wnt signaling pathway,protein ubiquitination,histone H2A monoubiquitination,protein ubiquitination involved in ubiquitin-dependent protein catabolic process,negative regulation of apoptotic process,proteasome-mediated ubiquitin-dependent protein catabolic process,positive regulation of viral …	damaged DNA binding,protein binding,protein binding, bridging,protein complex binding,WD40-repeat domain binding,cullin family protein binding	nuclear chromosome, telomeric region,extracellular space,nucleus,nucleoplasm,cytoplasm,cullin-RING ubiquitin ligase complex,Cul4A-RING E3 ubiquitin ligase complex,Cul4B-RING E3 ubiquitin ligase complex,protein complex,extracellular exosome,Cul4-RING E3 ubiquitin ligase complex	sp	1	2	uniprot_mouse_proteome	>sp|Q3U1J4|DDB1_MOUSE DNA damage-binding protein 1 OS=Mus musculus GN=Ddb1 PE=1 SV=2	6	6
TRUE	KO / Control	KO	Control	64	Q9CZ13	999919	1.13836e+06	0.187078	0.187078	13.8456	1.13846	0	0.0011792	0.00791292	63	0.481896	Q9CZ13	QCR1_MOUSE	Cytochrome b-c1 complex subunit 1, mitochondrial	Uqcrc1	Q9CZ13	Mus musculus	mitochondrial electron transport, ubiquinol to cytochrome c,aerobic respiration,response to activity,protein processing,response to alkaloid	metalloendopeptidase activity,protein binding,zinc ion binding,ubiquitin protein ligase binding,protein complex binding	mitochondrion,mitochondrial inner membrane,mitochondrial respiratory chain complex III,cytosol,myelin sheath	sp	1	2	uniprot_mouse_proteome	>sp|Q9CZ13|QCR1_MOUSE Cytochrome b-c1 complex subunit 1, mitochondrial OS=Mus musculus GN=Uqcrc1 PE=1 SV=2	13	16
TRUE	KO / Control	KO	Control	164	P32848	2.16003e+06	23827078	3.46348	3.46348	1003.09	11.0309	0	0.0012313	0.00805268	163	0.426949	P32848	PRVA_MOUSE	Parvalbumin alpha	Pvalb	P32848	Mus musculus	regulation of cytosolic calcium ion concentration	calcium ion binding,protein homodimerization activity,protein heterodimerization activity	nucleus,cytoplasm,axon,neuronal cell body,terminal bouton,protein complex,extracellular exosome	sp	1	3	uniprot_mouse_proteome	>sp|P32848|PRVA_MOUSE Parvalbumin alpha OS=Mus musculus GN=Pvalb PE=1 SV=3	18	41
TRUE	KO / Control	KO	Control	40	P32067	317920	290642	-0.129418	0.129418	-8.58001	0.9142	0	0.00121803	0.00805268	39	0.57357	P32067	LA_MOUSE	Lupus La protein homolog	Ssb	P32067	Mus musculus	tRNA 5'-leader removal,tRNA export from nucleus,tRNA processing,tRNA 3'-end processing,nuclear histone mRNA catabolic process,IRES-dependent viral translational initiation,protein localization to cytoplasmic stress granule	tRNA binding,RNA binding,poly(U) RNA binding,sequence-specific mRNA binding	nuclear chromosome, telomeric region,nucleus,cytoplasm,intracellular ribonucleoprotein complex	sp	1	1	uniprot_mouse_proteome	>sp|P32067|LA_MOUSE Lupus La protein homolog OS=Mus musculus GN=Ssb PE=1 SV=1	9	10
TRUE	KO / Control	KO	Control	32	P99024	1.34199e+06	4.76811e+06	1.82905	1.82905	255.302	3.55302	0	0.00123282	0.00805268	31	0.779857	P99024	TBB5_MOUSE	Tubulin beta-5 chain	Tubb5	P99024	Mus musculus	microtubule-based process,cellular process,spindle assembly	GTPase activity,structural constituent of cytoskeleton,GTP binding,protein domain specific binding,ubiquitin protein ligase binding,protein complex binding,GTPase activating protein binding,MHC class I protein binding	nucleus,nuclear envelope lumen,cytoplasm,cytosol,microtubule,microtubule cytoskeleton,extracellular matrix,cytoplasmic ribonucleoprotein granule,cell body,membrane raft,tubulin complex,extracellular exosome	sp	1	1	uniprot_mouse_proteome	>sp|P99024|TBB5_MOUSE Tubulin beta-5 chain OS=Mus musculus GN=Tubb5 PE=1 SV=1	4	8
TRUE	KO / Control	KO	Control	16	Q8R1Q3	110542	78273.7	-0.49799	0.49799	-29.1908	0.708092	0	0.00123135	0.00805268	15	1.21549	Q8R1Q3	ANGL7_MOUSE	Angiopoietin-related protein 7	Angptl7	Q8R1Q3	Mus musculus			cellular_component,extracellular region	sp	2	1	uniprot_mouse_proteome	>sp|Q8R1Q3|ANGL7_MOUSE Angiopoietin-related protein 7 OS=Mus musculus GN=Angptl7 PE=2 SV=1	4	4
TRUE	KO / Control	KO	Control	76	Q9Z1N5	987283	636422	-0.633479	0.633479	-35.538	0.64462	0	0.00126806	0.00823901	75	0.448453	Q9Z1N5	DX39B_MOUSE	Spliceosome RNA helicase Ddx39b	Ddx39b	Q9Z1N5	Mus musculus	spliceosomal complex assembly,mRNA splicing, via spliceosome,liver development,mRNA export from nucleus,cellular response to DNA damage stimulus,RNA splicing,regulation of gene expression,RNA secondary structure unwinding,positive regulation of DNA-templated transcription, elongation,positive regulation of translation,viral mRNA export from host cell nucleus,positive regulation of cell growth inv…	RNA binding,ATP-dependent RNA helicase activity,ATP binding,RNA-dependent ATPase activity,ATPase activity,U6 snRNA binding,U4 snRNA binding,protein complex binding,identical protein binding,ATP-dependent protein binding	transcription export complex,nucleus,spliceosomal complex,nucleolus,cytoplasm,nuclear matrix,nuclear speck,U4 snRNP,U6 snRNP	sp	1	1	uniprot_mouse_proteome	>sp|Q9Z1N5|DX39B_MOUSE Spliceosome RNA helicase Ddx39b OS=Mus musculus GN=Ddx39b PE=1 SV=1	15	19
TRUE	KO / Control	KO	Control	764	Q9QXS1;Q9QXS1-2	1.5507e+06	2773330	0.838698	0.838698	78.8436	1.78844	0	0.00128236	0.00826925	763	0.121177	Q9QXS1;Q9QXS1-2	PLEC_MOUSE	Plectin;Isoform PLEC-1 of Plectin	Plec	Q9QXS1;Q9QXS1-2	Mus musculus	hemidesmosome assembly;	RNA binding,actin binding,protein binding,structural constituent of muscle,ankyrin binding,cadherin binding;	cytosol,brush border,focal adhesion,hemidesmosome,extracellular matrix,sarcolemma,contractile fiber,intermediate filament cytoskeleton,extracellular exosome;	sp	1;	3;	uniprot_mouse_proteome	>sp|Q9QXS1|PLEC_MOUSE Plectin OS=Mus musculus GN=Plec PE=1 SV=3;>sp|Q9QXS1-2|PLEC_MOUSE Isoform PLEC-1 of Plectin OS=Mus musculus GN=Plec	162	191
TRUE	KO / Control	KO	Control	80	G3XA10;Q8VEK3	1.9603e+06	1.80971e+06	-0.115316	0.115316	-7.682	0.92318	0	0.00128618	0.00826925	79	0.386214	G3XA10;Q8VEK3	G3XA10_MOUSE;HNRPU_MOUSE	Heterogeneous nuclear ribonucleoprotein U	Gm28062;Hnrnpu	G3XA10;Q8VEK3	Mus musculus	;negative regulation of transcription from RNA polymerase II promoter,regulation of alternative mRNA splicing, via spliceosome,osteoblast differentiation,mRNA processing,regulation of mitotic cell cycle,RNA splicing,dosage compensation by inactivation of X chromosome,negative regulation of telomere maintenance via telomerase,circadian regulation of gene expression,negative regulation of kinase ac…	;RNA polymerase II core binding,core promoter binding,TFIIH-class transcription factor binding,DNA binding,chromatin binding,double-stranded DNA binding,single-stranded DNA binding,transcription corepressor activity,RNA binding,double-stranded RNA binding,single-stranded RNA binding,mRNA 3'-UTR binding,actin binding,protein binding,ATP binding,poly(A) binding,snRNA binding,poly(C) RNA binding,chr…	;nuclear chromosome,kinetochore,nucleus,nucleoplasm,centrosome,cell surface,membrane,nuclear matrix,nuclear speck,midbody,intracellular ribonucleoprotein complex,extracellular matrix,macromolecular complex,cytoplasmic ribonucleoprotein granule,CRD-mediated mRNA stability complex,catalytic step 2 spliceosome,mitotic spindle,inactive sex chromosome,mitotic spindle midzone,mitotic spindle microtubul…	tr;sp	1	1	uniprot_mouse_proteome	>tr|G3XA10|G3XA10_MOUSE Heterogeneous nuclear ribonucleoprotein U OS=Mus musculus GN=Gm28062 PE=1 SV=1;>sp|Q8VEK3|HNRPU_MOUSE Heterogeneous nuclear ribonucleoprotein U OS=Mus musculus GN=Hnrnpu PE=1 SV=1	18	20
TRUE	KO / Control	KO	Control	12	Q9DBH5	67166.8	120379	0.841764	0.841764	79.224	1.79224	0	0.00130155	0.00832449	11	0.295271	Q9DBH5	LMAN2_MOUSE	Vesicular integral-membrane protein VIP36	Lman2	Q9DBH5	Mus musculus	retrograde vesicle-mediated transport, Golgi to ER,protein transport,positive regulation of phagocytosis	mannose binding,carbohydrate binding,heat shock protein binding,metal ion binding	Golgi membrane,extracellular space,endoplasmic reticulum-Golgi intermediate compartment,Golgi apparatus,integral component of plasma membrane,cell surface,extracellular exosome	sp	1	2	uniprot_mouse_proteome	>sp|Q9DBH5|LMAN2_MOUSE Vesicular integral-membrane protein VIP36 OS=Mus musculus GN=Lman2 PE=1 SV=2	3	3
TRUE	KO / Control	KO	Control	64	Q3TRM8	107326	86999	-0.302922	0.302922	-18.9391	0.810609	0	0.00131312	0.00835496	63	0.563552	Q3TRM8	HXK3_MOUSE	Hexokinase-3	Hk3	Q3TRM8	Mus musculus	cellular glucose homeostasis,glycolytic process,hexose metabolic process,carbohydrate phosphorylation,glucose 6-phosphate metabolic process	glucokinase activity,hexokinase activity,ATP binding,glucose binding,fructokinase activity,mannokinase activity	mitochondrion,cytosol	sp	1	2	uniprot_mouse_proteome	>sp|Q3TRM8|HXK3_MOUSE Hexokinase-3 OS=Mus musculus GN=Hk3 PE=1 SV=2	15	16
TRUE	KO / Control	KO	Control	52	O35286	312723	357438	0.192806	0.192806	14.2985	1.14298	0	0.00132147	0.00836479	51	0.661549	O35286	DHX15_MOUSE	Pre-mRNA-splicing factor ATP-dependent RNA helicase DHX15	Dhx15	O35286	Mus musculus	mRNA splicing, via spliceosome,response to toxic substance,response to alkaloid	RNA binding,double-stranded RNA binding,ATP-dependent RNA helicase activity,protein binding,ATP binding	spliceosomal complex,U12-type spliceosomal complex,nucleolus,cytoplasm,nuclear speck,U2-type post-mRNA release spliceosomal complex	sp	1	2	uniprot_mouse_proteome	>sp|O35286|DHX15_MOUSE Pre-mRNA-splicing factor ATP-dependent RNA helicase DHX15 OS=Mus musculus GN=Dhx15 PE=1 SV=2	12	13
TRUE	KO / Control	KO	Control	76	Q8JZQ9	427910	359182	-0.252594	0.252594	-16.0614	0.839386	0	0.00132932	0.00837131	75	0.410327	Q8JZQ9	EIF3B_MOUSE	Eukaryotic translation initiation factor 3 subunit B	Eif3b	Q8JZQ9	Mus musculus	translational initiation,regulation of translational initiation,IRES-dependent viral translational initiation,viral translational termination-reinitiation	RNA binding,translation initiation factor activity,protein binding,translation initiation factor binding	eukaryotic translation initiation factor 3 complex,extracellular exosome,eukaryotic translation initiation factor 3 complex, eIF3m	sp	1	1	uniprot_mouse_proteome	>sp|Q8JZQ9|EIF3B_MOUSE Eukaryotic translation initiation factor 3 subunit B OS=Mus musculus GN=Eif3b PE=1 SV=1	16	19
TRUE	KO / Control	KO	Control	60	Q3UP87	4.22714e+06	2.89524e+06	-0.546	0.546	-31.5084	0.684916	0	0.00136697	0.00856446	59	0.423678	Q3UP87	ELNE_MOUSE	Neutrophil elastase	Elane	Q3UP87	Mus musculus	negative regulation of transcription from RNA polymerase II promoter,response to yeast,acute inflammatory response to antigenic stimulus,leukocyte migration involved in inflammatory response,biosynthetic process of antibacterial peptides active against Gram-negative bacteria,proteolysis,phagocytosis,response to UV,response to lipopolysaccharide,defense response to bacterium,negative regulation of…	RNA polymerase II transcription corepressor activity,protease binding,endopeptidase activity,serine-type endopeptidase activity,heparin binding,peptidase activity,cytokine binding	extracellular space,cytoplasm,cell surface,transcriptional repressor complex,secretory granule,extracellular exosome	sp	2	1	uniprot_mouse_proteome	>sp|Q3UP87|ELNE_MOUSE Neutrophil elastase OS=Mus musculus GN=Elane PE=2 SV=1	11	15
TRUE	KO / Control	KO	Control	336	A3KGU7	868202	1.57052e+06	0.855144	0.855144	80.8939	1.80894	0	0.00141398	0.00878356	335	0.229731	A3KGU7	A3KGU7_MOUSE	Spectrin alpha chain, non-erythrocytic 1	Sptan1	A3KGU7	Mus musculus				tr	1	1	uniprot_mouse_proteome	>tr|A3KGU7|A3KGU7_MOUSE Spectrin alpha chain, non-erythrocytic 1 OS=Mus musculus GN=Sptan1 PE=1 SV=1	76	84
TRUE	KO / Control	KO	Control	24	P35550	296912	198709	-0.579379	0.579379	-33.0748	0.669252	0	0.00141624	0.00878356	23	0.415683	P35550	FBRL_MOUSE	rRNA 2'-O-methyltransferase fibrillarin	Fbl	P35550	Mus musculus	box C/D snoRNA 3'-end processing,osteoblast differentiation,tRNA processing,snoRNA metabolic process,rRNA methylation,snoRNA localization,histone glutamine methylation	TFIID-class transcription factor binding,RNA binding,rRNA methyltransferase activity,ATPase binding,histone-glutamine methyltransferase activity	fibrillar center,dense fibrillar component,granular component,nucleus,chromosome,nucleolus,Cajal body,membrane,box C/D snoRNP complex,small-subunit processome,extracellular exosome	sp	1	2	uniprot_mouse_proteome	>sp|P35550|FBRL_MOUSE rRNA 2'-O-methyltransferase fibrillarin OS=Mus musculus GN=Fbl PE=1 SV=2	5	6
TRUE	KO / Control	KO	Control	8	O89051	32362.3	1255.97	-4.68744	4.68744	-96.119	0.0388096	0	0.00143262	0.00884047	7	1.3546	O89051	ITM2B_MOUSE	Integral membrane protein 2B	Itm2b	O89051	Mus musculus	nervous system development,negative regulation of amyloid precursor protein biosynthetic process	beta-amyloid binding,ATP binding	Golgi membrane,extracellular space,Golgi apparatus,plasma membrane,endosome membrane,membrane,Golgi-associated vesicle membrane,integral component of organelle membrane,intracellular membrane-bounded organelle,extracellular exosome	sp	1	1	uniprot_mouse_proteome	>sp|O89051|ITM2B_MOUSE Integral membrane protein 2B OS=Mus musculus GN=Itm2b PE=1 SV=1	2	2
TRUE	KO / Control	KO	Control	24	O88492;O88492-2	67080.8	174541	1.37959	1.37959	160.195	2.60195	0	0.00144332	0.00885559	23	0.790569	O88492;O88492-2	PLIN4_MOUSE	Perilipin-4;Isoform 2 of Perilipin-4	Plin4	O88492;O88492-2	Mus musculus	;	;	lipid particle,cytosol,plasma membrane,intracellular membrane-bounded organelle;	sp	1;	2;	uniprot_mouse_proteome	>sp|O88492|PLIN4_MOUSE Perilipin-4 OS=Mus musculus GN=Plin4 PE=1 SV=2;>sp|O88492-2|PLIN4_MOUSE Isoform 2 of Perilipin-4 OS=Mus musculus GN=Plin4	6	6
TRUE	KO / Control	KO	Control	28	Q9CXY6	124447	191205	0.619591	0.619591	53.644	1.53644	0	0.00144949	0.00885559	27	0.423377	Q9CXY6	ILF2_MOUSE	Interleukin enhancer-binding factor 2	Ilf2	Q9CXY6	Mus musculus	transcription, DNA-templated,immune response,positive regulation of transcription, DNA-templated	DNA binding,RNA binding,double-stranded RNA binding,ATP binding,transferase activity	extracellular region,nucleus,nucleolus,cytoplasm,membrane,intracellular ribonucleoprotein complex	sp	1	1	uniprot_mouse_proteome	>sp|Q9CXY6|ILF2_MOUSE Interleukin enhancer-binding factor 2 OS=Mus musculus GN=Ilf2 PE=1 SV=1	6	7
TRUE	KO / Control	KO	Control	44	Q9R112	344547	513988	0.577032	0.577032	49.1777	1.49178	0	0.00150995	0.00916946	43	0.5933	Q9R112	SQRD_MOUSE	Sulfide:quinone oxidoreductase, mitochondrial	Sqrdl	Q9R112	Mus musculus	sulfide oxidation, using sulfide:quinone oxidoreductase,hydrogen sulfide metabolic process	quinone binding,sulfide:quinone oxidoreductase activity	mitochondrion,mitochondrial inner membrane	sp	1	3	uniprot_mouse_proteome	>sp|Q9R112|SQRD_MOUSE Sulfide:quinone oxidoreductase, mitochondrial OS=Mus musculus GN=Sqrdl PE=1 SV=3	9	11
TRUE	KO / Control	KO	Control	36	P53026;Q5XJF6	704949	662078	-0.0905196	0.0905196	-6.08155	0.939184	0	0.0015158	0.00916946	35	0.422938	P53026;Q5XJF6	RL10A_MOUSE;Q5XJF6_MOUSE	60S ribosomal protein L10a;Ribosomal protein	Rpl10a	P53026;Q5XJF6	Mus musculus	maturation of LSU-rRNA,translation;	RNA binding,structural constituent of ribosome;	nucleus,mitochondrion,focal adhesion,membrane,cytosolic large ribosomal subunit,extracellular exosome;	sp;tr	1	3;1	uniprot_mouse_proteome	>sp|P53026|RL10A_MOUSE 60S ribosomal protein L10a OS=Mus musculus GN=Rpl10a PE=1 SV=3;>tr|Q5XJF6|Q5XJF6_MOUSE Ribosomal protein OS=Mus musculus GN=Rpl10a PE=1 SV=1	6	9
TRUE	KO / Control	KO	Control	52	G3X977;Q61703	764403	739078	-0.0486067	0.0486067	-3.31303	0.96687	0	0.00155274	0.00934691	51	0.52726	G3X977;Q61703	G3X977_MOUSE;ITIH2_MOUSE	Inter-alpha trypsin inhibitor, heavy chain 2;Inter-alpha-trypsin inhibitor heavy chain H2	Itih2	G3X977;Q61703	Mus musculus	;negative regulation of endopeptidase activity,hyaluronan metabolic process	;serine-type endopeptidase inhibitor activity	;extracellular space,extracellular exosome,blood microparticle	tr;sp	1	1	uniprot_mouse_proteome	>tr|G3X977|G3X977_MOUSE Inter-alpha trypsin inhibitor, heavy chain 2 OS=Mus musculus GN=Itih2 PE=1 SV=1;>sp|Q61703|ITIH2_MOUSE Inter-alpha-trypsin inhibitor heavy chain H2 OS=Mus musculus GN=Itih2 PE=1 SV=1	11	13
TRUE	KO / Control	KO	Control	20	Q9CX86	222137	85222.7	-1.38214	1.38214	-61.635	0.38365	0	0.00157354	0.00938549	19	1.35115	Q9CX86	ROA0_MOUSE	Heterogeneous nuclear ribonucleoprotein A0	Hnrnpa0	Q9CX86	Mus musculus	inflammatory response,response to lipopolysaccharide,3'-UTR-mediated mRNA stabilization	RNA binding,AU-rich element binding,protein kinase binding	nucleoplasm,intracellular ribonucleoprotein complex	sp	1	1	uniprot_mouse_proteome	>sp|Q9CX86|ROA0_MOUSE Heterogeneous nuclear ribonucleoprotein A0 OS=Mus musculus GN=Hnrnpa0 PE=1 SV=1	5	5
TRUE	KO / Control	KO	Control	12	Q9CQ19	72275.8	13079.5	-2.46621	2.46621	-81.9034	0.180966	0	0.00157444	0.00938549	11	0.838355	Q9CQ19	MYL9_MOUSE	Myosin regulatory light polypeptide 9	Myl9	Q9CQ19	Mus musculus	platelet aggregation	calcium ion binding,myosin heavy chain binding	stress fiber,myosin II complex,Z disc	sp	1	3	uniprot_mouse_proteome	>sp|Q9CQ19|MYL9_MOUSE Myosin regulatory light polypeptide 9 OS=Mus musculus GN=Myl9 PE=1 SV=3	2	3
TRUE	KO / Control	KO	Control	112	P33587	6.23951e+06	7.56465e+06	0.27784	0.27784	21.2378	1.21238	0	0.00159051	0.00943549	111	0.31951	P33587	PROC_MOUSE	Vitamin K-dependent protein C	Proc	P33587	Mus musculus	liver development,proteolysis,blood coagulation,negative regulation of blood coagulation,negative regulation of apoptotic process,regulation of circulating fibrinogen levels,negative regulation of inflammatory response,negative regulation of coagulation,positive regulation of establishment of endothelial barrier	serine-type endopeptidase activity,calcium ion binding,peptidase activity	extracellular space,endoplasmic reticulum,Golgi apparatus	sp	1	2	uniprot_mouse_proteome	>sp|P33587|PROC_MOUSE Vitamin K-dependent protein C OS=Mus musculus GN=Proc PE=1 SV=2	17	28
TRUE	KO / Control	KO	Control	28	P07934	130567	256563	0.974529	0.974529	96.4999	1.965	0	0.00162153	0.00957327	27	0.532654	P07934	PHKG1_MOUSE	Phosphorylase b kinase gamma catalytic chain, skeletal muscle/heart isoform	Phkg1	P07934	Mus musculus	glycogen metabolic process,glycogen biosynthetic process,peptidyl-serine phosphorylation,peptidyl-threonine phosphorylation,intracellular signal transduction	phosphorylase kinase activity,calmodulin binding,ATP binding,enzyme binding,tau-protein kinase activity	phosphorylase kinase complex	sp	1	3	uniprot_mouse_proteome	>sp|P07934|PHKG1_MOUSE Phosphorylase b kinase gamma catalytic chain, skeletal muscle/heart isoform OS=Mus musculus GN=Phkg1 PE=1 SV=3	7	7
TRUE	KO / Control	KO	Control	96	P50608	35389140	40994292	0.212116	0.212116	15.8386	1.15839	0	0.00165255	0.00970972	95	0.280509	P50608	FMOD_MOUSE	Fibromodulin	Fmod	P50608	Mus musculus	collagen fibril organization,axonogenesis		proteinaceous extracellular matrix,extracellular space,extracellular matrix	sp	2	1	uniprot_mouse_proteome	>sp|P50608|FMOD_MOUSE Fibromodulin OS=Mus musculus GN=Fmod PE=2 SV=1	13	24
TRUE	KO / Control	KO	Control	48	P24270	348136	418635	0.266042	0.266042	20.2504	1.2025	0	0.00172152	0.0100668	47	0.673453	P24270	CATA_MOUSE	Catalase	Cat	P24270	Mus musculus	response to reactive oxygen species,osteoblast differentiation,ureteric bud development,response to hypoxia,triglyceride metabolic process,response to oxidative stress,aging,cholesterol metabolic process,aerobic respiration,response to light intensity,UV protection,response to ozone,response to lead ion,positive regulation of phosphatidylinositol 3-kinase signaling,response to activity,response t…	aminoacylase activity,catalase activity,receptor binding,antioxidant activity,oxidoreductase activity, acting on peroxide as acceptor,enzyme binding,heme binding,protein homodimerization activity,metal ion binding,NADP binding	mitochondrion,mitochondrial intermembrane space,lysosome,peroxisome,peroxisomal membrane,endoplasmic reticulum,Golgi apparatus,cytosol,plasma membrane,focal adhesion,membrane,intracellular membrane-bounded organelle,extracellular exosome	sp	1	4	uniprot_mouse_proteome	>sp|P24270|CATA_MOUSE Catalase OS=Mus musculus GN=Cat PE=1 SV=4	10	12
TRUE	KO / Control	KO	Control	116	Q03350	1.5832e+06	1.33664e+06	-0.244231	0.244231	-15.5734	0.844266	0	0.00174464	0.0101536	115	0.373345	Q03350	TSP2_MOUSE	Thrombospondin-2	Thbs2	Q03350	Mus musculus	cell adhesion,negative regulation of angiogenesis,positive regulation of synapse assembly	calcium ion binding,protein binding,heparin binding	proteinaceous extracellular matrix,basement membrane,extracellular space,platelet alpha granule	sp	1	2	uniprot_mouse_proteome	>sp|Q03350|TSP2_MOUSE Thrombospondin-2 OS=Mus musculus GN=Thbs2 PE=1 SV=2	24	29
TRUE	KO / Control	KO	Control	60	E9Q580;E9QNH6;P46735;P46735-2;Q7TQD7	233412	312978	0.423184	0.423184	34.0884	1.34088	0	0.00176006	0.0101951	59	0.463054	E9Q580;E9QNH6;P46735;P46735-2;Q7TQD7	E9Q580_MOUSE;E9QNH6_MOUSE;MYO1B_MOUSE;MYO1B_MOUSE;Q7TQD7_MOUSE	Unconventional myosin-Ib;Unconventional myosin-Ib;Unconventional myosin-Ib;Isoform 2 of Unconventional myosin-Ib;Myo1b protein	Myo1b	E9Q580;E9QNH6;P46735;P46735-2;Q7TQD7	Mus musculus	;;post-Golgi vesicle-mediated transport,actin filament organization,actin filament-based movement,actin filament bundle assembly;;	;;microfilament motor activity,calmodulin binding,ATP binding,phosphatidylinositol-4,5-bisphosphate binding,phosphatidylinositol-3,4,5-trisphosphate binding,cadherin binding,actin filament binding;;	;;cytoplasm,early endosome,actin filament,plasma membrane,brush border,endosome membrane,myosin complex,filopodium,perinuclear region of cytoplasm,extracellular exosome,cell periphery,trans-Golgi network membrane;;	tr;tr;sp;sp;tr	1;1;1;;1	1;1;3;;1	uniprot_mouse_proteome	>tr|E9Q580|E9Q580_MOUSE Unconventional myosin-Ib OS=Mus musculus GN=Myo1b PE=1 SV=1;>tr|E9QNH6|E9QNH6_MOUSE Unconventional myosin-Ib OS=Mus musculus GN=Myo1b PE=1 SV=1;>sp|P46735|MYO1B_MOUSE Unconventional myosin-Ib OS=Mus musculus GN=Myo1b PE=1 SV=3;>sp|P46735-2|MYO1B_MOUSE Isoform 2 of Unconventional myosin-Ib OS=Mus musculus GN=Myo1b;>tr|Q7TQD7|Q7TQD7_MOUSE Myo1b protein OS=Mus musculus GN=Myo…	13	15
TRUE	KO / Control	KO	Control	20	Q99L45	118713	176139	0.569243	0.569243	48.3745	1.48375	0	0.00177353	0.0102249	19	0.313106	Q99L45	IF2B_MOUSE	Eukaryotic translation initiation factor 2 subunit 2	Eif2s2	Q99L45	Mus musculus	in utero embryonic development,male germ cell proliferation,translational initiation,male gonad development	RNA binding,translation initiation factor activity,protein binding,metal ion binding	cytoplasm,eukaryotic translation initiation factor 2 complex	sp	1	1	uniprot_mouse_proteome	>sp|Q99L45|IF2B_MOUSE Eukaryotic translation initiation factor 2 subunit 2 OS=Mus musculus GN=Eif2s2 PE=1 SV=1	5	5
TRUE	KO / Control	KO	Control	64	Q922B2	726899	807912	0.152443	0.152443	11.145	1.11145	0	0.00179183	0.0102383	63	0.310635	Q922B2	SYDC_MOUSE	Aspartate--tRNA ligase, cytoplasmic	Dars	Q922B2	Mus musculus	aspartyl-tRNA aminoacylation	RNA binding,aspartate-tRNA ligase activity,ATP binding	cytosol,membrane,aminoacyl-tRNA synthetase multienzyme complex,extracellular exosome	sp	1	2	uniprot_mouse_proteome	>sp|Q922B2|SYDC_MOUSE Aspartate--tRNA ligase, cytoplasmic OS=Mus musculus GN=Dars PE=1 SV=2	15	16
TRUE	KO / Control	KO	Control	52	P23492;Q543K9	926908	648553	-0.515202	0.515202	-30.0305	0.699695	0	0.00180696	0.0102383	51	0.324738	P23492;Q543K9	PNPH_MOUSE;Q543K9_MOUSE	Purine nucleoside phosphorylase	Pnp	P23492;Q543K9	Mus musculus	positive regulation of T cell mediated cytotoxicity,inosine catabolic process,deoxyinosine catabolic process,deoxyguanosine catabolic process,GTP biosynthetic process,intrinsic apoptotic signaling pathway in response to DNA damage,apoptotic mitochondrial changes,response to gamma radiation,urate biosynthetic process,positive regulation of T cell proliferation,purine nucleoside metabolic process,p…	nucleoside binding,purine nucleobase binding,purine-nucleoside phosphorylase activity,drug binding,phosphate ion binding;	intracellular,cytoplasm,cytosol,cytoskeleton,extracellular exosome;	sp;tr	1	2;1	uniprot_mouse_proteome	>sp|P23492|PNPH_MOUSE Purine nucleoside phosphorylase OS=Mus musculus GN=Pnp PE=1 SV=2;>tr|Q543K9|Q543K9_MOUSE Purine nucleoside phosphorylase OS=Mus musculus GN=Pnp PE=1 SV=1	10	13
TRUE	KO / Control	KO	Control	36	P13864	234229	196799	-0.251193	0.251193	-15.9799	0.840201	0	0.0018092	0.0102383	35	0.804916	P13864	DNMT1_MOUSE	DNA (cytosine-5)-methyltransferase 1	Dnmt1	P13864	Mus musculus	negative regulation of transcription from RNA polymerase II promoter,chromatin silencing at rDNA,DNA methylation,transcription, DNA-templated,Ras protein signal transduction,maintenance of DNA methylation,regulation of gene expression,positive regulation of gene expression,gene silencing,chromatin modification,DNA methylation on cytosine,regulation of cell proliferation,DNA methylation involved i…	DNA binding,chromatin binding,RNA binding,DNA (cytosine-5-)-methyltransferase activity,protein binding,methyltransferase activity,zinc ion binding,methyl-CpG binding,DNA-methyltransferase activity,DNA (cytosine-5-)-methyltransferase activity, acting on CpG substrates,promoter-specific chromatin binding	heterochromatin,nucleus,nucleoplasm,replication fork,pericentric heterochromatin,cytoplasm	sp	1	5	uniprot_mouse_proteome	>sp|P13864|DNMT1_MOUSE DNA (cytosine-5)-methyltransferase 1 OS=Mus musculus GN=Dnmt1 PE=1 SV=5	9	9
TRUE	KO / Control	KO	Control	48	A2AKN8	3.77428e+06	1.88449e+06	-1.00203	1.00203	-50.0702	0.499298	0	0.00179893	0.0102383	47	0.662198	A2AKN8	A2AKN8_MOUSE	Major urinary protein 5	Mup8	A2AKN8	Mus musculus				tr	3	1	uniprot_mouse_proteome	>tr|A2AKN8|A2AKN8_MOUSE Major urinary protein 5 OS=Mus musculus GN=Mup8 PE=3 SV=1	6	12
TRUE	KO / Control	KO	Control	124	P62806	25260924	28637842	0.181015	0.181015	13.3681	1.13368	0	0.00188151	0.0105986	123	0.520429	P62806	H4_MOUSE	Histone H4	Hist1h4a	P62806	Mus musculus	chromatin silencing at rDNA,nucleosome assembly,DNA replication-dependent nucleosome assembly,DNA replication-independent nucleosome assembly,DNA-templated transcription, initiation,DNA methylation on cytosine,negative regulation of megakaryocyte differentiation,positive regulation of gene expression, epigenetic,protein heterotetramerization	DNA binding,RNA binding,protein binding,protein domain specific binding,histone binding,protein heterodimerization activity	nuclear chromosome,nuclear chromosome, telomeric region,nucleosome,nuclear nucleosome,nucleus,nucleoplasm,membrane,extracellular matrix,protein complex,extracellular exosome	sp	1	2	uniprot_mouse_proteome	>sp|P62806|H4_MOUSE Histone H4 OS=Mus musculus GN=Hist1h4a PE=1 SV=2	14	31
TRUE	KO / Control	KO	Control	272	Q80YX1-2	3.22264e+06	4578034	0.506484	0.506484	42.0584	1.42058	0	0.00189655	0.0106152	271	0.224376	Q80YX1-2	TENA_MOUSE	Isoform 2 of Tenascin	Tnc	Q80YX1-2	Mus musculus				sp			uniprot_mouse_proteome	>sp|Q80YX1-2|TENA_MOUSE Isoform 2 of Tenascin OS=Mus musculus GN=Tnc	53	68
TRUE	KO / Control	KO	Control	120	P08226	12739807	14199809	0.156528	0.156528	11.4602	1.1146	0	0.00190174	0.0106152	119	0.411057	P08226	APOE_MOUSE	Apolipoprotein E	Apoe	P08226	Mus musculus	retinoid metabolic process,negative regulation of endothelial cell proliferation,response to dietary excess,lipid metabolic process,triglyceride metabolic process,cholesterol biosynthetic process,cholesterol catabolic process,cellular calcium ion homeostasis,receptor-mediated endocytosis,response to oxidative stress,G-protein coupled receptor signaling pathway,nitric oxide mediated signal transdu…	beta-amyloid binding,lipid transporter activity,protein binding,phospholipid binding,heparin binding,lipid binding,cholesterol binding,antioxidant activity,cholesterol transporter activity,identical protein binding,protein homodimerization activity,metal chelating activity,protein dimerization activity,tau protein binding,low-density lipoprotein particle receptor binding,phosphatidylcholine-stero…	extracellular region,extracellular space,nucleus,endoplasmic reticulum,Golgi apparatus,cytosol,plasma membrane,membrane,extracellular matrix,very-low-density lipoprotein particle,low-density lipoprotein particle,intermediate-density lipoprotein particle,high-density lipoprotein particle,chylomicron,extracellular exosome,blood microparticle,extracellular vesicle,lipoprotein particle,Requires Ontol…	sp	1	2	uniprot_mouse_proteome	>sp|P08226|APOE_MOUSE Apolipoprotein E OS=Mus musculus GN=Apoe PE=1 SV=2	17	30
TRUE	KO / Control	KO	Control	12	A2ACH6;P82347	86437.6	231948	1.42407	1.42407	168.342	2.68342	0	0.00192097	0.010674	11	0.297615	A2ACH6;P82347	A2ACH6_MOUSE;SGCD_MOUSE	Delta-sarcoglycan	Sgcd	A2ACH6;P82347	Mus musculus	;muscle organ development,cardiac muscle tissue development,muscle cell development,heart contraction,membrane organization	;protein binding	;cytoplasm,cytoskeleton,integral component of plasma membrane,dystrophin-associated glycoprotein complex,dystroglycan complex,sarcoglycan complex,sarcolemma	tr;sp	1	1	uniprot_mouse_proteome	>tr|A2ACH6|A2ACH6_MOUSE Delta-sarcoglycan OS=Mus musculus GN=Sgcd PE=1 SV=1;>sp|P82347|SGCD_MOUSE Delta-sarcoglycan OS=Mus musculus GN=Sgcd PE=1 SV=1	3	3
TRUE	KO / Control	KO	Control	76	Q5FW85	1.20457e+06	844556	-0.512248	0.512248	-29.8871	0.701129	0	0.00200502	0.0110908	75	0.564529	Q5FW85	ECM2_MOUSE	Extracellular matrix protein 2	Ecm2	Q5FW85	Mus musculus	positive regulation of cell-substrate adhesion,extracellular matrix organization,axonogenesis	collagen binding,heparin binding,collagen V binding	proteinaceous extracellular matrix,interstitial matrix,extracellular space	sp	1	1	uniprot_mouse_proteome	>sp|Q5FW85|ECM2_MOUSE Extracellular matrix protein 2 OS=Mus musculus GN=Ecm2 PE=1 SV=1	15	19
TRUE	KO / Control	KO	Control	512	Q91Z83	25566288	30517014	0.255371	0.255371	19.3643	1.19364	0	0.00204275	0.0112488	511	0.213377	Q91Z83	MYH7_MOUSE	Myosin-7	Myh7	Q91Z83	Mus musculus	regulation of the force of heart contraction,regulation of heart rate,skeletal muscle contraction,muscle contraction,striated muscle contraction,adult heart development,regulation of the force of skeletal muscle contraction,transition between fast and slow fiber,cardiac muscle hypertrophy in response to stress,muscle filament sliding,regulation of slow-twitch skeletal muscle fiber contraction,ATP…	microfilament motor activity,calmodulin binding,ATP binding,ATPase activity,actin-dependent ATPase activity,actin filament binding	stress fiber,cytoplasm,myosin complex,myofibril,sarcomere,Z disc,myosin filament	sp	2	1	uniprot_mouse_proteome	>sp|Q91Z83|MYH7_MOUSE Myosin-7 OS=Mus musculus GN=Myh7 PE=2 SV=1	85	128
TRUE	KO / Control	KO	Control	168	Q8BMS1	1.94055e+06	2540663	0.388741	0.388741	30.925	1.30925	0	0.00210564	0.0115434	167	0.249124	Q8BMS1	ECHA_MOUSE	Trifunctional enzyme subunit alpha, mitochondrial	Hadha	Q8BMS1	Mus musculus	fatty acid beta-oxidation,response to insulin,response to drug	fatty-acyl-CoA binding,acetyl-CoA C-acyltransferase activity,enoyl-CoA hydratase activity,long-chain-enoyl-CoA hydratase activity,long-chain-3-hydroxyacyl-CoA dehydrogenase activity,protein complex binding,NAD binding	mitochondrion,mitochondrial inner membrane,mitochondrial fatty acid beta-oxidation multienzyme complex,extracellular matrix,mitochondrial nucleoid	sp	1	1	uniprot_mouse_proteome	>sp|Q8BMS1|ECHA_MOUSE Trifunctional enzyme subunit alpha, mitochondrial OS=Mus musculus GN=Hadha PE=1 SV=1	30	42
TRUE	KO / Control	KO	Control	56	P07742	233387	211604	-0.141356	0.141356	-9.33333	0.906667	0	0.00212667	0.0116069	55	0.568579	P07742	RIR1_MOUSE	Ribonucleoside-diphosphate reductase large subunit	Rrm1	P07742	Mus musculus	mitotic cell cycle,pyrimidine nucleobase metabolic process,DNA replication,male gonad development,deoxyribonucleotide biosynthetic process,response to ionizing radiation,cell proliferation in forebrain,protein oligomerization,protein heterotetramerization,oxidation-reduction process,retina development in camera-type eye	ribonucleoside-diphosphate reductase activity, thioredoxin disulfide as acceptor,protein binding,ATP binding,purine nucleotide binding,disordered domain specific binding	nuclear envelope,cytosol,ribonucleoside-diphosphate reductase complex,cell projection,neuronal cell body,extracellular exosome	sp	1	2	uniprot_mouse_proteome	>sp|P07742|RIR1_MOUSE Ribonucleoside-diphosphate reductase large subunit OS=Mus musculus GN=Rrm1 PE=1 SV=2	14	14
TRUE	KO / Control	KO	Control	484	Q5XKE0	17995278	31598918	0.812257	0.812257	75.5956	1.75596	0	0.00214149	0.0116113	483	0.167625	Q5XKE0	MYPC2_MOUSE	Myosin-binding protein C, fast-type	Mybpc2	Q5XKE0	Mus musculus	muscle contraction,striated muscle contraction,actin filament organization,cell adhesion,sarcomere organization,striated muscle myosin thick filament assembly	structural constituent of cytoskeleton,structural constituent of muscle,actin filament binding,muscle alpha-actinin binding,structural molecule activity conferring elasticity	cytoskeleton,muscle myosin complex,Z disc,M band,myosin filament	sp	1	1	uniprot_mouse_proteome	>sp|Q5XKE0|MYPC2_MOUSE Myosin-binding protein C, fast-type OS=Mus musculus GN=Mybpc2 PE=1 SV=1	75	121
TRUE	KO / Control	KO	Control	76	Q06890	1.98755e+06	2.03569e+06	0.0345272	0.0345272	2.42211	1.02422	0	0.00214639	0.0116113	75	0.406854	Q06890	CLUS_MOUSE	Clusterin	Clu	Q06890	Mus musculus	cell morphogenesis,microglial cell activation,response to virus,protein import,central nervous system myelin maintenance,positive regulation of proteasomal ubiquitin-dependent protein catabolic process,negative regulation of protein homooligomerization,positive regulation of protein homooligomerization,positive regulation of tumor necrosis factor production,positive regulation of apoptotic proces…	beta-amyloid binding,protein binding,ubiquitin protein ligase binding,protein complex binding,low-density lipoprotein particle receptor binding,misfolded protein binding,ATPase activity	extracellular space,nucleus,cytoplasm,mitochondrion,endoplasmic reticulum,cytosol,cell surface,extracellular matrix,mitochondrial membrane,spherical high-density lipoprotein particle,chromaffin granule,protein complex,perinuclear region of cytoplasm,extracellular exosome,blood microparticle,neurofibrillary tangle,apical dendrite,cell periphery	sp	1	1	uniprot_mouse_proteome	>sp|Q06890|CLUS_MOUSE Clusterin OS=Mus musculus GN=Clu PE=1 SV=1	15	19
TRUE	KO / Control	KO	Control	292	P48678	14272825	15867294	0.152785	0.152785	11.1714	1.11171	0	0.00221789	0.0117585	291	0.228228	P48678	LMNA_MOUSE	Prelamin-A/C	Lmna	P48678	Mus musculus	nucleus organization,nuclear envelope organization,muscle organ development,negative regulation of cell proliferation,positive regulation of gene expression,establishment of cell polarity,regulation of cell migration,establishment or maintenance of microtubule cytoskeleton polarity,regulation of telomere maintenance,protein localization to nucleus,cellular protein localization,sterol regulatory e…	structural molecule activity,protein binding,identical protein binding	nucleus,nuclear envelope,lamin filament,nucleoplasm,extracellular matrix,nuclear membrane,perinuclear region of cytoplasm	sp	1	2	uniprot_mouse_proteome	>sp|P48678|LMNA_MOUSE Prelamin-A/C OS=Mus musculus GN=Lmna PE=1 SV=2	47	73
TRUE	KO / Control	KO	Control	56	P23953	660408	793349	0.264597	0.264597	20.13	1.2013	0	0.00220581	0.0117585	55	0.649485	P23953	EST1C_MOUSE	Carboxylesterase 1C	Ces1c	P23953	Mus musculus		hydrolase activity, acting on ester bonds,carboxylic ester hydrolase activity	extracellular space,endoplasmic reticulum lumen	sp	1	4	uniprot_mouse_proteome	>sp|P23953|EST1C_MOUSE Carboxylesterase 1C OS=Mus musculus GN=Ces1c PE=1 SV=4	13	14
TRUE	KO / Control	KO	Control	52	Q9WVK4	322278	548183	0.766353	0.766353	70.0964	1.70096	0	0.00222147	0.0117585	51	0.552904	Q9WVK4	EHD1_MOUSE	EH domain-containing protein 1	Ehd1	Q9WVK4	Mus musculus	intracellular protein transport,endocytosis,positive regulation of cholesterol storage,endosomal transport,neuron projection development,endocytic recycling,low-density lipoprotein particle clearance,cholesterol homeostasis,protein homooligomerization,cilium morphogenesis,protein localization to cilium,positive regulation of myoblast fusion,cellular response to nerve growth factor stimulus,positi…	calcium ion binding,protein binding,ATP binding,GTP binding,Rab GTPase binding,identical protein binding,cadherin binding	endosome,early endosome,lipid particle,plasma membrane,endosome membrane,membrane,ciliary pocket membrane,endocytic vesicle,platelet dense tubular network membrane,early endosome membrane,myelin sheath,perinuclear region of cytoplasm,recycling endosome membrane,extracellular exosome	sp	1	1	uniprot_mouse_proteome	>sp|Q9WVK4|EHD1_MOUSE EH domain-containing protein 1 OS=Mus musculus GN=Ehd1 PE=1 SV=1	11	13
TRUE	KO / Control	KO	Control	24	O55143-2	42128.9	128735	1.61152	1.61152	205.575	3.05575	0	0.00220615	0.0117585	23	0.739758	O55143-2	AT2A2_MOUSE	Isoform 2 of Sarcoplasmic/endoplasmic reticulum calcium ATPase 2	Atp2a2	O55143-2	Mus musculus				sp			uniprot_mouse_proteome	>sp|O55143-2|AT2A2_MOUSE Isoform 2 of Sarcoplasmic/endoplasmic reticulum calcium ATPase 2 OS=Mus musculus GN=Atp2a2	6	6
TRUE	KO / Control	KO	Control	12	Q921M7	26125.9	50441.2	0.949122	0.949122	93.0697	1.9307	0	0.00218981	0.0117585	11	0.498326	Q921M7	FA49B_MOUSE	Protein FAM49B	Fam49b	Q921M7	Mus musculus	positive regulation of T cell mediated cytotoxicity,positive regulation of interferon-gamma production,positive regulation of T cell activation,positive regulation of memory T cell activation	protein binding,MHC class Ib protein binding, via antigen binding groove	cilium,membrane,extracellular exosome	sp	1	1	uniprot_mouse_proteome	>sp|Q921M7|FA49B_MOUSE Protein FAM49B OS=Mus musculus GN=Fam49b PE=1 SV=1	2	3
TRUE	KO / Control	KO	Control	36	A0A0R4J1E2;E9QN08;P57776;P57776-3;Q80T06	1.79664e+06	1.67821e+06	-0.0983834	0.0983834	-6.5921	0.934079	0	0.00223224	0.0117648	35	0.465912	A0A0R4J1E2;E9QN08;P57776;P57776-3;Q80T06	A0A0R4J1E2_MOUSE;E9QN08_MOUSE;EF1D_MOUSE;EF1D_MOUSE;Q80T06_MOUSE	Elongation factor 1-delta;Elongation factor 1-delta (Fragment);Elongation factor 1-delta;Isoform 3 of Elongation factor 1-delta;Elongation factor 1-delta	Eef1d	A0A0R4J1E2;E9QN08;P57776;P57776-3;Q80T06	Mus musculus	;;regulation of transcription, DNA-templated,translational elongation,signal transduction,mRNA transcription,regulation of cell death,positive regulation of I-kappaB kinase/NF-kappaB signaling,cellular response to ionizing radiation;;	;;DNA binding,translation elongation factor activity,signal transducer activity,heat shock protein binding,activating transcription factor binding,cadherin binding;;	;;fibrillar center,nucleus,cytoplasm,cytosol,eukaryotic translation elongation factor 1 complex,endoplasmic reticulum;;	tr;tr;sp;sp;tr	1;1;1;;1	1;1;3;;1	uniprot_mouse_proteome	>tr|A0A0R4J1E2|A0A0R4J1E2_MOUSE Elongation factor 1-delta OS=Mus musculus GN=Eef1d PE=1 SV=1;>tr|E9QN08|E9QN08_MOUSE Elongation factor 1-delta (Fragment) OS=Mus musculus GN=Eef1d PE=1 SV=1;>sp|P57776|EF1D_MOUSE Elongation factor 1-delta OS=Mus musculus GN=Eef1d PE=1 SV=3;>sp|P57776-3|EF1D_MOUSE Isoform 3 of Elongation factor 1-delta OS=Mus musculus GN=Eef1d;>tr|Q80T06|Q80T06_MOUSE Elongation fact…	8	9
TRUE	KO / Control	KO	Control	72	Q9D6R2	1.31805e+06	1750565	0.409415	0.409415	32.8147	1.32815	0	0.0022493	0.011804	71	0.56104	Q9D6R2	IDH3A_MOUSE	Isocitrate dehydrogenase [NAD] subunit alpha, mitochondrial	Idh3a	Q9D6R2	Mus musculus	tricarboxylic acid cycle	magnesium ion binding,isocitrate dehydrogenase (NAD+) activity,NAD binding	nucleus,mitochondrion,myelin sheath	sp	1	1	uniprot_mouse_proteome	>sp|Q9D6R2|IDH3A_MOUSE Isocitrate dehydrogenase [NAD] subunit alpha, mitochondrial OS=Mus musculus GN=Idh3a PE=1 SV=1	15	18
TRUE	KO / Control	KO	Control	52	P14847	1.66016e+06	2.21938e+06	0.418838	0.418838	33.685	1.33685	0	0.00231881	0.012117	51	0.520984	P14847	CRP_MOUSE	C-reactive protein	Crp	P14847	Mus musculus	acute-phase response,positive regulation of gene expression,negative regulation of macrophage derived foam cell differentiation,negative regulation of lipid storage,positive regulation of superoxide anion generation,Requires Ontology,regulation of interleukin-8 secretion	complement component C1q binding,calcium ion binding,low-density lipoprotein particle binding,identical protein binding,low-density lipoprotein particle receptor binding	extracellular space,extracellular exosome	sp	1	2	uniprot_mouse_proteome	>sp|P14847|CRP_MOUSE C-reactive protein OS=Mus musculus GN=Crp PE=1 SV=2	10	13
TRUE	KO / Control	KO	Control	68	E9Q6A6;Q8C6K9	353844	311917	-0.18195	0.18195	-11.8489	0.881511	0	0.00237065	0.0123354	67	0.419602	E9Q6A6;Q8C6K9	E9Q6A6_MOUSE;CO6A6_MOUSE	Collagen alpha-6(VI) chain	Col6a6	E9Q6A6;Q8C6K9	Mus musculus	;cell adhesion	;molecular_function	;extracellular region,proteinaceous extracellular matrix,collagen trimer,extracellular matrix	tr;sp	1	2	uniprot_mouse_proteome	>tr|E9Q6A6|E9Q6A6_MOUSE Collagen alpha-6(VI) chain OS=Mus musculus GN=Col6a6 PE=1 SV=2;>sp|Q8C6K9|CO6A6_MOUSE Collagen alpha-6(VI) chain OS=Mus musculus GN=Col6a6 PE=1 SV=2	17	17
TRUE	KO / Control	KO	Control	32	E9Q600;Q924C6	237398	198699	-0.256722	0.256722	-16.3013	0.836987	0	0.00243433	0.0125603	31	0.854663	E9Q600;Q924C6	E9Q600_MOUSE;LOXL4_MOUSE	Lysyl oxidase homolog 4	Loxl4	E9Q600;Q924C6	Mus musculus	;receptor-mediated endocytosis,oxidation-reduction process	;protein-lysine 6-oxidase activity,scavenger receptor activity,copper ion binding	;extracellular region,membrane,receptor complex,extracellular exosome	tr;sp	1;2	1;2	uniprot_mouse_proteome	>tr|E9Q600|E9Q600_MOUSE Lysyl oxidase homolog 4 OS=Mus musculus GN=Loxl4 PE=1 SV=1;>sp|Q924C6|LOXL4_MOUSE Lysyl oxidase homolog 4 OS=Mus musculus GN=Loxl4 PE=2 SV=2	8	8
TRUE	KO / Control	KO	Control	20	E9QK82;P27573	145814	89836	-0.698768	0.698768	-38.3902	0.616098	0	0.00246101	0.0126399	19	0.336659	E9QK82;P27573	E9QK82_MOUSE;MYP0_MOUSE	Myelin protein P0	Mpz	E9QK82;P27573	Mus musculus	;myelination,cell-cell junction maintenance,cell-cell adhesion via plasma-membrane adhesion molecules,cell aggregation	;protein binding	;plasma membrane,integral component of plasma membrane,myelin sheath	tr;sp	1	1	uniprot_mouse_proteome	>tr|E9QK82|E9QK82_MOUSE Myelin protein P0 OS=Mus musculus GN=Mpz PE=1 SV=1;>sp|P27573|MYP0_MOUSE Myelin protein P0 OS=Mus musculus GN=Mpz PE=1 SV=1	4	5
TRUE	KO / Control	KO	Control	32	Q9D1Q6	224593	251159	0.161287	0.161287	11.8284	1.11828	0	0.00249891	0.0127331	31	0.938536	Q9D1Q6	ERP44_MOUSE	Endoplasmic reticulum resident protein 44	Erp44	Q9D1Q6	Mus musculus	protein folding,response to unfolded protein,glycoprotein metabolic process,response to endoplasmic reticulum stress,cell redox homeostasis	protein disulfide isomerase activity,protein binding	endoplasmic reticulum,endoplasmic reticulum lumen,endoplasmic reticulum membrane,endoplasmic reticulum-Golgi intermediate compartment,cell surface,extracellular exosome	sp	1	1	uniprot_mouse_proteome	>sp|Q9D1Q6|ERP44_MOUSE Endoplasmic reticulum resident protein 44 OS=Mus musculus GN=Erp44 PE=1 SV=1	6	8
TRUE	KO / Control	KO	Control	64	P47791-2	867340	1.05069e+06	0.276668	0.276668	21.1393	1.21139	0	0.00268111	0.013605	63	0.52797	P47791-2	GSHR_MOUSE	Isoform Cytoplasmic of Glutathione reductase, mitochondrial	Gsr	P47791-2	Mus musculus				sp			uniprot_mouse_proteome	>sp|P47791-2|GSHR_MOUSE Isoform Cytoplasmic of Glutathione reductase, mitochondrial OS=Mus musculus GN=Gsr	14	16
TRUE	KO / Control	KO	Control	40	A0A0R4J039;Q9ESB3	642531	630943	-0.026257	0.026257	-1.80353	0.981965	0	0.00270939	0.0136358	39	0.572882	A0A0R4J039;Q9ESB3	A0A0R4J039_MOUSE;HRG_MOUSE	Histidine-rich glycoprotein	Hrg	A0A0R4J039;Q9ESB3	Mus musculus	;angiogenesis,positive regulation of immune response to tumor cell,chemotaxis,negative regulation of cell adhesion,negative regulation of cell proliferation,regulation of gene expression,regulation of platelet activation,negative regulation of lamellipodium assembly,negative regulation of endopeptidase activity,response to organic cyclic compound,heme transport,negative regulation of angiogenesis…	;serine-type endopeptidase inhibitor activity,cysteine-type endopeptidase inhibitor activity,receptor binding,protein binding,heparin binding,zinc ion binding,immunoglobulin binding,heme binding,heparan sulfate proteoglycan binding,metal ion binding	;vesicle,endolysosome,phagolysosome membrane,blood microparticle	tr;sp	1	1;2	uniprot_mouse_proteome	>tr|A0A0R4J039|A0A0R4J039_MOUSE Histidine-rich glycoprotein OS=Mus musculus GN=Hrg PE=1 SV=1;>sp|Q9ESB3|HRG_MOUSE Histidine-rich glycoprotein OS=Mus musculus GN=Hrg PE=1 SV=2	9	10
TRUE	KO / Control	KO	Control	40	A0A0R4J064;Q8VDL4;Q8VDL4-3	212660	321990	0.598469	0.598469	51.4109	1.51411	0	0.00269972	0.0136358	39	0.25966	A0A0R4J064;Q8VDL4;Q8VDL4-3	A0A0R4J064_MOUSE;ADPGK_MOUSE;ADPGK_MOUSE	ADP-dependent glucokinase;ADP-dependent glucokinase;Isoform 3 of ADP-dependent glucokinase	Adpgk	A0A0R4J064;Q8VDL4;Q8VDL4-3	Mus musculus	;glucose metabolic process,glycolytic process;	;ADP-specific glucokinase activity,metal ion binding;	;extracellular region,endoplasmic reticulum,membrane;	tr;sp;sp	1;1;	1;2;	uniprot_mouse_proteome	>tr|A0A0R4J064|A0A0R4J064_MOUSE ADP-dependent glucokinase OS=Mus musculus GN=Adpgk PE=1 SV=1;>sp|Q8VDL4|ADPGK_MOUSE ADP-dependent glucokinase OS=Mus musculus GN=Adpgk PE=1 SV=2;>sp|Q8VDL4-3|ADPGK_MOUSE Isoform 3 of ADP-dependent glucokinase OS=Mus musculus GN=Adpgk	9	10
TRUE	KO / Control	KO	Control	60	Q07235	516421	602207	0.221712	0.221712	16.6116	1.16612	0	0.00273111	0.013689	59	0.491007	Q07235	GDN_MOUSE	Glia-derived nexin	Serpine2	Q07235	Mus musculus	blood coagulation,negative regulation of cell proliferation,response to wounding,negative regulation of peptidase activity,negative regulation of platelet activation,negative regulation of plasminogen activation,negative regulation of sodium ion transport,negative regulation of endopeptidase activity,negative regulation of protein processing,negative regulation of phosphatidylinositol 3-kinase si…	serine-type endopeptidase inhibitor activity,receptor binding,glycosaminoglycan binding,heparin binding	extracellular region,extracellular space,cytosol,extracellular matrix,platelet alpha granule,extrinsic component of external side of plasma membrane,neuromuscular junction,extracellular vesicle	sp	1	2	uniprot_mouse_proteome	>sp|Q07235|GDN_MOUSE Glia-derived nexin OS=Mus musculus GN=Serpine2 PE=1 SV=2	12	15
TRUE	KO / Control	KO	Control	116	P21614	1.67948e+06	1391802	-0.271057	0.271057	-17.1288	0.828712	0	0.00277407	0.0138373	115	0.351154	P21614	VTDB_MOUSE	Vitamin D-binding protein	Gc	P21614	Mus musculus	vitamin D metabolic process,vitamin transport	actin binding,vitamin transporter activity,calcidiol binding	extracellular space,extracellular exosome,blood microparticle	sp	1	2	uniprot_mouse_proteome	>sp|P21614|VTDB_MOUSE Vitamin D-binding protein OS=Mus musculus GN=Gc PE=1 SV=2	25	29
TRUE	KO / Control	KO	Control	28	Q5SWN2;Q8VEE4	70337.3	32797.1	-1.10072	1.10072	-53.3717	0.466283	0	0.00278324	0.0138373	27	0.737769	Q5SWN2;Q8VEE4	Q5SWN2_MOUSE;RFA1_MOUSE	Replication protein A 70 kDa DNA-binding subunit	Rpa1	Q5SWN2;Q8VEE4	Mus musculus	;telomere maintenance,double-strand break repair via homologous recombination,in utero embryonic development,DNA replication,DNA repair,base-excision repair,nucleotide-excision repair,mismatch repair,positive regulation of cell proliferation,hemopoiesis,protein localization to chromosome,homeostasis of number of cells within a tissue,chromosome organization,meiotic cell cycle	;chromatin binding,damaged DNA binding,single-stranded DNA binding,metal ion binding,G-rich strand telomeric DNA binding	;nuclear chromosome, telomeric region,condensed chromosome,condensed nuclear chromosome,lateral element,male germ cell nucleus,nucleus,nucleoplasm,DNA replication factor A complex,PML body	tr;sp	1	2;1	uniprot_mouse_proteome	>tr|Q5SWN2|Q5SWN2_MOUSE Replication protein A 70 kDa DNA-binding subunit OS=Mus musculus GN=Rpa1 PE=1 SV=2;>sp|Q8VEE4|RFA1_MOUSE Replication protein A 70 kDa DNA-binding subunit OS=Mus musculus GN=Rpa1 PE=1 SV=1	7	7
TRUE	KO / Control	KO	Control	124	P02088	68223640	49707532	-0.456807	0.456807	-27.1403	0.728597	0	0.0028061	0.0138947	123	0.485778	P02088	HBB1_MOUSE	Hemoglobin subunit beta-1	Hbb-b1	P02088	Mus musculus	regulation of eIF2 alpha phosphorylation by heme,oxygen transport,hemopoiesis,erythrocyte development	oxygen transporter activity,iron ion binding,oxygen binding,heme binding	hemoglobin complex,myelin sheath	sp	1	2	uniprot_mouse_proteome	>sp|P02088|HBB1_MOUSE Hemoglobin subunit beta-1 OS=Mus musculus GN=Hbb-b1 PE=1 SV=2	14	31
TRUE	KO / Control	KO	Control	36	Q9WTM5	320369	230001	-0.478096	0.478096	-28.2076	0.717924	0	0.00304316	0.015008	35	0.617108	Q9WTM5	RUVB2_MOUSE	RuvB-like 2	Ruvbl2	Q9WTM5	Mus musculus	box C/D snoRNP assembly,DNA repair,DNA recombination,chromatin remodeling,transcription, DNA-templated,regulation of transcription from RNA polymerase II promoter,histone acetylation,DNA duplex unwinding,cellular response to UV,positive regulation of histone acetylation,histone H4 acetylation,histone H2A acetylation,positive regulation of transcription from RNA polymerase II promoter,establishmen…	RNA polymerase II core promoter sequence-specific DNA binding,RNA polymerase II distal enhancer sequence-specific DNA binding,TFIID-class transcription factor binding,DNA helicase activity,ATP-dependent DNA helicase activity,protein binding,ATP binding,chromatin DNA binding,identical protein binding,protein homodimerization activity,ATP-dependent 5'-3' DNA helicase activity,ADP binding,ATPase bin…	Swr1 complex,intracellular,nucleus,nucleoplasm,nuclear euchromatin,centrosome,cytosol,intracellular ribonucleoprotein complex,Ino80 complex,NuA4 histone acetyltransferase complex,extracellular exosome,MLL1 complex,R2TP complex	sp	1	3	uniprot_mouse_proteome	>sp|Q9WTM5|RUVB2_MOUSE RuvB-like 2 OS=Mus musculus GN=Ruvbl2 PE=1 SV=3	8	9
TRUE	KO / Control	KO	Control	16	B2RY56	75708.3	19592	-1.95019	1.95019	-74.1218	0.258782	0	0.00308503	0.0150601	15	0.98326	B2RY56	RBM25_MOUSE	RNA-binding protein 25	Rbm25	B2RY56	Mus musculus	regulation of alternative mRNA splicing, via spliceosome,mRNA processing,apoptotic process,RNA splicing,regulation of apoptotic process	mRNA binding	spliceosomal complex,cytoplasm,nuclear speck	sp	1	2	uniprot_mouse_proteome	>sp|B2RY56|RBM25_MOUSE RNA-binding protein 25 OS=Mus musculus GN=Rbm25 PE=1 SV=2	4	4
TRUE	KO / Control	KO	Control	16	Q7TSV4	31227.8	21158.9	-0.561568	0.561568	-32.2435	0.677565	0	0.00309052	0.0150601	15	1.01319	Q7TSV4	PGM2_MOUSE	Phosphoglucomutase-2	Pgm2	Q7TSV4	Mus musculus	glucose metabolic process,deoxyribose phosphate catabolic process	magnesium ion binding,phosphoglucomutase activity,phosphopentomutase activity	cytosol,extracellular exosome	sp	1	1	uniprot_mouse_proteome	>sp|Q7TSV4|PGM2_MOUSE Phosphoglucomutase-2 OS=Mus musculus GN=Pgm2 PE=1 SV=1	4	4
TRUE	KO / Control	KO	Control	12	Q8R5J9	27931.8	54241.1	0.957475	0.957475	94.1909	1.94191	0	0.00308573	0.0150601	11	0.556886	Q8R5J9	PRAF3_MOUSE	PRA1 family protein 3	Arl6ip5	Q8R5J9	Mus musculus	negative regulation of L-glutamate transport,intrinsic apoptotic signaling pathway in response to oxidative stress,negative regulation of mitochondrial membrane potential,L-glutamate transport,positive regulation of stress-activated MAPK cascade,positive regulation of apoptotic process,positive regulation of cysteine-type endopeptidase activity involved in apoptotic process	protein binding	endoplasmic reticulum membrane,cytoskeleton,plasma membrane,membrane,integral component of membrane,extracellular exosome	sp	1	2	uniprot_mouse_proteome	>sp|Q8R5J9|PRAF3_MOUSE PRA1 family protein 3 OS=Mus musculus GN=Arl6ip5 PE=1 SV=2	3	3
TRUE	KO / Control	KO	Control	260	P52480	10141169	17092796	0.753164	0.753164	68.5486	1.68549	0	0.0031295	0.0150871	259	0.291737	P52480	KPYM_MOUSE	Pyruvate kinase PKM	Pkm	P52480	Mus musculus	glycolytic process,programmed cell death,cellular response to insulin stimulus	magnesium ion binding,RNA binding,pyruvate kinase activity,protein binding,ATP binding,kinase activity,MHC class II protein complex binding,potassium ion binding,cadherin binding	nucleus,cytoplasm,mitochondrion,cytosol,cilium,extracellular matrix,vesicle,myelin sheath,extracellular exosome,extracellular vesicle	sp	1	4	uniprot_mouse_proteome	>sp|P52480|KPYM_MOUSE Pyruvate kinase PKM OS=Mus musculus GN=Pkm PE=1 SV=4	38	65
TRUE	KO / Control	KO	Control	40	P04202	1.01123e+06	1.02152e+06	0.0146061	0.0146061	1.01756	1.01018	0	0.00313291	0.0150871	39	0.821811	P04202	TGFB1_MOUSE	Transforming growth factor beta-1	Tgfb1	P04202	Mus musculus	protein import into nucleus, translocation,negative regulation of transcription from RNA polymerase II promoter,MAPK cascade,skeletal system development,vasculogenesis,ureteric bud development,response to hypoxia,cell activation,epithelial to mesenchymal transition,neural tube closure,negative regulation of protein phosphorylation,positive regulation of protein phosphorylation,regulation of sodiu…	antigen binding,type II transforming growth factor beta receptor binding,cytokine activity,transforming growth factor beta receptor binding,protein binding,growth factor activity,enzyme binding,type I transforming growth factor beta receptor binding,type III transforming growth factor beta receptor binding,protein homodimerization activity,protein serine/threonine kinase activator activity,protei…	proteinaceous extracellular matrix,extracellular space,nucleus,cytoplasm,cell surface,secretory granule,axon,extracellular matrix,neuronal cell body,blood microparticle,microvillus	sp	1	1	uniprot_mouse_proteome	>sp|P04202|TGFB1_MOUSE Transforming growth factor beta-1 OS=Mus musculus GN=Tgfb1 PE=1 SV=1	10	10
TRUE	KO / Control	KO	Control	16	E9PYT3;Q91YH5	29149.3	13347.3	-1.12692	1.12692	-54.2106	0.457894	0	0.00315083	0.0151142	15	1.02804	E9PYT3;Q91YH5	E9PYT3_MOUSE;ATLA3_MOUSE	Atlastin-3	Atl3	E9PYT3;Q91YH5	Mus musculus	;endoplasmic reticulum organization,Golgi organization,protein homooligomerization	;GTPase activity,GTP binding,identical protein binding	;endoplasmic reticulum,membrane,integral component of membrane,endoplasmic reticulum tubular network,endoplasmic reticulum tubular network membrane	tr;sp	1	1	uniprot_mouse_proteome	>tr|E9PYT3|E9PYT3_MOUSE Atlastin-3 OS=Mus musculus GN=Atl3 PE=1 SV=1;>sp|Q91YH5|ATLA3_MOUSE Atlastin-3 OS=Mus musculus GN=Atl3 PE=1 SV=1	4	4
TRUE	KO / Control	KO	Control	52	O35129	1.15103e+06	1.38359e+06	0.265491	0.265491	20.2045	1.20204	0	0.00326775	0.0156011	51	0.502543	O35129	PHB2_MOUSE	Prohibitin-2	Phb2	O35129	Mus musculus	protein import into nucleus, translocation,transcription, DNA-templated,mitochondrion organization,sister chromatid cohesion,response to wounding,positive regulation of exit from mitosis,negative regulation of intracellular estrogen receptor signaling pathway,negative regulation of mammary gland epithelial cell proliferation,negative regulation of apoptotic process,negative regulation of sequence…	protein binding,protein C-terminus binding,amide binding,protein N-terminus binding	nucleus,cytoplasm,mitochondrion,mitochondrial outer membrane,mitochondrial inner membrane,cell surface,nuclear matrix,axon,protein complex,extracellular exosome,cell periphery	sp	1	1	uniprot_mouse_proteome	>sp|O35129|PHB2_MOUSE Prohibitin-2 OS=Mus musculus GN=Phb2 PE=1 SV=1	11	13
TRUE	KO / Control	KO	Control	20	P47955	194778	1.01482e+06	2.38132	2.38132	421.013	5.21013	0	0.00327775	0.0156011	19	0.347159	P47955	RLA1_MOUSE	60S acidic ribosomal protein P1	Rplp1	P47955	Mus musculus	cytoplasmic translation,translational elongation,regulation of translation,activation of protein kinase activity,positive regulation of protein kinase activity	structural constituent of ribosome,protein kinase activator activity	cytosolic large ribosomal subunit	sp	1	1	uniprot_mouse_proteome	>sp|P47955|RLA1_MOUSE 60S acidic ribosomal protein P1 OS=Mus musculus GN=Rplp1 PE=1 SV=1	2	5
TRUE	KO / Control	KO	Control	124	Q8VDJ3	724678	699565	-0.0508827	0.0508827	-3.46545	0.965345	0	0.00329711	0.0156326	123	0.277792	Q8VDJ3	VIGLN_MOUSE	Vigilin	Hdlbp	Q8VDJ3	Mus musculus	lipid transport,cholesterol metabolic process	RNA binding,cadherin binding	nucleus,cytosol,high-density lipoprotein particle	sp	1	1	uniprot_mouse_proteome	>sp|Q8VDJ3|VIGLN_MOUSE Vigilin OS=Mus musculus GN=Hdlbp PE=1 SV=1	29	31
TRUE	KO / Control	KO	Control	20	A0A140T8V1;P11404	50099	146219	1.54528	1.54528	191.86	2.9186	0	0.00333506	0.0157518	19	0.452776	A0A140T8V1;P11404	A0A140T8V1_MOUSE;FABPH_MOUSE	Protein Fabp3-ps1;Fatty acid-binding protein, heart	Fabp3-ps1;Fabp3	A0A140T8V1;P11404	Mus musculus	;fatty acid metabolic process,response to insulin,response to drug,cholesterol homeostasis,long-chain fatty acid import,regulation of fatty acid oxidation,phospholipid homeostasis,response to fatty acid,positive regulation of phospholipid biosynthetic process,regulation of phosphatidylcholine biosynthetic process	;long-chain fatty acid transporter activity,cytoskeletal protein binding,long-chain fatty acid binding,icosatetraenoic acid binding,oleic acid binding	;extracellular space,cytosol,sarcoplasm,extracellular exosome	tr;sp	3;1	1;5	uniprot_mouse_proteome	>tr|A0A140T8V1|A0A140T8V1_MOUSE Protein Fabp3-ps1 OS=Mus musculus GN=Fabp3-ps1 PE=3 SV=1;>sp|P11404|FABPH_MOUSE Fatty acid-binding protein, heart OS=Mus musculus GN=Fabp3 PE=1 SV=5	4	5
TRUE	KO / Control	KO	Control	92	O88207	3.56202e+06	4238018	0.250694	0.250694	18.978	1.18978	0	0.00336287	0.0158222	91	0.461119	O88207	CO5A1_MOUSE	Collagen alpha-1(V) chain	Col5a1	O88207	Mus musculus	blood vessel development,heart morphogenesis,cell adhesion,cell migration,collagen fibril organization,collagen biosynthetic process,wound healing, spreading of epidermal cells,tendon development,skin development,integrin biosynthetic process,eye morphogenesis,regulation of cellular component organization,fibril organization,negative regulation of endodermal cell differentiation	extracellular matrix structural constituent,protein binding,heparin binding,proteoglycan binding,platelet-derived growth factor binding	proteinaceous extracellular matrix,collagen trimer,collagen type V trimer,basement membrane,extracellular space,extracellular matrix,extracellular exosome	sp	1	2	uniprot_mouse_proteome	>sp|O88207|CO5A1_MOUSE Collagen alpha-1(V) chain OS=Mus musculus GN=Col5a1 PE=1 SV=2	17	23
TRUE	KO / Control	KO	Control	740	Q8VDD5	5087822	6296435	0.307487	0.307487	23.755	1.23755	0	0.00339364	0.0159061	739	0.14817	Q8VDD5	MYH9_MOUSE	Myosin-9	Myh9	Q8VDD5	Mus musculus	meiotic spindle organization,cell morphogenesis involved in differentiation,angiogenesis,in utero embryonic development,establishment of T cell polarity,membrane protein ectodomain proteolysis,phagocytosis, engulfment,cell adhesion,myoblast fusion,regulation of cell shape,protein transport,actin filament-based movement,platelet formation,monocyte differentiation,actomyosin structure organization,…	microfilament motor activity,RNA binding,actin binding,protein binding,calmodulin binding,ATP binding,ATPase activity,protein domain specific binding,actin-dependent ATPase activity,protein homodimerization activity,protein anchor,ADP binding,cadherin binding,actin filament binding	stress fiber,ruffle,uropod,nucleus,cytoplasm,actomyosin contractile ring,cytosol,plasma membrane,brush border,cell-cell adherens junction,cell cortex,actin cytoskeleton,membrane,myosin complex,myosin II complex,cortical cytoskeleton,extracellular matrix,cell leading edge,cleavage furrow,actomyosin,protein complex,extracellular exosome,myosin II filament,immunological synapse,spindle,focal adhesio…	sp	1	4	uniprot_mouse_proteome	>sp|Q8VDD5|MYH9_MOUSE Myosin-9 OS=Mus musculus GN=Myh9 PE=1 SV=4	123	185
TRUE	KO / Control	KO	Control	68	P10853;P10854;Q64475;Q64478;Q64525;Q6ZWY9;Q8CBB6;Q8CGP1;Q8CGP2;Q8CGP2-2	27581246	30282464	0.134795	0.134795	9.79368	1.09794	0	0.00340899	0.0159173	67	0.433202	P10853;P10854;Q64475;Q64478;Q64525;Q6ZWY9;Q8CBB6;Q8CGP1;Q8CGP2;Q8CGP2-2	H2B1F_MOUSE;H2B1M_MOUSE;H2B1B_MOUSE;H2B1H_MOUSE;H2B2B_MOUSE;H2B1C_MOUSE;Q8CBB6_MOUSE;H2B1K_MOUSE;H2B1P_MOUSE;H2B1P_MOUSE	Histone H2B type 1-F/J/L;Histone H2B type 1-M;Histone H2B type 1-B;Histone H2B type 1-H;Histone H2B type 2-B;Histone H2B type 1-C/E/G;Histone H2B;Histone H2B type 1-K;Histone H2B type 1-P;Isoform 2 of Histone H2B type 1-P	Hist1h2bf;Hist1h2bm;Hist1h2bb;Hist1h2bh;Hist2h2bb;Hist1h2bc;Hist1h2br;Hist1h2bk;Hist1h2bp;Hist1h2bp	P10853;P10854;Q64475;Q64478;Q64525;Q6ZWY9;Q8CBB6;Q8CGP1;Q8CGP2;Q8CGP2-2	Mus musculus	innate immune response in mucosa,nucleosome assembly,antibacterial humoral response,defense response to Gram-positive bacterium,Requires Ontology;nucleosome assembly;nucleosome assembly;nucleosome assembly;nucleosome assembly;innate immune response in mucosa,nucleosome assembly,antibacterial humoral response,defense response to Gram-positive bacterium,Requires Ontology;;innate immune response in …	DNA binding,protein heterodimerization activity;DNA binding,protein heterodimerization activity;DNA binding,protein heterodimerization activity;DNA binding,protein heterodimerization activity;DNA binding,protein heterodimerization activity;DNA binding,identical protein binding,protein heterodimerization activity;;DNA binding,protein heterodimerization activity;DNA binding,protein heterodimerizati…	nucleosome,extracellular space,nucleus,nucleoplasm,cytosol,extracellular exosome;nucleosome,nucleus,nucleoplasm,cytosol,extracellular exosome;nuclear chromosome, telomeric region,nucleosome,nucleus,nucleoplasm,cytosol;nucleosome,nucleoplasm;nucleosome,nucleus,nucleoplasm,cytosol,extracellular exosome;nucleosome,extracellular space,nucleus,nucleoplasm,cytosol,extracellular exosome;;nucleosome,extr…	sp;sp;sp;sp;sp;sp;tr;sp;sp;sp	1;1;1;1;1;1;2;1;1;	2;2;3;3;3;3;1;3;3;	uniprot_mouse_proteome	>sp|P10853|H2B1F_MOUSE Histone H2B type 1-F/J/L OS=Mus musculus GN=Hist1h2bf PE=1 SV=2;>sp|P10854|H2B1M_MOUSE Histone H2B type 1-M OS=Mus musculus GN=Hist1h2bm PE=1 SV=2;>sp|Q64475|H2B1B_MOUSE Histone H2B type 1-B OS=Mus musculus GN=Hist1h2bb PE=1 SV=3;>sp|Q64478|H2B1H_MOUSE Histone H2B type 1-H OS=Mus musculus GN=Hist1h2bh PE=1 SV=3;>sp|Q64525|H2B2B_MOUSE Histone H2B type 2-B OS=Mus musculus GN=…	7	17
TRUE	KO / Control	KO	Control	24	Q00493	163629	120320	-0.443554	0.443554	-26.4679	0.735321	0	0.0034819	0.0161961	23	0.695304	Q00493	CBPE_MOUSE	Carboxypeptidase E	Cpe	Q00493	Mus musculus	cardiac left ventricle morphogenesis,Wnt signaling pathway,insulin processing,protein localization to membrane	carboxypeptidase activity,metallocarboxypeptidase activity,serine-type carboxypeptidase activity,peptidase activity,zinc ion binding,neurexin family protein binding,cell adhesion molecule binding	extracellular space,Golgi apparatus,secretory granule,transport vesicle membrane,secretory granule membrane,neuronal cell body,extracellular exosome,synaptic membrane	sp	1	2	uniprot_mouse_proteome	>sp|Q00493|CBPE_MOUSE Carboxypeptidase E OS=Mus musculus GN=Cpe PE=1 SV=2	6	6
TRUE	KO / Control	KO	Control	24	Q99KE1	61257.1	147040	1.26326	1.26326	140.037	2.40037	0	0.00363577	0.016848	23	1.0366	Q99KE1	MAOM_MOUSE	NAD-dependent malic enzyme, mitochondrial	Me2	Q99KE1	Mus musculus	pyruvate metabolic process,malate metabolic process,oxidation-reduction process,regulation of NADP metabolic process	malic enzyme activity,malate dehydrogenase (decarboxylating) (NAD+) activity,malate dehydrogenase (decarboxylating) (NADP+) activity,oxaloacetate decarboxylase activity,metal ion binding,NAD binding	mitochondrion,mitochondrial matrix	sp	1	1	uniprot_mouse_proteome	>sp|Q99KE1|MAOM_MOUSE NAD-dependent malic enzyme, mitochondrial OS=Mus musculus GN=Me2 PE=1 SV=1	6	6
TRUE	KO / Control	KO	Control	24	D3Z7M4;E9PU89;E9Q138;P05017;P05017-2;Q4VJB9;Q8CAR0	613877	228287	-1.4271	1.4271	-62.8123	0.371877	0	0.00384037	0.0177292	23	0.782273	D3Z7M4;E9PU89;E9Q138;P05017;P05017-2;Q4VJB9;Q8CAR0	D3Z7M4_MOUSE;E9PU89_MOUSE;E9Q138_MOUSE;IGF1_MOUSE;IGF1_MOUSE;Q4VJB9_MOUSE;Q8CAR0_MOUSE	Insulin-like growth factor I (Fragment);Insulin-like growth factor I;Insulin-like growth factor I;Insulin-like growth factor I;Isoform IGF-IB of Insulin-like growth factor I;Insulin-like growth factor 1 isoform Eb;Insulin-like growth factor I	Igf1	D3Z7M4;E9PU89;E9Q138;P05017;P05017-2;Q4VJB9;Q8CAR0	Mus musculus	;;;activation of MAPK activity,osteoblast differentiation,cell activation,regulation of protein phosphorylation,blood vessel remodeling,nervous system development,sensory perception of smell,circadian rhythm,cell proliferation,positive regulation of cell proliferation,negative regulation of cell proliferation,response to heat,glial cell differentiation,regulation of gene expression,regulation of …	;;;insulin receptor binding,insulin-like growth factor receptor binding,integrin binding,hormone activity,protein binding,growth factor activity;;;	;;;extracellular space,alphav-beta3 integrin-IGF-1-IGF1R complex,insulin-like growth factor ternary complex,exocytic vesicle;;;	tr;tr;tr;sp;sp;tr;tr	1;1;1;1;;1;1	1;1;1;2;;1;1	uniprot_mouse_proteome	>tr|D3Z7M4|D3Z7M4_MOUSE Insulin-like growth factor I (Fragment) OS=Mus musculus GN=Igf1 PE=1 SV=1;>tr|E9PU89|E9PU89_MOUSE Insulin-like growth factor I OS=Mus musculus GN=Igf1 PE=1 SV=1;>tr|E9Q138|E9Q138_MOUSE Insulin-like growth factor I OS=Mus musculus GN=Igf1 PE=1 SV=1;>sp|P05017|IGF1_MOUSE Insulin-like growth factor I OS=Mus musculus GN=Igf1 PE=1 SV=2;>sp|P05017-2|IGF1_MOUSE Isoform IGF-IB of …	4	6
TRUE	KO / Control	KO	Control	32	Q08093	161032	148495	-0.116934	0.116934	-7.78544	0.922146	0	0.00387574	0.017759	31	0.979394	Q08093	CNN2_MOUSE	Calponin-2	Cnn2	Q08093	Mus musculus	positive regulation of gene expression,hemopoiesis,negative regulation of cell migration,actomyosin structure organization,regulation of actin filament-based process,wound healing,regulation of cell proliferation,negative regulation of phagocytosis,cellular response to mechanical stimulus	actin binding,calmodulin binding,cadherin binding	stress fiber,focal adhesion,membrane,extracellular exosome	sp	1	1	uniprot_mouse_proteome	>sp|Q08093|CNN2_MOUSE Calponin-2 OS=Mus musculus GN=Cnn2 PE=1 SV=1	6	8
TRUE	KO / Control	KO	Control	12	A0A1B0GR78;A0A1B0GRA5;P70302	38146.9	71598.2	0.908357	0.908357	87.6907	1.87691	0	0.0038734	0.017759	11	0.305871	A0A1B0GR78;A0A1B0GRA5;P70302	A0A1B0GR78_MOUSE;A0A1B0GRA5_MOUSE;STIM1_MOUSE	Stromal interaction molecule 1	Stim1	A0A1B0GR78;A0A1B0GRA5;P70302	Mus musculus	;;store-operated calcium entry,detection of calcium ion,cation transport,cellular calcium ion homeostasis,myotube differentiation,activation of store-operated calcium channel activity,regulation of calcium ion transport,enamel mineralization,calcium ion transmembrane transport,regulation of store-operated calcium entry	;;protease binding,calcium channel regulator activity,calcium ion binding,protein binding,store-operated calcium channel activity,identical protein binding,microtubule plus-end binding	;;endoplasmic reticulum,microtubule,plasma membrane,integral component of plasma membrane,integral component of endoplasmic reticulum membrane,growth cone,cortical endoplasmic reticulum,sarcoplasmic reticulum membrane,protein complex	tr;tr;sp	1	1;1;2	uniprot_mouse_proteome	>tr|A0A1B0GR78|A0A1B0GR78_MOUSE Stromal interaction molecule 1 OS=Mus musculus GN=Stim1 PE=1 SV=1;>tr|A0A1B0GRA5|A0A1B0GRA5_MOUSE Stromal interaction molecule 1 OS=Mus musculus GN=Stim1 PE=1 SV=1;>sp|P70302|STIM1_MOUSE Stromal interaction molecule 1 OS=Mus musculus GN=Stim1 PE=1 SV=2	3	3
TRUE	KO / Control	KO	Control	64	P97449	291447	290179	-0.00628966	0.00628966	-0.435017	0.99565	0	0.00389415	0.017777	63	0.342242	P97449	AMPN_MOUSE	Aminopeptidase N	Anpep	P97449	Mus musculus	angiogenesis,proteolysis,signal transduction,cell-cell signaling,regulation of blood pressure,cell differentiation,peptide catabolic process	zinc ion binding,peptide binding,metalloaminopeptidase activity	extracellular space,nucleus,cytoplasm,lysosomal membrane,endoplasmic reticulum-Golgi intermediate compartment,plasma membrane,external side of plasma membrane,integral component of membrane,extracellular exosome	sp	1	4	uniprot_mouse_proteome	>sp|P97449|AMPN_MOUSE Aminopeptidase N OS=Mus musculus GN=Anpep PE=1 SV=4	15	16
TRUE	KO / Control	KO	Control	52	P62631	800799	907909	0.181108	0.181108	13.3754	1.13375	0	0.00394527	0.0179437	51	0.720972	P62631	EF1A2_MOUSE	Elongation factor 1-alpha 2	Eef1a2	P62631	Mus musculus	translational elongation,response to inorganic substance,positive regulation of apoptotic process,response to electrical stimulus,positive regulation of lipid kinase activity	translation elongation factor activity,GTPase activity,GTP binding,protein kinase binding	nucleus,cytoplasm,eukaryotic translation elongation factor 1 complex,neuronal cell body,myelin sheath	sp	1	1	uniprot_mouse_proteome	>sp|P62631|EF1A2_MOUSE Elongation factor 1-alpha 2 OS=Mus musculus GN=Eef1a2 PE=1 SV=1	9	13
TRUE	KO / Control	KO	Control	48	Q8BT60	422203	437906	0.0526829	0.0526829	3.71919	1.03719	0	0.00401812	0.018143	47	0.446628	Q8BT60	CPNE3_MOUSE	Copine-3	Cpne3	Q8BT60	Mus musculus	protein phosphorylation,positive regulation of cell migration,ERBB2 signaling pathway,cellular response to calcium ion,cellular response to growth factor stimulus	RNA binding,protein serine/threonine kinase activity,calcium-dependent phospholipid binding,receptor tyrosine kinase binding,calcium-dependent protein binding	nucleus,nucleolus,cytoplasm,mitochondrion,cytosol,plasma membrane,focal adhesion,cell junction,extracellular exosome	sp	1	2	uniprot_mouse_proteome	>sp|Q8BT60|CPNE3_MOUSE Copine-3 OS=Mus musculus GN=Cpne3 PE=1 SV=2	12	12
TRUE	KO / Control	KO	Control	32	P27005	1.18635e+06	559649	-1.08394	1.08394	-52.826	0.47174	0	0.00401865	0.018143	31	0.813366	P27005	S10A8_MOUSE	Protein S100-A8	S100a8	P27005	Mus musculus	leukocyte migration involved in inflammatory response,acute inflammatory response,chronic inflammatory response,positive regulation of peptide secretion,autophagy,apoptotic process,activation of cysteine-type endopeptidase activity involved in apoptotic process,response to zinc ion,astrocyte development,peptidyl-cysteine S-nitrosylation,neutrophil chemotaxis,response to lipopolysaccharide,wound h…	calcium ion binding,microtubule binding,zinc ion binding,antioxidant activity,Toll-like receptor 4 binding,arachidonic acid binding,RAGE receptor binding	extracellular space,nucleus,cytoplasm,plasma membrane,intermediate filament cytoskeleton,extracellular exosome	sp	1	3	uniprot_mouse_proteome	>sp|P27005|S10A8_MOUSE Protein S100-A8 OS=Mus musculus GN=S100a8 PE=1 SV=3	5	8
TRUE	KO / Control	KO	Control	204	P33435	4.0656e+06	9408401	1.21048	1.21048	131.415	2.31415	0	0.00425355	0.0190509	203	0.317371	P33435	MMP13_MOUSE	Collagenase 3	Mmp13	P33435	Mus musculus	endochondral ossification,growth plate cartilage development,proteolysis,extracellular matrix disassembly,bone mineralization,collagen catabolic process,cellular protein metabolic process,cartilage development,bone morphogenesis	metalloendopeptidase activity,serine-type endopeptidase activity,calcium ion binding,collagen binding,peptidase activity,zinc ion binding	extracellular region,proteinaceous extracellular matrix	sp	1	1	uniprot_mouse_proteome	>sp|P33435|MMP13_MOUSE Collagenase 3 OS=Mus musculus GN=Mmp13 PE=1 SV=1	31	51
TRUE	KO / Control	KO	Control	12	P84096	60908.9	80152.1	0.396088	0.396088	31.5935	1.31593	0	0.00426628	0.0190509	11	0.458614	P84096	RHOG_MOUSE	Rho-related GTP-binding protein RhoG	Rhog	P84096	Mus musculus	Rho protein signal transduction,Rac protein signal transduction,actin cytoskeleton organization,positive regulation of transcription, DNA-templated,cell chemotaxis,activation of GTPase activity,regulation of ruffle assembly,positive regulation of protein localization to plasma membrane	GTPase activity,protein binding,GTP binding	intracellular,plasma membrane,focal adhesion,extracellular exosome	sp	1	1	uniprot_mouse_proteome	>sp|P84096|RHOG_MOUSE Rho-related GTP-binding protein RhoG OS=Mus musculus GN=Rhog PE=1 SV=1	3	3
TRUE	KO / Control	KO	Control	28	Q9D6J6	473498	1.1167e+06	1.23782	1.23782	135.841	2.35841	0	0.00434529	0.0192636	27	0.477902	Q9D6J6	NDUV2_MOUSE	NADH dehydrogenase [ubiquinone] flavoprotein 2, mitochondrial	Ndufv2	Q9D6J6	Mus musculus	mitochondrial electron transport, NADH to ubiquinone,nervous system development,cardiac muscle tissue development	NADH dehydrogenase (ubiquinone) activity,metal ion binding,2 iron, 2 sulfur cluster binding	mitochondrion,mitochondrial respiratory chain complex I,myelin sheath,plasma membrane respiratory chain complex I	sp	1	2	uniprot_mouse_proteome	>sp|Q9D6J6|NDUV2_MOUSE NADH dehydrogenase [ubiquinone] flavoprotein 2, mitochondrial OS=Mus musculus GN=Ndufv2 PE=1 SV=2	6	7
TRUE	KO / Control	KO	Control	32	Q91ZW3	118285	161771	0.451688	0.451688	36.764	1.36764	0	0.00445115	0.0196619	31	0.245525	Q91ZW3	SMCA5_MOUSE	SWI/SNF-related matrix-associated actin-dependent regulator of chromatin subfamily A member 5	Smarca5	Q91ZW3	Mus musculus	chromatin silencing at rDNA,chromatin assembly or disassembly,nucleosome assembly,chromatin remodeling,DNA-templated transcription, initiation,chromatin modification,nucleosome positioning,ATP-dependent chromatin remodeling,positive regulation of transcription, DNA-templated,cellular response to leukemia inhibitory factor	DNA binding,helicase activity,protein binding,ATP binding,ATPase activity,nucleosome binding,histone binding	condensed chromosome,fibrillar center,nucleus,nucleoplasm,chromatin silencing complex,NURF complex,ISWI-type complex,RSF complex,nuclear replication fork	sp	1	1	uniprot_mouse_proteome	>sp|Q91ZW3|SMCA5_MOUSE SWI/SNF-related matrix-associated actin-dependent regulator of chromatin subfamily A member 5 OS=Mus musculus GN=Smarca5 PE=1 SV=1	8	8
TRUE	KO / Control	KO	Control	116	P07214;Q5NCU4	21767918	21594872	-0.0115147	0.0115147	-0.794959	0.99205	0	0.00449991	0.0198061	115	0.28473	P07214;Q5NCU4	SPRC_MOUSE;Q5NCU4_MOUSE	SPARC	Sparc	P07214;Q5NCU4	Mus musculus	ossification,negative regulation of endothelial cell proliferation,signal transduction,heart development,response to gravity,response to lead ion,positive regulation of endothelial cell migration,negative regulation of angiogenesis,regulation of cell morphogenesis,lung development,response to lipopolysaccharide,response to L-ascorbic acid,response to cytokine,wound healing,regulation of cell prol…	calcium ion binding,protein binding,collagen binding,extracellular matrix binding;	proteinaceous extracellular matrix,basement membrane,extracellular space,cell surface,nuclear matrix,platelet alpha granule,platelet alpha granule membrane;	sp;tr	1	1	uniprot_mouse_proteome	>sp|P07214|SPRC_MOUSE SPARC OS=Mus musculus GN=Sparc PE=1 SV=1;>tr|Q5NCU4|Q5NCU4_MOUSE SPARC OS=Mus musculus GN=Sparc PE=1 SV=1	17	30
TRUE	KO / Control	KO	Control	32	Q9D1A2	417580	462786	0.148293	0.148293	10.8257	1.10826	0	0.00453305	0.0198711	31	0.165584	Q9D1A2	CNDP2_MOUSE	Cytosolic non-specific dipeptidase	Cndp2	Q9D1A2	Mus musculus	proteolysis	carboxypeptidase activity,peptidase activity,metallopeptidase activity,dipeptidase activity,metal ion binding,cytosolic dipeptidase activity,Requires Ontology	nucleoplasm,cytosol,extracellular exosome	sp	1	1	uniprot_mouse_proteome	>sp|Q9D1A2|CNDP2_MOUSE Cytosolic non-specific dipeptidase OS=Mus musculus GN=Cndp2 PE=1 SV=1	8	8
TRUE	KO / Control	KO	Control	40	P22907;P22907-2	197695	212468	0.10397	0.10397	7.47269	1.07473	0	0.00462657	0.0201469	39	0.891058	P22907;P22907-2	HEM3_MOUSE	Porphobilinogen deaminase;Isoform 2 of Porphobilinogen deaminase	Hmbs	P22907;P22907-2	Mus musculus	protoporphyrinogen IX biosynthetic process,heme biosynthetic process,peptidyl-pyrromethane cofactor linkage;	hydroxymethylbilane synthase activity;	cytoplasm;	sp	1;	2;	uniprot_mouse_proteome	>sp|P22907|HEM3_MOUSE Porphobilinogen deaminase OS=Mus musculus GN=Hmbs PE=1 SV=2;>sp|P22907-2|HEM3_MOUSE Isoform 2 of Porphobilinogen deaminase OS=Mus musculus GN=Hmbs	8	10
TRUE	KO / Control	KO	Control	16	Q8R4V4	229951	153483	-0.583252	0.583252	-33.2542	0.667458	0	0.00464305	0.0201472	15	0.814776	Q8R4V4	CBPZ_MOUSE	Carboxypeptidase Z	Cpz	Q8R4V4	Mus musculus	peptide metabolic process,Wnt signaling pathway,protein processing	metallocarboxypeptidase activity,serine-type carboxypeptidase activity,zinc ion binding	proteinaceous extracellular matrix,extracellular space,extracellular exosome	sp	2	2	uniprot_mouse_proteome	>sp|Q8R4V4|CBPZ_MOUSE Carboxypeptidase Z OS=Mus musculus GN=Cpz PE=2 SV=2	4	4
TRUE	KO / Control	KO	Control	208	P14824	2.26915e+06	2.87369e+06	0.340751	0.340751	26.6416	1.26642	0	0.0048178	0.0207137	207	0.256078	P14824	ANXA6_MOUSE	Annexin A6	Anxa6	P14824	Mus musculus	calcium ion transport,muscle contraction,regulation of muscle contraction,ion transmembrane transport,protein homooligomerization,mitochondrial calcium ion homeostasis,apoptotic signaling pathway	calcium ion binding,GTP binding,calcium-dependent phospholipid binding,lipid binding,ligand-gated ion channel activity,cholesterol binding,protein homodimerization activity,calcium-dependent protein binding	mitochondrion,lysosomal membrane,cytosol,focal adhesion,membrane,late endosome membrane,melanosome,perinuclear region of cytoplasm,extracellular exosome	sp	1	3	uniprot_mouse_proteome	>sp|P14824|ANXA6_MOUSE Annexin A6 OS=Mus musculus GN=Anxa6 PE=1 SV=3	38	52
TRUE	KO / Control	KO	Control	12	F6V6T4;Q9R0Q3	34798.9	10415	-1.74038	1.74038	-70.0708	0.299292	0	0.0048242	0.0207137	11	0.584413	F6V6T4;Q9R0Q3	F6V6T4_MOUSE;TMED2_MOUSE	Transmembrane emp24 domain-containing protein 2 (Fragment);Transmembrane emp24 domain-containing protein 2	Tmed2	F6V6T4;Q9R0Q3	Mus musculus	;in utero embryonic development,somitogenesis,neural tube closure,embryonic placenta development,maternal placenta development,heart looping,intracellular protein transport,Golgi organization,positive regulation of gene expression,vesicle-mediated transport,somite rostral/caudal axis specification,negative regulation of GTPase activity,multicellular organism growth,post-anal tail morphogenesis,em…	;molecular_function	;endoplasmic reticulum,endoplasmic reticulum membrane,endoplasmic reticulum-Golgi intermediate compartment,Golgi apparatus,integral component of membrane,COPI-coated vesicle,COPI-coated vesicle membrane,Golgi cisterna membrane,endoplasmic reticulum-Golgi intermediate compartment membrane,zymogen granule membrane,intracellular membrane-bounded organelle	tr;sp	1	1	uniprot_mouse_proteome	>tr|F6V6T4|F6V6T4_MOUSE Transmembrane emp24 domain-containing protein 2 (Fragment) OS=Mus musculus GN=Tmed2 PE=1 SV=1;>sp|Q9R0Q3|TMED2_MOUSE Transmembrane emp24 domain-containing protein 2 OS=Mus musculus GN=Tmed2 PE=1 SV=1	2	3
TRUE	KO / Control	KO	Control	116	Q62000	13667207	11974625	-0.190738	0.190738	-12.3843	0.876157	0	0.00490206	0.0209747	115	0.448228	Q62000	MIME_MOUSE	Mimecan	Ogn	Q62000	Mus musculus	axonogenesis,regulation of receptor activity	growth factor activity	proteinaceous extracellular matrix,extracellular space,extracellular matrix,extracellular exosome,extracellular vesicle	sp	1	1	uniprot_mouse_proteome	>sp|Q62000|MIME_MOUSE Mimecan OS=Mus musculus GN=Ogn PE=1 SV=1	20	29
TRUE	KO / Control	KO	Control	48	Q00898	1192663	1.44861e+06	0.280485	0.280485	21.4603	1.2146	0	0.00505726	0.0215636	47	0.756283	Q00898	A1AT5_MOUSE	Alpha-1-antitrypsin 1-5	Serpina1e	Q00898	Mus musculus	negative regulation of endopeptidase activity,response to cytokine,response to peptide hormone	protease binding,serine-type endopeptidase inhibitor activity,identical protein binding	extracellular space,endoplasmic reticulum,Golgi apparatus,intracellular membrane-bounded organelle,extracellular exosome	sp	1	1	uniprot_mouse_proteome	>sp|Q00898|A1AT5_MOUSE Alpha-1-antitrypsin 1-5 OS=Mus musculus GN=Serpina1e PE=1 SV=1	8	12
TRUE	KO / Control	KO	Control	36	P29416	541611	415692	-0.381743	0.381743	-23.249	0.76751	0	0.0051183	0.0217483	35	0.787541	P29416	HEXA_MOUSE	Beta-hexosaminidase subunit alpha	Hexa	P29416	Mus musculus	skeletal system development,carbohydrate metabolic process,glycosaminoglycan biosynthetic process,ganglioside catabolic process,lysosome organization,sensory perception of sound,locomotory behavior,adult walking behavior,lipid storage,sexual reproduction,glycosaminoglycan metabolic process,myelination,cell morphogenesis involved in neuron differentiation,neuromuscular process controlling posture,…	beta-N-acetylhexosaminidase activity,acetylglucosaminyltransferase activity,protein heterodimerization activity,Requires Ontology	lysosome,membrane,azurophil granule,extracellular exosome	sp	1	2	uniprot_mouse_proteome	>sp|P29416|HEXA_MOUSE Beta-hexosaminidase subunit alpha OS=Mus musculus GN=Hexa PE=1 SV=2	8	9
TRUE	KO / Control	KO	Control	108	P50544	561577	1.01732e+06	0.857218	0.857218	81.1542	1.81154	0	0.00515811	0.0217669	107	0.17058	P50544	ACADV_MOUSE	Very long-chain specific acyl-CoA dehydrogenase, mitochondrial	Acadvl	P50544	Mus musculus	temperature homeostasis,fatty acid catabolic process,response to cold,epithelial cell differentiation,fatty acid beta-oxidation using acyl-CoA dehydrogenase,negative regulation of fatty acid biosynthetic process,negative regulation of fatty acid oxidation,regulation of cholesterol metabolic process	long-chain-acyl-CoA dehydrogenase activity,flavin adenine dinucleotide binding	nucleus,nucleolus,mitochondrion,mitochondrial inner membrane,cytosol,mitochondrial membrane,mitochondrial nucleoid	sp	1	3	uniprot_mouse_proteome	>sp|P50544|ACADV_MOUSE Very long-chain specific acyl-CoA dehydrogenase, mitochondrial OS=Mus musculus GN=Acadvl PE=1 SV=3	23	27
TRUE	KO / Control	KO	Control	48	G3X9L6;Q9DCX2	618789	470563	-0.395062	0.395062	-23.9543	0.760457	0	0.00515138	0.0217669	47	0.598003	G3X9L6;Q9DCX2	G3X9L6_MOUSE;ATP5H_MOUSE	MCG55033;ATP synthase subunit d, mitochondrial	Gm10250;Atp5h	G3X9L6;Q9DCX2	Mus musculus	ATP synthesis coupled proton transport,Requires Ontology;ATP synthesis coupled proton transport,Requires Ontology	proton-transporting ATP synthase activity, rotational mechanism;ATPase activity,proton-transporting ATP synthase activity, rotational mechanism	mitochondrial proton-transporting ATP synthase, stator stalk;mitochondrial proton-transporting ATP synthase, stator stalk,nucleoplasm,mitochondrion,mitochondrial inner membrane,mitochondrial proton-transporting ATP synthase complex,cytosol,myelin sheath,extracellular exosome	tr;sp	4;1	1;3	uniprot_mouse_proteome	>tr|G3X9L6|G3X9L6_MOUSE MCG55033 OS=Mus musculus GN=Gm10250 PE=4 SV=1;>sp|Q9DCX2|ATP5H_MOUSE ATP synthase subunit d, mitochondrial OS=Mus musculus GN=Atp5h PE=1 SV=3	10	12
TRUE	KO / Control	KO	Control	8	A0A0R4J166;Q9D783;Q9D783-2	24092.3	70051.9	1.53985	1.53985	190.765	2.90765	0	0.00517886	0.0217796	7	0.483315	A0A0R4J166;Q9D783;Q9D783-2	A0A0R4J166_MOUSE;KLH40_MOUSE;KLH40_MOUSE	Kelch-like protein 40;Kelch-like protein 40;Isoform 2 of Kelch-like protein 40	Klhl40	A0A0R4J166;Q9D783;Q9D783-2	Mus musculus	;protein ubiquitination,negative regulation of protein ubiquitination,positive regulation of protein ubiquitination,negative regulation of proteasomal ubiquitin-dependent protein catabolic process,positive regulation of proteasomal ubiquitin-dependent protein catabolic process,skeletal muscle fiber development,skeletal muscle fiber differentiation;	;protein binding,ubiquitin-protein transferase activity;	;cytoplasm,Cul3-RING ubiquitin ligase complex,A band,I band;	tr;sp;sp	1;1;	1;1;	uniprot_mouse_proteome	>tr|A0A0R4J166|A0A0R4J166_MOUSE Kelch-like protein 40 OS=Mus musculus GN=Klhl40 PE=1 SV=1;>sp|Q9D783|KLH40_MOUSE Kelch-like protein 40 OS=Mus musculus GN=Klhl40 PE=1 SV=1;>sp|Q9D783-2|KLH40_MOUSE Isoform 2 of Kelch-like protein 40 OS=Mus musculus GN=Klhl40	2	2
TRUE	KO / Control	KO	Control	52	Q61830	220489	278963	0.339367	0.339367	26.5202	1.2652	0	0.00535582	0.0220231	51	0.600453	Q61830	MRC1_MOUSE	Macrophage mannose receptor 1	Mrc1	Q61830	Mus musculus	receptor-mediated endocytosis,signal transduction,cellular response to lipopolysaccharide,cellular response to interferon-gamma,cellular response to interleukin-4	receptor activity,transmembrane signaling receptor activity,mannose binding	plasma membrane,integral component of plasma membrane,cell surface,endosome membrane	sp	1	2	uniprot_mouse_proteome	>sp|Q61830|MRC1_MOUSE Macrophage mannose receptor 1 OS=Mus musculus GN=Mrc1 PE=1 SV=2	13	13
TRUE	KO / Control	KO	Control	56	E9PWE8;Q3TT92;Q62188	765452	772052	0.0123865	0.0123865	0.86226	1.00862	0	0.00534316	0.0220231	55	0.346326	E9PWE8;Q3TT92;Q62188	E9PWE8_MOUSE;Q3TT92_MOUSE;DPYL3_MOUSE	Dihydropyrimidinase-related protein 3	Dpysl3	E9PWE8;Q3TT92;Q62188	Mus musculus	;;nervous system development,positive regulation of neuron projection development,negative regulation of neuron projection development,negative regulation of cell migration,response to axon injury,actin filament bundle assembly,protein homooligomerization,positive regulation of filopodium assembly,actin crosslink formation,cellular response to cytokine stimulus	;;protein binding,hydrolase activity, acting on carbon-nitrogen (but not peptide) bonds,SH3 domain binding,filamin binding,chondroitin sulfate binding,phosphoprotein binding	;;extracellular space,cytosol,lamellipodium,growth cone,filamentous actin,cell body,exocytic vesicle	tr;tr;sp	1	1	uniprot_mouse_proteome	>tr|E9PWE8|E9PWE8_MOUSE Dihydropyrimidinase-related protein 3 OS=Mus musculus GN=Dpysl3 PE=1 SV=1;>tr|Q3TT92|Q3TT92_MOUSE Dihydropyrimidinase-related protein 3 OS=Mus musculus GN=Dpysl3 PE=1 SV=1;>sp|Q62188|DPYL3_MOUSE Dihydropyrimidinase-related protein 3 OS=Mus musculus GN=Dpysl3 PE=1 SV=1	12	14
TRUE	KO / Control	KO	Control	36	Q99LC3	322370	282564	-0.190139	0.190139	-12.3479	0.876521	0	0.00531955	0.0220231	35	0.469901	Q99LC3	NDUAA_MOUSE	NADH dehydrogenase [ubiquinone] 1 alpha subcomplex subunit 10, mitochondrial	Ndufa10	Q99LC3	Mus musculus	mitochondrial electron transport, NADH to ubiquinone,mitochondrial respiratory chain complex I assembly	NADH dehydrogenase (ubiquinone) activity	mitochondrion,mitochondrial respiratory chain complex I,mitochondrial matrix,myelin sheath	sp	1	1	uniprot_mouse_proteome	>sp|Q99LC3|NDUAA_MOUSE NADH dehydrogenase [ubiquinone] 1 alpha subcomplex subunit 10, mitochondrial OS=Mus musculus GN=Ndufa10 PE=1 SV=1	9	9
TRUE	KO / Control	KO	Control	20	P53994	170219	236466	0.474236	0.474236	38.9182	1.38918	0	0.00530392	0.0220231	19	0.320109	P53994	RAB2A_MOUSE	Ras-related protein Rab-2A	Rab2a	P53994	Mus musculus	intracellular protein transport,Golgi organization,vesicle-mediated transport	GTPase activity,GTP binding,GDP binding	Golgi membrane,nucleus,lysosomal membrane,endoplasmic reticulum membrane,Golgi apparatus,endoplasmic reticulum-Golgi intermediate compartment membrane,melanosome,extracellular exosome	sp	1	1	uniprot_mouse_proteome	>sp|P53994|RAB2A_MOUSE Ras-related protein Rab-2A OS=Mus musculus GN=Rab2a PE=1 SV=1	4	5
TRUE	KO / Control	KO	Control	20	Q61711	3.92121e+06	839008	-2.22454	2.22454	-78.6033	0.213967	0	0.00536231	0.0220231	19	1.10815	Q61711	SIAL_MOUSE	Bone sialoprotein 2	Ibsp	Q61711	Mus musculus	osteoblast differentiation,cell adhesion,extracellular matrix organization,bone mineralization,positive regulation of cell adhesion,cellular response to growth factor stimulus	integrin binding	extracellular space,membrane,extracellular matrix,vesicle	sp	2	2	uniprot_mouse_proteome	>sp|Q61711|SIAL_MOUSE Bone sialoprotein 2 OS=Mus musculus GN=Ibsp PE=2 SV=2	3	5
TRUE	KO / Control	KO	Control	12	Q9WVE8	63692.8	41445.6	-0.61991	0.61991	-34.9288	0.650712	0	0.00529316	0.0220231	11	0.226415	Q9WVE8	PACN2_MOUSE	Protein kinase C and casein kinase substrate in neurons protein 2	Pacsin2	Q9WVE8	Mus musculus	signal transduction,actin cytoskeleton organization,protein localization to endosome,negative regulation of endocytosis,cell projection morphogenesis,caveola assembly,caveolin-mediated endocytosis,membrane tubulation	protein binding,cytoskeletal protein binding,lipid binding,identical protein binding,cadherin binding,phosphatidic acid binding	cytoplasm,endosome,early endosome,cytosol,cytoskeleton,plasma membrane,caveola,cell-cell junction,focal adhesion,nuclear speck,extrinsic component of membrane,cytoplasmic vesicle membrane,ruffle membrane,intracellular membrane-bounded organelle,recycling endosome membrane,extracellular exosome,trans-Golgi network	sp	1	1	uniprot_mouse_proteome	>sp|Q9WVE8|PACN2_MOUSE Protein kinase C and casein kinase substrate in neurons protein 2 OS=Mus musculus GN=Pacsin2 PE=1 SV=1	3	3
TRUE	KO / Control	KO	Control	40	Q9JIK5	290567	279855	-0.0541897	0.0541897	-3.68647	0.963135	0	0.00542601	0.0221367	39	0.632385	Q9JIK5	DDX21_MOUSE	Nucleolar RNA helicase 2	Ddx21	Q9JIK5	Mus musculus	osteoblast differentiation,rRNA processing,transcription from RNA polymerase II promoter,response to virus,RNA secondary structure unwinding,response to exogenous dsRNA	RNA binding,RNA helicase activity,double-stranded RNA binding,ATP-dependent RNA helicase activity,protein binding,ATP binding,rRNA binding,snoRNA binding,miRNA binding,7SK snRNA binding	nucleus,nucleoplasm,nucleolus,cytoplasm,membrane	sp	1	3	uniprot_mouse_proteome	>sp|Q9JIK5|DDX21_MOUSE Nucleolar RNA helicase 2 OS=Mus musculus GN=Ddx21 PE=1 SV=3	9	10
TRUE	KO / Control	KO	Control	8	Q9Z1Z0	19348.7	22770	0.234896	0.234896	17.6822	1.17682	0	0.00541598	0.0221367	7	0.288556	Q9Z1Z0	USO1_MOUSE	General vesicular transport factor p115	Uso1	Q9Z1Z0	Mus musculus	intracellular protein transport,ER to Golgi vesicle-mediated transport,Golgi organization,transcytosis,Golgi vesicle docking,vesicle fusion with Golgi apparatus,membrane fusion	RNA binding,protein binding,protein transporter activity,cadherin binding	Golgi membrane,fibrillar center,endoplasmic reticulum,Golgi apparatus,Golgi stack,cytosol,ER to Golgi transport vesicle membrane,membrane,perinuclear region of cytoplasm	sp	1	2	uniprot_mouse_proteome	>sp|Q9Z1Z0|USO1_MOUSE General vesicular transport factor p115 OS=Mus musculus GN=Uso1 PE=1 SV=2	2	2
TRUE	KO / Control	KO	Control	36	G3UVV4;P17710;P17710-2;P17710-3;P17710-4	148564	174122	0.229012	0.229012	17.2032	1.17203	0	0.00547393	0.0222107	35	0.844192	G3UVV4;P17710;P17710-2;P17710-3;P17710-4	G3UVV4_MOUSE;HXK1_MOUSE;HXK1_MOUSE;HXK1_MOUSE;HXK1_MOUSE	Hexokinase 1, isoform CRA_f;Hexokinase-1;Isoform HK1-SB of Hexokinase-1;Isoform HK1 of Hexokinase-1;Isoform HK1-SC of Hexokinase-1	Hk1	G3UVV4;P17710;P17710-2;P17710-3;P17710-4	Mus musculus	;cellular glucose homeostasis,glycolytic process,carbohydrate phosphorylation,glucose 6-phosphate metabolic process,canonical glycolysis,establishment of protein localization to mitochondrion,maintenance of protein location in mitochondrion;;;	;glucokinase activity,hexokinase activity,protein binding,ATP binding,glucose binding,fructokinase activity,mannokinase activity;;;	;mitochondrion,mitochondrial outer membrane,cytosol,cilium,membrane raft,sperm principal piece;;;	tr;sp;sp;sp;sp	1;1;;;	1;3;;;	uniprot_mouse_proteome	>tr|G3UVV4|G3UVV4_MOUSE Hexokinase 1, isoform CRA_f OS=Mus musculus GN=Hk1 PE=1 SV=1;>sp|P17710|HXK1_MOUSE Hexokinase-1 OS=Mus musculus GN=Hk1 PE=1 SV=3;>sp|P17710-2|HXK1_MOUSE Isoform HK1-SB of Hexokinase-1 OS=Mus musculus GN=Hk1;>sp|P17710-3|HXK1_MOUSE Isoform HK1 of Hexokinase-1 OS=Mus musculus GN=Hk1;>sp|P17710-4|HXK1_MOUSE Isoform HK1-SC of Hexokinase-1 OS=Mus musculus GN=Hk1	8	9
TRUE	KO / Control	KO	Control	8	A0A140T8J4;Q9R257	95055.5	56110.6	-0.760496	0.760496	-40.9707	0.590293	0	0.00548033	0.0222107	7	0.178182	A0A140T8J4;Q9R257	A0A140T8J4_MOUSE;HEBP1_MOUSE	Heme binding protein 1;Heme-binding protein 1	Hebp1	A0A140T8J4;Q9R257	Mus musculus	;heme metabolic process	;heme binding	;cytoplasm,mitochondrion,cytosol,extracellular exosome	tr;sp	1	1;2	uniprot_mouse_proteome	>tr|A0A140T8J4|A0A140T8J4_MOUSE Heme binding protein 1 OS=Mus musculus GN=Hebp1 PE=1 SV=1;>sp|Q9R257|HEBP1_MOUSE Heme-binding protein 1 OS=Mus musculus GN=Hebp1 PE=1 SV=2	2	2
TRUE	KO / Control	KO	Control	48	Q6ZWN5	2353572	2782077	0.24131	0.24131	18.2066	1.18207	0	0.00549873	0.022212	47	0.629654	Q6ZWN5	RS9_MOUSE	40S ribosomal protein S9	Rps9	Q6ZWN5	Mus musculus	translation,positive regulation of cell proliferation,positive regulation of translational fidelity	RNA binding,structural constituent of ribosome,rRNA binding,translation regulator activity	nucleus,nucleolus,cytoplasm,focal adhesion,membrane,cytosolic small ribosomal subunit,intracellular ribonucleoprotein complex,extracellular exosome	sp	1	3	uniprot_mouse_proteome	>sp|Q6ZWN5|RS9_MOUSE 40S ribosomal protein S9 OS=Mus musculus GN=Rps9 PE=1 SV=3	11	12
TRUE	KO / Control	KO	Control	16	Q62093	525230	616281	0.230641	0.230641	17.3356	1.17336	0	0.00568249	0.022879	15	0.315556	Q62093	SRSF2_MOUSE	Serine/arginine-rich splicing factor 2	Srsf2	Q62093	Mus musculus	mitotic cell cycle,regulation of alternative mRNA splicing, via spliceosome,mRNA processing,RNA splicing,response to vitamin E	RNA binding,protein kinase C binding,protein binding,pre-mRNA binding	nucleus,spliceosomal complex,cytosol,nuclear speck,interchromatin granule,extracellular exosome	sp	1	4	uniprot_mouse_proteome	>sp|Q62093|SRSF2_MOUSE Serine/arginine-rich splicing factor 2 OS=Mus musculus GN=Srsf2 PE=1 SV=4	3	4
TRUE	KO / Control	KO	Control	76	Q61592	892129	803085	-0.151699	0.151699	-9.98105	0.90019	0	0.00576075	0.0231183	75	0.406346	Q61592	GAS6_MOUSE	Growth arrest-specific protein 6	Gas6	Q61592	Mus musculus	neuron migration,positive regulation of protein phosphorylation,positive regulation of cytokine-mediated signaling pathway,positive regulation of glomerular filtration,protein phosphorylation,phagocytosis,apoptotic process,signal transduction,enzyme linked receptor protein signaling pathway,blood coagulation,cellular response to starvation,regulation of receptor activity,positive regulation of ge…	phosphatidylserine binding,receptor binding,voltage-gated calcium channel activity,calcium ion binding,protein tyrosine kinase activator activity,receptor tyrosine kinase binding,cysteine-type endopeptidase inhibitor activity involved in apoptotic process,receptor agonist activity,binding, bridging	extracellular space,cytoplasm,extracellular exosome	sp	2	2	uniprot_mouse_proteome	>sp|Q61592|GAS6_MOUSE Growth arrest-specific protein 6 OS=Mus musculus GN=Gas6 PE=2 SV=2	14	19
TRUE	KO / Control	KO	Control	20	Q8K3J1	67476.1	135782	1.00884	1.00884	101.229	2.01229	0	0.00577978	0.0231191	19	1.28628	Q8K3J1	NDUS8_MOUSE	NADH dehydrogenase [ubiquinone] iron-sulfur protein 8, mitochondrial	Ndufs8	Q8K3J1	Mus musculus	response to oxidative stress,mitochondrial respiratory chain complex I assembly,oxidation-reduction process	metal ion binding,4 iron, 4 sulfur cluster binding,NADH dehydrogenase activity,NADH dehydrogenase (ubiquinone) activity	mitochondrion,mitochondrial respiratory chain complex I	sp	1	1	uniprot_mouse_proteome	>sp|Q8K3J1|NDUS8_MOUSE NADH dehydrogenase [ubiquinone] iron-sulfur protein 8, mitochondrial OS=Mus musculus GN=Ndufs8 PE=1 SV=1	4	5
TRUE	KO / Control	KO	Control	56	A0A0R3P9C8;Q9DC69	258835	420146	0.698856	0.698856	62.3217	1.62322	0	0.00585899	0.0232467	55	0.613214	A0A0R3P9C8;Q9DC69	A0A0R3P9C8_MOUSE;NDUA9_MOUSE	NADH dehydrogenase [ubiquinone] 1 alpha subcomplex subunit 9, mitochondrial;NADH dehydrogenase [ubiquinone] 1 alpha subcomplex subunit 9, mitochondrial	Ndufa9	A0A0R3P9C8;Q9DC69	Mus musculus	;response to glucose,mitochondrial respiratory chain complex I assembly,oxidation-reduction process,ubiquinone-6 biosynthetic process	;NADH dehydrogenase activity,protein complex binding	;nucleus,nucleoplasm,mitochondrion,mitochondrial inner membrane,mitochondrial respiratory chain complex I,mitochondrial matrix,mitochondrial membrane	tr;sp	1	1;2	uniprot_mouse_proteome	>tr|A0A0R3P9C8|A0A0R3P9C8_MOUSE NADH dehydrogenase [ubiquinone] 1 alpha subcomplex subunit 9, mitochondrial OS=Mus musculus GN=Ndufa9 PE=1 SV=1;>sp|Q9DC69|NDUA9_MOUSE NADH dehydrogenase [ubiquinone] 1 alpha subcomplex subunit 9, mitochondrial OS=Mus musculus GN=Ndufa9 PE=1 SV=2	13	14
TRUE	KO / Control	KO	Control	32	Q61990;Q61990-2;Q61990-3	904852	1.07317e+06	0.246125	0.246125	18.6018	1.18602	0	0.00584844	0.0232467	31	0.151098	Q61990;Q61990-2;Q61990-3	PCBP2_MOUSE	Poly(rC)-binding protein 2;Isoform 2 of Poly(rC)-binding protein 2;Isoform 3 of Poly(rC)-binding protein 2	Pcbp2	Q61990;Q61990-2;Q61990-3	Mus musculus	viral RNA genome replication,proteasome-mediated ubiquitin-dependent protein catabolic process,innate immune response,negative regulation of defense response to virus,defense response to virus,IRES-dependent viral translational initiation;;	DNA binding,RNA binding,protein binding,enzyme binding,ubiquitin protein ligase binding,C-rich single-stranded DNA binding;;	nucleus,nucleoplasm,cytoplasm,cytosol,focal adhesion,membrane,intracellular ribonucleoprotein complex,extracellular exosome;;	sp	1;;	1;;	uniprot_mouse_proteome	>sp|Q61990|PCBP2_MOUSE Poly(rC)-binding protein 2 OS=Mus musculus GN=Pcbp2 PE=1 SV=1;>sp|Q61990-2|PCBP2_MOUSE Isoform 2 of Poly(rC)-binding protein 2 OS=Mus musculus GN=Pcbp2;>sp|Q61990-3|PCBP2_MOUSE Isoform 3 of Poly(rC)-binding protein 2 OS=Mus musculus GN=Pcbp2	7	8
TRUE	KO / Control	KO	Control	24	Q9DBP5	191620	107932	-0.828128	0.828128	-43.674	0.56326	0	0.00586847	0.0232467	23	1.11175	Q9DBP5	KCY_MOUSE	UMP-CMP kinase	Cmpk1	Q9DBP5	Mus musculus	nucleoside diphosphate phosphorylation,'de novo' pyrimidine nucleobase biosynthetic process,pyrimidine nucleotide biosynthetic process,nucleoside triphosphate biosynthetic process,nucleoside monophosphate phosphorylation	cytidylate kinase activity,nucleoside diphosphate kinase activity,ATP binding,uridylate kinase activity,nucleoside phosphate kinase activity	nucleus,nucleolus,cytoplasm,extracellular exosome	sp	1	1	uniprot_mouse_proteome	>sp|Q9DBP5|KCY_MOUSE UMP-CMP kinase OS=Mus musculus GN=Cmpk1 PE=1 SV=1	6	6
TRUE	KO / Control	KO	Control	16	D3YUN3;F6QC77;Q9WUZ5	69428.4	387283	2.47979	2.47979	457.817	5.57817	0	0.00593965	0.0233778	15	0.78746	D3YUN3;F6QC77;Q9WUZ5	D3YUN3_MOUSE;F6QC77_MOUSE;TNNI1_MOUSE	Troponin I, slow skeletal muscle;Troponin I, slow skeletal muscle (Fragment);Troponin I, slow skeletal muscle	Tnni1	D3YUN3;F6QC77;Q9WUZ5	Mus musculus	;;skeletal muscle contraction,transition between fast and slow fiber,ventricular cardiac muscle tissue morphogenesis,cardiac muscle contraction	;;actin binding,metal ion binding	;;troponin complex	tr;tr;sp	1	1;1;3	uniprot_mouse_proteome	>tr|D3YUN3|D3YUN3_MOUSE Troponin I, slow skeletal muscle OS=Mus musculus GN=Tnni1 PE=1 SV=1;>tr|F6QC77|F6QC77_MOUSE Troponin I, slow skeletal muscle (Fragment) OS=Mus musculus GN=Tnni1 PE=1 SV=1;>sp|Q9WUZ5|TNNI1_MOUSE Troponin I, slow skeletal muscle OS=Mus musculus GN=Tnni1 PE=1 SV=3	4	4
TRUE	KO / Control	KO	Control	20	H3BJ97;Q99JR5	224690	263679	0.230847	0.230847	17.3523	1.17352	0	0.0059369	0.0233778	19	0.491475	H3BJ97;Q99JR5	H3BJ97_MOUSE;TINAL_MOUSE	Tubulointerstitial nephritis antigen-like	Tinagl1	H3BJ97;Q99JR5	Mus musculus	;receptor-mediated endocytosis,immune response,cell adhesion,proteolysis involved in cellular protein catabolic process	;scavenger receptor activity,polysaccharide binding,laminin binding,cysteine-type endopeptidase activity	;extracellular space,cytoplasm,extracellular matrix,extracellular exosome,lysosome	tr;sp	1	1	uniprot_mouse_proteome	>tr|H3BJ97|H3BJ97_MOUSE Tubulointerstitial nephritis antigen-like OS=Mus musculus GN=Tinagl1 PE=1 SV=1;>sp|Q99JR5|TINAL_MOUSE Tubulointerstitial nephritis antigen-like OS=Mus musculus GN=Tinagl1 PE=1 SV=1	4	5
TRUE	KO / Control	KO	Control	144	P13020	4028418	3.86901e+06	-0.0582499	0.0582499	-3.95715	0.960429	0	0.00598372	0.0234761	143	0.326982	P13020	GELS_MOUSE	Gelsolin	Gsn	P13020	Mus musculus	phagocytosis, engulfment,aging,positive regulation of gene expression,oligodendrocyte development,striated muscle atrophy,vesicle-mediated transport,actin filament polymerization,protein destabilization,tissue regeneration,sequestering of actin monomers,actin nucleation,response to ethanol,negative regulation of viral entry into host cell,phosphatidylinositol-mediated signaling,actin filament sev…	actin binding,calcium ion binding,protein binding,protein domain specific binding,myosin II binding,actin filament binding	ruffle,podosome,extracellular region,extracellular space,cytoplasm,cytosol,plasma membrane,focal adhesion,sarcoplasm,lamellipodium,actin cap,cortical actin cytoskeleton,myelin sheath,perinuclear region of cytoplasm,extracellular exosome,blood microparticle,nucleus	sp	1	3	uniprot_mouse_proteome	>sp|P13020|GELS_MOUSE Gelsolin OS=Mus musculus GN=Gsn PE=1 SV=3	30	36
TRUE	KO / Control	KO	Control	144	P57780	894451	1.15432e+06	0.367971	0.367971	29.0537	1.29054	0	0.00604769	0.0235764	143	0.342102	P57780	ACTN4_MOUSE	Alpha-actinin-4	Actn4	P57780	Mus musculus	response to hypoxia,protein transport,vesicle transport along actin filament,positive regulation of cell migration,peroxisome proliferator activated receptor signaling pathway,regulation of apoptotic process,retinoic acid receptor signaling pathway,positive regulation of pinocytosis,actin filament bundle assembly,negative regulation of cellular component movement,positive regulation of cellular c…	RNA polymerase II regulatory region sequence-specific DNA binding,nucleoside binding,RNA binding,calcium ion binding,protein binding,ligand-dependent nuclear receptor transcription coactivator activity,chromatin DNA binding,nuclear hormone receptor binding,protein homodimerization activity,retinoic acid receptor binding,ion channel binding,protein N-terminus binding,actin filament binding	stress fiber,extracellular space,intracellular,nucleus,cytoplasm,cytosol,brush border,cell-cell junction,focal adhesion,nuclear body,Z disc,intracellular ribonucleoprotein complex,cortical cytoskeleton,pseudopodium,neuron projection,protein complex,perinuclear region of cytoplasm,extracellular exosome,actin cytoskeleton	sp	1	1	uniprot_mouse_proteome	>sp|P57780|ACTN4_MOUSE Alpha-actinin-4 OS=Mus musculus GN=Actn4 PE=1 SV=1	29	36
TRUE	KO / Control	KO	Control	8	Q8C494	65517.2	202256	1.62624	1.62624	208.707	3.08707	0	0.00603849	0.0235764	7	0.401105	Q8C494	PRR33_MOUSE	Proline-rich protein 33	Prr33	Q8C494	Mus musculus	biological_process	molecular_function	cellular_component	sp	2	1	uniprot_mouse_proteome	>sp|Q8C494|PRR33_MOUSE Proline-rich protein 33 OS=Mus musculus GN=Prr33 PE=2 SV=1	2	2
TRUE	KO / Control	KO	Control	28	P14901	260167	124074	-1.06824	1.06824	-52.3098	0.476902	0	0.00616587	0.0239611	27	0.861542	P14901	HMOX1_MOUSE	Heme oxygenase 1	Hmox1	P14901	Mus musculus	angiogenesis,wound healing involved in inflammatory response,heme oxidation,cellular iron ion homeostasis,response to oxidative stress,small GTPase mediated signal transduction,regulation of blood pressure,intrinsic apoptotic signaling pathway in response to DNA damage,negative regulation of muscle cell apoptotic process,positive regulation of macroautophagy,negative regulation of macroautophagy,…	heme oxygenase (decyclizing) activity,phospholipase D activity,signal transducer activity,enzyme binding,heme binding,protein homodimerization activity,metal ion binding	nucleus,nucleolus,endoplasmic reticulum,endoplasmic reticulum membrane,cytosol,caveola,membrane,perinuclear region of cytoplasm	sp	1	1	uniprot_mouse_proteome	>sp|P14901|HMOX1_MOUSE Heme oxygenase 1 OS=Mus musculus GN=Hmox1 PE=1 SV=1	5	7
TRUE	KO / Control	KO	Control	112	P05202	3.25446e+06	5688509	0.805633	0.805633	74.7912	1.74791	0	0.00624491	0.0240575	111	0.357705	P05202	AATM_MOUSE	Aspartate aminotransferase, mitochondrial	Got2	P05202	Mus musculus	2-oxoglutarate metabolic process,oxaloacetate metabolic process,aspartate metabolic process,aspartate biosynthetic process,aspartate catabolic process,glutamate metabolic process,fatty acid transport,glutamate catabolic process to aspartate,glutamate catabolic process to 2-oxoglutarate,response to ethanol,L-kynurenine metabolic process	RNA binding,L-aspartate:2-oxoglutarate aminotransferase activity,phospholipid binding,kynurenine-oxoglutarate transaminase activity,amino acid binding,enzyme binding,pyridoxal phosphate binding,protein homodimerization activity,L-phenylalanine:2-oxoglutarate aminotransferase activity	mitochondrion,mitochondrial inner membrane,mitochondrial matrix,plasma membrane,cell surface,perikaryon,myelin sheath,protein complex,extracellular exosome	sp	1	1	uniprot_mouse_proteome	>sp|P05202|AATM_MOUSE Aspartate aminotransferase, mitochondrial OS=Mus musculus GN=Got2 PE=1 SV=1	22	28
TRUE	KO / Control	KO	Control	52	P49717	266562	256712	-0.0543191	0.0543191	-3.69512	0.963049	0	0.00624162	0.0240575	51	0.41634	P49717	MCM4_MOUSE	DNA replication licensing factor MCM4	Mcm4	P49717	Mus musculus	DNA unwinding involved in DNA replication,DNA replication initiation,cell cycle	single-stranded DNA binding,protein binding,ATP binding,DNA helicase activity,ATP-dependent DNA helicase activity	nuclear chromosome, telomeric region,nucleoplasm,membrane,MCM complex	sp	1	1	uniprot_mouse_proteome	>sp|P49717|MCM4_MOUSE DNA replication licensing factor MCM4 OS=Mus musculus GN=Mcm4 PE=1 SV=1	12	13
TRUE	KO / Control	KO	Control	28	Q9D023	110114	73276.8	-0.587573	0.587573	-33.4539	0.665461	0	0.00624945	0.0240575	27	0.795113	Q9D023	MPC2_MOUSE	Mitochondrial pyruvate carrier 2	Mpc2	Q9D023	Mus musculus	positive regulation of insulin secretion involved in cellular response to glucose stimulus,mitochondrial acetyl-CoA biosynthetic process from pyruvate,mitochondrial pyruvate transmembrane transport	pyruvate transmembrane transporter activity	nucleus,mitochondrion,integral component of mitochondrial inner membrane	sp	1	1	uniprot_mouse_proteome	>sp|Q9D023|MPC2_MOUSE Mitochondrial pyruvate carrier 2 OS=Mus musculus GN=Mpc2 PE=1 SV=1	5	7
TRUE	KO / Control	KO	Control	124	P08032	154006	133491	-0.206235	0.206235	-13.3204	0.866796	0	0.0064147	0.0244635	123	0.317077	P08032	SPTA1_MOUSE	Spectrin alpha chain, erythrocytic 1	Spta1	P08032	Mus musculus	lymphocyte homeostasis,porphyrin-containing compound biosynthetic process,plasma membrane organization,regulation of cell shape,actin cytoskeleton organization,hemopoiesis,positive regulation of protein binding,positive regulation of T cell proliferation,actin filament capping	actin binding,calcium ion binding,protein heterodimerization activity	spectrin,cytoplasmic side of plasma membrane,spectrin-associated cytoskeleton,membrane,axon,cortical cytoskeleton,cuticular plate	sp	1	3	uniprot_mouse_proteome	>sp|P08032|SPTA1_MOUSE Spectrin alpha chain, erythrocytic 1 OS=Mus musculus GN=Spta1 PE=1 SV=3	30	31
TRUE	KO / Control	KO	Control	24	Q8VHM5	131764	142208	0.110048	0.110048	7.92641	1.07926	0	0.00641346	0.0244635	23	1.05264	Q8VHM5	Q8VHM5_MOUSE	Heterogeneous nuclear ribonucleoprotein R	Hnrnpr	Q8VHM5	Mus musculus	circadian rhythm,negative regulation of catalytic activity,mRNA destabilization	RNA binding,mRNA 3'-UTR binding	nucleus,nucleoplasm,cytoplasm,viral nucleocapsid,dendrite,growth cone,intracellular ribonucleoprotein complex,axon terminus,catalytic step 2 spliceosome	tr	1	1	uniprot_mouse_proteome	>tr|Q8VHM5|Q8VHM5_MOUSE Heterogeneous nuclear ribonucleoprotein R OS=Mus musculus GN=Hnrnpr PE=1 SV=1	5	6
TRUE	KO / Control	KO	Control	16	Q9D1G1	46461.3	178921	1.94522	1.94522	285.096	3.85096	0	0.00641238	0.0244635	15	0.579108	Q9D1G1	RAB1B_MOUSE	Ras-related protein Rab-1B	Rab1b	Q9D1G1	Mus musculus	ER to Golgi vesicle-mediated transport,autophagy,protein transport,virion assembly,positive regulation of glycoprotein metabolic process,regulation of autophagosome assembly	GTPase activity,GTP binding	Golgi membrane,mitochondrion,endoplasmic reticulum membrane,endoplasmic reticulum-Golgi intermediate compartment,Golgi apparatus,pre-autophagosomal structure membrane,extracellular exosome	sp	1	1	uniprot_mouse_proteome	>sp|Q9D1G1|RAB1B_MOUSE Ras-related protein Rab-1B OS=Mus musculus GN=Rab1b PE=1 SV=1	3	4
TRUE	KO / Control	KO	Control	36	Q9EQ20	383319	596672	0.638392	0.638392	55.6593	1.55659	0	0.00648547	0.0246568	35	0.355788	Q9EQ20	MMSA_MOUSE	Methylmalonate-semialdehyde dehydrogenase [acylating], mitochondrial	Aldh6a1	Q9EQ20	Mus musculus	thymine catabolic process,valine catabolic process,brown fat cell differentiation,oxidation-reduction process	RNA binding,methylmalonate-semialdehyde dehydrogenase (acylating) activity,malonate-semialdehyde dehydrogenase (acetylating) activity	nucleoplasm,mitochondrion,extracellular exosome	sp	1	1	uniprot_mouse_proteome	>sp|Q9EQ20|MMSA_MOUSE Methylmalonate-semialdehyde dehydrogenase [acylating], mitochondrial OS=Mus musculus GN=Aldh6a1 PE=1 SV=1	9	9
TRUE	KO / Control	KO	Control	36	O35074;Q8BXC0	94344.7	200607	1.08836	1.08836	112.632	2.12632	0	0.00651919	0.0246878	35	0.386743	O35074;Q8BXC0	PTGIS_MOUSE;Q8BXC0_MOUSE	Prostacyclin synthase	Ptgis	O35074;Q8BXC0	Mus musculus	prostaglandin biosynthetic process,embryo implantation,negative regulation of NF-kappaB transcription factor activity,positive regulation of peroxisome proliferator activated receptor signaling pathway,regulation of apoptotic process,negative regulation of nitric oxide biosynthetic process,positive regulation of angiogenesis,decidualization,negative regulation of inflammatory response,oxidation-r…	monooxygenase activity,iron ion binding,prostaglandin-I synthase activity,oxidoreductase activity, acting on paired donors, with incorporation or reduction of molecular oxygen,heme binding;	extracellular space,nucleus,cytoplasm,endoplasmic reticulum,endoplasmic reticulum membrane,caveola,integral component of membrane;	sp;tr	1	1	uniprot_mouse_proteome	>sp|O35074|PTGIS_MOUSE Prostacyclin synthase OS=Mus musculus GN=Ptgis PE=1 SV=1;>tr|Q8BXC0|Q8BXC0_MOUSE Prostacyclin synthase OS=Mus musculus GN=Ptgis PE=1 SV=1	8	9
TRUE	KO / Control	KO	Control	8	Q8QZZ7	13419	1667.31	-3.00868	3.00868	-87.575	0.12425	0	0.00653382	0.0246878	7	1.73704	Q8QZZ7	TPRKB_MOUSE	EKC/KEOPS complex subunit Tprkb	Tprkb	Q8QZZ7	Mus musculus	tRNA processing,biological_process	protein kinase binding	EKC/KEOPS complex,nucleus,cytosol	sp	1	1	uniprot_mouse_proteome	>sp|Q8QZZ7|TPRKB_MOUSE EKC/KEOPS complex subunit Tprkb OS=Mus musculus GN=Tprkb PE=1 SV=1	2	2
TRUE	KO / Control	KO	Control	208	Q01853	2.94299e+06	4682653	0.670045	0.670045	59.1122	1.59112	0	0.00656352	0.0247239	207	0.298342	Q01853	TERA_MOUSE	Transitional endoplasmic reticulum ATPase	Vcp	Q01853	Mus musculus	double-strand break repair,ubiquitin-dependent protein catabolic process,NADH metabolic process,ER to Golgi vesicle-mediated transport,autophagy,activation of cysteine-type endopeptidase activity involved in apoptotic process,cellular response to DNA damage stimulus,proteasomal protein catabolic process,positive regulation of mitochondrial membrane potential,macroautophagy,protein ubiquitination,…	RNA binding,protein binding,ATP binding,lipid binding,ATPase activity,protein phosphatase binding,protein domain specific binding,polyubiquitin binding,ubiquitin protein ligase binding,deubiquitinase activator activity,K48-linked polyubiquitin binding,MHC class I protein binding,identical protein binding,ADP binding,ubiquitin-like protein ligase binding,BAT3 complex binding,ubiquitin-specific pro…	proteasome complex,nucleus,nucleoplasm,cytoplasm,endoplasmic reticulum,endoplasmic reticulum membrane,lipid particle,cytosol,VCP-NPL4-UFD1 AAA ATPase complex,site of double-strand break,Derlin-1 retrotranslocation complex,myelin sheath,protein complex,perinuclear region of cytoplasm,extracellular exosome,ATPase complex,VCP-NSFL1C complex	sp	1	4	uniprot_mouse_proteome	>sp|Q01853|TERA_MOUSE Transitional endoplasmic reticulum ATPase OS=Mus musculus GN=Vcp PE=1 SV=4	39	52
TRUE	KO / Control	KO	Control	12	D3Z2H2;D3Z2H7;D3Z7H6;E9Q8Z4;E9Q8Z5;E9Q8Z6;E9Q8Z8;E9Q8Z9;E9Q901;E9Q903;E9Q904;E9Q905;E9Q906;E9Q907;E9Q986;G3X9V2;P30999;P30999-2;P30999-3	34306.6	8031.58	-2.09473	2.09473	-76.5889	0.234111	0	0.00670855	0.025193	11	1.18297	D3Z2H2;D3Z2H7;D3Z7H6;E9Q8Z4;E9Q8Z5;E9Q8Z6;E9Q8Z8;E9Q8Z9;E9Q901;E9Q903;E9Q904;E9Q905;E9Q906;E9Q907;E9Q986;G3X9V2;P30999;P30999-2;P30999-3	D3Z2H2_MOUSE;D3Z2H7_MOUSE;D3Z7H6_MOUSE;E9Q8Z4_MOUSE;E9Q8Z5_MOUSE;E9Q8Z6_MOUSE;E9Q8Z8_MOUSE;E9Q8Z9_MOUSE;E9Q901_MOUSE;E9Q903_MOUSE;E9Q904_MOUSE;E9Q905_MOUSE;E9Q906_MOUSE;E9Q907_MOUSE;E9Q986_MOUSE;G3X9V2_MOUSE;CTND1_MOUSE;CTND1_MOUSE;CTND1_MOUSE	Catenin delta-1;Catenin delta-1;Catenin delta-1;Catenin delta-1;Catenin delta-1;Catenin delta-1;Catenin delta-1;Catenin delta-1;Catenin delta-1;Catenin delta-1;Catenin delta-1;Catenin delta-1;Catenin delta-1;Catenin delta-1;Catenin delta-1;Catenin (Cadherin associated protein), delta 1, isoform CRA_a;Catenin delta-1;Isoform 2 of Catenin delta-1;Isoform 3 of Catenin delta-1	Ctnnd1	D3Z2H2;D3Z2H7;D3Z7H6;E9Q8Z4;E9Q8Z5;E9Q8Z6;E9Q8Z8;E9Q8Z9;E9Q901;E9Q903;E9Q904;E9Q905;E9Q906;E9Q907;E9Q986;G3X9V2;P30999;P30999-2;P30999-3	Mus musculus	;;;;;;;;;;;;;;;;morphogenesis of a polarized epithelium,kidney development,transcription, DNA-templated,regulation of transcription, DNA-templated,cell adhesion,salivary gland morphogenesis,positive regulation of protein processing,Wnt signaling pathway,keratinocyte differentiation,epithelial cell differentiation involved in salivary gland development,glomerulus morphogenesis,negative regulation …	;;;;;;;;;;;;;;;;receptor binding,protein binding,protein phosphatase binding,protein domain specific binding,cadherin binding;;	;;;;;;;;;;;;;;;;nucleus,cytoplasm,cytosol,plasma membrane,cell-cell junction,cell-cell adherens junction,bicellular tight junction,membrane,flotillin complex,lamellipodium,midbody,extracellular exosome;;	tr;tr;tr;tr;tr;tr;tr;tr;tr;tr;tr;tr;tr;tr;tr;tr;sp;sp;sp	1;1;1;1;1;1;1;1;1;1;1;1;1;1;1;1;1;;	1;1;1;1;1;1;1;1;1;1;1;1;1;1;1;1;2;;	uniprot_mouse_proteome	>tr|D3Z2H2|D3Z2H2_MOUSE Catenin delta-1 OS=Mus musculus GN=Ctnnd1 PE=1 SV=1;>tr|D3Z2H7|D3Z2H7_MOUSE Catenin delta-1 OS=Mus musculus GN=Ctnnd1 PE=1 SV=1;>tr|D3Z7H6|D3Z7H6_MOUSE Catenin delta-1 OS=Mus musculus GN=Ctnnd1 PE=1 SV=1;>tr|E9Q8Z4|E9Q8Z4_MOUSE Catenin delta-1 OS=Mus musculus GN=Ctnnd1 PE=1 SV=1;>tr|E9Q8Z5|E9Q8Z5_MOUSE Catenin delta-1 OS=Mus musculus GN=Ctnnd1 PE=1 SV=1;>tr|E9Q8Z6|E9Q8Z6_M…	3	3
TRUE	KO / Control	KO	Control	136	P05213	2919101	2.45788e+06	-0.248107	0.248107	-15.8	0.842	0	0.00676884	0.0253348	135	0.276921	P05213	TBA1B_MOUSE	Tubulin alpha-1B chain	Tuba1b	P05213	Mus musculus	microtubule cytoskeleton organization,cellular response to interleukin-4	double-stranded RNA binding,GTPase activity,structural constituent of cytoskeleton,protein binding,GTP binding,ubiquitin protein ligase binding	cytosol,microtubule,cytoplasmic microtubule,microtubule cytoskeleton,myelin sheath,membrane raft,extracellular exosome	sp	1	2	uniprot_mouse_proteome	>sp|P05213|TBA1B_MOUSE Tubulin alpha-1B chain OS=Mus musculus GN=Tuba1b PE=1 SV=2	19	34
TRUE	KO / Control	KO	Control	24	P30416	182621	148290	-0.300432	0.300432	-18.7991	0.812009	0	0.00678757	0.0253348	23	0.914291	P30416	FKBP4_MOUSE	Peptidyl-prolyl cis-trans isomerase FKBP4	Fkbp4	P30416	Mus musculus	protein peptidyl-prolyl isomerization,steroid hormone receptor complex assembly,copper ion transport,embryo implantation,negative regulation of neuron projection development,androgen receptor signaling pathway,prostate gland development,negative regulation of microtubule polymerization or depolymerization,negative regulation of microtubule polymerization,protein complex localization,male sex diff…	RNA binding,peptidyl-prolyl cis-trans isomerase activity,protein binding,ATP binding,GTP binding,FK506 binding,heat shock protein binding,copper-dependent protein binding,glucocorticoid receptor binding,tau protein binding,phosphoprotein binding	nucleus,nucleoplasm,cytoplasm,mitochondrion,cytosol,microtubule,neuronal cell body,protein complex,axonal growth cone,perinuclear region of cytoplasm,extracellular exosome	sp	1	5	uniprot_mouse_proteome	>sp|P30416|FKBP4_MOUSE Peptidyl-prolyl cis-trans isomerase FKBP4 OS=Mus musculus GN=Fkbp4 PE=1 SV=5	5	6
TRUE	KO / Control	KO	Control	296	P08071	9220898	9160101	-0.00954375	0.00954375	-0.659339	0.993407	0	0.00684749	0.025404	295	0.23904	P08071	TRFL_MOUSE	Lactotransferrin	Ltf	P08071	Mus musculus	ossification,regulation of cytokine production,retina homeostasis,innate immune response in mucosa,proteolysis,ion transport,antibacterial humoral response,antifungal humoral response,killing of cells of other organism,negative regulation of lipopolysaccharide-mediated signaling pathway,regulation of tumor necrosis factor production,negative regulation of ATPase activity,positive regulation of os…	lipopolysaccharide binding,serine-type endopeptidase activity,cysteine-type endopeptidase inhibitor activity,iron ion binding,heparin binding,peptidase activity,protein serine/threonine kinase activator activity	extracellular space,nucleus,cytoplasm,cell surface,secretory granule,specific granule,protein complex,other organism cell membrane,extracellular exosome	sp	1	4	uniprot_mouse_proteome	>sp|P08071|TRFL_MOUSE Lactotransferrin OS=Mus musculus GN=Ltf PE=1 SV=4	48	74
TRUE	KO / Control	KO	Control	32	Q9DCJ5	585941	470476	-0.316633	0.316633	-19.7058	0.802942	0	0.00684409	0.025404	31	0.603877	Q9DCJ5	NDUA8_MOUSE	NADH dehydrogenase [ubiquinone] 1 alpha subcomplex subunit 8	Ndufa8	Q9DCJ5	Mus musculus	mitochondrial electron transport, NADH to ubiquinone,mitochondrial respiratory chain complex I assembly	protein complex binding	mitochondrion,mitochondrial inner membrane,mitochondrial respiratory chain complex I,mitochondrial intermembrane space	sp	1	3	uniprot_mouse_proteome	>sp|Q9DCJ5|NDUA8_MOUSE NADH dehydrogenase [ubiquinone] 1 alpha subcomplex subunit 8 OS=Mus musculus GN=Ndufa8 PE=1 SV=3	6	8
TRUE	KO / Control	KO	Control	12	P12815;P12815-2	91403.8	27310.6	-1.74279	1.74279	-70.1209	0.298791	0	0.00686932	0.0254082	11	0.883417	P12815;P12815-2	PDCD6_MOUSE	Programmed cell death protein 6;Isoform 2 of Programmed cell death protein 6	Pdcd6	P12815;P12815-2	Mus musculus	angiogenesis,positive regulation of endothelial cell proliferation,proteolysis,intracellular protein transport,ER to Golgi vesicle-mediated transport,apoptotic process,activation of cysteine-type endopeptidase activity involved in apoptotic process,positive regulation of endothelial cell migration,neural crest formation,neural crest cell development,negative regulation of vascular endothelial gro…	magnesium ion binding,calcium-dependent cysteine-type endopeptidase activity,calcium ion binding,protein binding,identical protein binding,protein homodimerization activity,protein anchor,protein dimerization activity,calcium-dependent protein binding,binding, bridging;	Golgi membrane,nucleus,cytoplasm,endosome,endoplasmic reticulum,endoplasmic reticulum membrane,COPII vesicle coat,cytoplasmic vesicle,extracellular exosome,endoplasmic reticulum exit site,Cul3-RING ubiquitin ligase complex;	sp	1;	2;	uniprot_mouse_proteome	>sp|P12815|PDCD6_MOUSE Programmed cell death protein 6 OS=Mus musculus GN=Pdcd6 PE=1 SV=2;>sp|P12815-2|PDCD6_MOUSE Isoform 2 of Programmed cell death protein 6 OS=Mus musculus GN=Pdcd6	3	3
TRUE	KO / Control	KO	Control	40	D3YYE1;D3Z7M9;O35381	713966	548354	-0.380748	0.380748	-23.1961	0.768039	0	0.00693702	0.025505	39	0.31781	D3YYE1;D3Z7M9;O35381	D3YYE1_MOUSE;D3Z7M9_MOUSE;AN32A_MOUSE	Acidic leucine-rich nuclear phosphoprotein 32 family member A (Fragment);Acidic leucine-rich nuclear phosphoprotein 32 family member A;Acidic leucine-rich nuclear phosphoprotein 32 family member A	Anp32a	D3YYE1;D3Z7M9;O35381	Mus musculus	;;transcription, DNA-templated,regulation of transcription, DNA-templated,nucleocytoplasmic transport,regulation of apoptotic process,nucleosome assembly,histone exchange	;;protein binding,histone binding	;;nucleus,cytoplasm,endoplasmic reticulum,nuclear matrix,perinuclear region of cytoplasm	tr;tr;sp	1	1	uniprot_mouse_proteome	>tr|D3YYE1|D3YYE1_MOUSE Acidic leucine-rich nuclear phosphoprotein 32 family member A (Fragment) OS=Mus musculus GN=Anp32a PE=1 SV=1;>tr|D3Z7M9|D3Z7M9_MOUSE Acidic leucine-rich nuclear phosphoprotein 32 family member A OS=Mus musculus GN=Anp32a PE=1 SV=1;>sp|O35381|AN32A_MOUSE Acidic leucine-rich nuclear phosphoprotein 32 family member A OS=Mus musculus GN=Anp32a PE=1 SV=1	9	10
TRUE	KO / Control	KO	Control	8	Q99P87	41997.2	20571.7	-1.02963	1.02963	-51.0165	0.489835	0	0.00692414	0.025505	7	0.278898	Q99P87	RETN_MOUSE	Resistin	Retn	Q99P87	Mus musculus	aging,response to mechanical stimulus,regulation of receptor activity,positive regulation of collagen metabolic process,positive regulation of smooth muscle cell migration,response to insulin,fat cell differentiation,positive regulation of smooth muscle cell proliferation,positive regulation of synaptic transmission,negative regulation of feeding behavior,positive regulation of progesterone secre…	hormone activity	extracellular region,extracellular space,nucleus,extracellular exosome	sp	1	1	uniprot_mouse_proteome	>sp|Q99P87|RETN_MOUSE Resistin OS=Mus musculus GN=Retn PE=1 SV=1	2	2
TRUE	KO / Control	KO	Control	52	P42932	368764	491187	0.413574	0.413574	33.1982	1.33198	0	0.00699029	0.0256241	51	0.399534	P42932	TCPQ_MOUSE	T-complex protein 1 subunit theta	Cct8	P42932	Mus musculus	'de novo' protein folding,binding of sperm to zona pellucida,positive regulation of telomere maintenance via telomerase,pore complex assembly,protein stabilization,chaperone-mediated protein folding,toxin transport,positive regulation of establishment of protein localization to telomere,positive regulation of protein localization to Cajal body,positive regulation of telomerase RNA localization to…	protein binding,ATP binding,protein binding involved in protein folding,cadherin binding,unfolded protein binding	zona pellucida receptor complex,nucleoplasm,cytoplasm,centrosome,cytosol,chaperonin-containing T-complex,microtubule,cilium,cell body,intermediate filament cytoskeleton,extracellular exosome	sp	1	3	uniprot_mouse_proteome	>sp|P42932|TCPQ_MOUSE T-complex protein 1 subunit theta OS=Mus musculus GN=Cct8 PE=1 SV=3	13	13
TRUE	KO / Control	KO	Control	16	Q7TSH2	22429.2	76968.1	1.77888	1.77888	243.161	3.43161	0	0.00712703	0.0259703	15	0.882614	Q7TSH2	KPBB_MOUSE	Phosphorylase b kinase regulatory subunit beta	Phkb	Q7TSH2	Mus musculus	glycogen metabolic process,protein phosphorylation	calmodulin binding,phosphorylase kinase activity	plasma membrane,phosphorylase kinase complex	sp	1	1	uniprot_mouse_proteome	>sp|Q7TSH2|KPBB_MOUSE Phosphorylase b kinase regulatory subunit beta OS=Mus musculus GN=Phkb PE=1 SV=1	4	4
TRUE	KO / Control	KO	Control	100	Q8BWT1	1031393	1.90091e+06	0.882097	0.882097	84.3052	1.84305	0	0.00722195	0.0260484	99	0.331048	Q8BWT1	THIM_MOUSE	3-ketoacyl-CoA thiolase, mitochondrial	Acaa2	Q8BWT1	Mus musculus	fatty acid beta-oxidation,cellular response to hypoxia,negative regulation of mitochondrial outer membrane permeabilization involved in apoptotic signaling pathway,negative regulation of mitochondrial membrane permeability involved in apoptotic process	RNA binding,acetyl-CoA C-acyltransferase activity	mitochondrion,mitochondrial inner membrane,extracellular exosome	sp	1	3	uniprot_mouse_proteome	>sp|Q8BWT1|THIM_MOUSE 3-ketoacyl-CoA thiolase, mitochondrial OS=Mus musculus GN=Acaa2 PE=1 SV=3	17	25
TRUE	KO / Control	KO	Control	44	O09061	498641	520968	0.0631935	0.0631935	4.47759	1.04478	0	0.00718732	0.0260484	43	0.424865	O09061	PSB1_MOUSE	Proteasome subunit beta type-1	Psmb1	O09061	Mus musculus	proteolysis involved in cellular protein catabolic process	threonine-type endopeptidase activity	proteasome complex,nucleus,cytosol,proteasome core complex,proteasome core complex, beta-subunit complex,extracellular exosome	sp	1	1	uniprot_mouse_proteome	>sp|O09061|PSB1_MOUSE Proteasome subunit beta type-1 OS=Mus musculus GN=Psmb1 PE=1 SV=1	9	11
TRUE	KO / Control	KO	Control	68	Q91VA7	498603	574420	0.204213	0.204213	15.2058	1.15206	0	0.00720787	0.0260484	67	0.577497	Q91VA7	Q91VA7_MOUSE	Isocitrate dehydrogenase [NAD] subunit, mitochondrial	Idh3b	Q91VA7	Mus musculus	tricarboxylic acid cycle,isocitrate metabolic process,2-oxoglutarate metabolic process,NADH metabolic process	magnesium ion binding,isocitrate dehydrogenase (NAD+) activity,NAD binding	nucleus,mitochondrion	tr	1	1	uniprot_mouse_proteome	>tr|Q91VA7|Q91VA7_MOUSE Isocitrate dehydrogenase [NAD] subunit, mitochondrial OS=Mus musculus GN=Idh3b PE=1 SV=1	9	17
TRUE	KO / Control	KO	Control	64	Q3KQQ2	1.08781e+06	1.42266e+06	0.38716	0.38716	30.7816	1.30782	0	0.0072979	0.0262041	63	0.791251	Q3KQQ2	Q3KQQ2_MOUSE	MCG15829, isoform CRA_a	Mup3	Q3KQQ2	Mus musculus				tr	1	1	uniprot_mouse_proteome	>tr|Q3KQQ2|Q3KQQ2_MOUSE MCG15829, isoform CRA_a OS=Mus musculus GN=Mup3 PE=1 SV=1	9	16
TRUE	KO / Control	KO	Control	28	Q62433	288220	256665	-0.167287	0.167287	-10.9484	0.890516	0	0.00734736	0.0263048	27	0.316856	Q62433	NDRG1_MOUSE	Protein NDRG1	Ndrg1	Q62433	Mus musculus	signal transduction,negative regulation of cell proliferation,DNA damage response, signal transduction by p53 class mediator,peripheral nervous system myelin maintenance,mast cell activation,cellular response to hypoxia,positive regulation of spindle checkpoint	microtubule binding,Rab GTPase binding,gamma-tubulin binding,cadherin binding	nucleus,cytoplasm,centrosome,cytosol,microtubule,plasma membrane,cell-cell adherens junction,microtubule cytoskeleton,myelin sheath,perinuclear region of cytoplasm,recycling endosome membrane,extracellular exosome	sp	1	1	uniprot_mouse_proteome	>sp|Q62433|NDRG1_MOUSE Protein NDRG1 OS=Mus musculus GN=Ndrg1 PE=1 SV=1	6	7
TRUE	KO / Control	KO	Control	288	P20152	13090172	16376047	0.323103	0.323103	25.1018	1.25102	0	0.00747465	0.0263761	287	0.289191	P20152	VIME_MOUSE	Vimentin	Vim	P20152	Mus musculus	positive regulation of gene expression,negative regulation of neuron projection development,astrocyte development,intermediate filament-based process,intermediate filament organization,Bergmann glial cell differentiation,SMAD protein signal transduction,lens fiber cell development	double-stranded RNA binding,structural molecule activity,structural constituent of cytoskeleton,structural constituent of eye lens,protein binding,protein C-terminus binding,identical protein binding,scaffold protein binding,keratin filament binding	cytoplasm,peroxisome,cytosol,cytoskeleton,intermediate filament,plasma membrane,focal adhesion,extracellular matrix,cell leading edge,cell projection,neuron projection,type III intermediate filament,extracellular exosome	sp	1	3	uniprot_mouse_proteome	>sp|P20152|VIME_MOUSE Vimentin OS=Mus musculus GN=Vim PE=1 SV=3	45	72
TRUE	KO / Control	KO	Control	80	Q8BH64	706421	833458	0.23858	0.23858	17.9831	1.17983	0	0.00747175	0.0263761	79	0.318232	Q8BH64	EHD2_MOUSE	EH domain-containing protein 2	Ehd2	Q8BH64	Mus musculus	endocytosis,cortical actin cytoskeleton organization,endocytic recycling,protein localization to plasma membrane,membrane tubulation,positive regulation of myoblast fusion,positive regulation of endocytic recycling	calcium ion binding,protein binding,ATP binding,GTP binding,hydrolase activity,protein domain specific binding,identical protein binding	cytosol,plasma membrane,caveola,microtubule cytoskeleton,membrane,extrinsic component of membrane,intercellular bridge,perinuclear region of cytoplasm,recycling endosome membrane,extracellular exosome	sp	1	1	uniprot_mouse_proteome	>sp|Q8BH64|EHD2_MOUSE EH domain-containing protein 2 OS=Mus musculus GN=Ehd2 PE=1 SV=1	16	20
TRUE	KO / Control	KO	Control	64	P49718;Q52KC3	260605	240447	-0.116146	0.116146	-7.73506	0.922649	0	0.00744218	0.0263761	63	0.476026	P49718;Q52KC3	MCM5_MOUSE;Q52KC3_MOUSE	DNA replication licensing factor MCM5;DNA helicase	Mcm5	P49718;Q52KC3	Mus musculus	DNA replication initiation,cell cycle,DNA duplex unwinding;	DNA helicase activity,chromatin binding,DNA replication origin binding,ATP binding;	nuclear chromosome, telomeric region,nucleoplasm,membrane,MCM complex;	sp;tr	1	1	uniprot_mouse_proteome	>sp|P49718|MCM5_MOUSE DNA replication licensing factor MCM5 OS=Mus musculus GN=Mcm5 PE=1 SV=1;>tr|Q52KC3|Q52KC3_MOUSE DNA helicase OS=Mus musculus GN=Mcm5 PE=1 SV=1	15	16
TRUE	KO / Control	KO	Control	24	B1AUX2;Q61191	191419	361658	0.917892	0.917892	88.9353	1.88935	0	0.00747209	0.0263761	23	0.327784	B1AUX2;Q61191	B1AUX2_MOUSE;HCFC1_MOUSE	Host cell factor 1	Hcfc1	B1AUX2;Q61191	Mus musculus	;negative regulation of transcription from RNA polymerase II promoter,regulation of transcription, DNA-templated,transcription from RNA polymerase II promoter,cell cycle,positive regulation of gene expression,release from viral latency,regulation of protein complex assembly,histone H4-K5 acetylation,histone H4-K8 acetylation,histone H4-K16 acetylation,positive regulation of transcription from RNA…	;transcriptional activator activity, RNA polymerase II distal enhancer sequence-specific binding,chromatin binding,transcription coactivator activity,protein binding,activating transcription factor binding,identical protein binding,cadherin binding,histone acetyltransferase activity (H4-K5 specific),histone acetyltransferase activity (H4-K8 specific),histone acetyltransferase activity (H4-K16 spe…	;histone acetyltransferase complex,nucleus,cytoplasm,membrane,axon,dendrite,neuronal cell body,Set1C/COMPASS complex,MLL1 complex,Ada2/Gcn5/Ada3 transcription activator complex,SAGA-type complex	tr;sp	1	1;2	uniprot_mouse_proteome	>tr|B1AUX2|B1AUX2_MOUSE Host cell factor 1 OS=Mus musculus GN=Hcfc1 PE=1 SV=1;>sp|Q61191|HCFC1_MOUSE Host cell factor 1 OS=Mus musculus GN=Hcfc1 PE=1 SV=2	5	6
TRUE	KO / Control	KO	Control	28	Q99KF1	235426	220318	-0.0956886	0.0956886	-6.41745	0.935825	0	0.00743194	0.0263761	27	0.640886	Q99KF1	TMED9_MOUSE	Transmembrane emp24 domain-containing protein 9	Tmed9	Q99KF1	Mus musculus	Golgi organization,positive regulation of organelle organization,protein transport,COPI coating of Golgi vesicle	syntaxin binding	Golgi membrane,endoplasmic reticulum,endoplasmic reticulum membrane,endoplasmic reticulum-Golgi intermediate compartment,Golgi apparatus,integral component of membrane,endoplasmic reticulum-Golgi intermediate compartment membrane,extracellular exosome	sp	1	2	uniprot_mouse_proteome	>sp|Q99KF1|TMED9_MOUSE Transmembrane emp24 domain-containing protein 9 OS=Mus musculus GN=Tmed9 PE=1 SV=2	5	7
TRUE	KO / Control	KO	Control	36	H3BJL6;H3BKH6;H3BLJ9;Q9R0P3	529533	675686	0.351632	0.351632	27.6003	1.276	0	0.00758084	0.0266741	35	0.291118	H3BJL6;H3BKH6;H3BLJ9;Q9R0P3	H3BJL6_MOUSE;H3BKH6_MOUSE;H3BLJ9_MOUSE;ESTD_MOUSE	S-formylglutathione hydrolase	Esd	H3BJL6;H3BKH6;H3BLJ9;Q9R0P3	Mus musculus	;;;formaldehyde catabolic process	;;;hydrolase activity, acting on ester bonds,S-formylglutathione hydrolase activity,identical protein binding,carboxylic ester hydrolase activity	;;;cytoplasmic vesicle,extracellular exosome	tr;tr;tr;sp	1	1	uniprot_mouse_proteome	>tr|H3BJL6|H3BJL6_MOUSE S-formylglutathione hydrolase OS=Mus musculus GN=Esd PE=1 SV=1;>tr|H3BKH6|H3BKH6_MOUSE S-formylglutathione hydrolase OS=Mus musculus GN=Esd PE=1 SV=1;>tr|H3BLJ9|H3BLJ9_MOUSE S-formylglutathione hydrolase OS=Mus musculus GN=Esd PE=1 SV=1;>sp|Q9R0P3|ESTD_MOUSE S-formylglutathione hydrolase OS=Mus musculus GN=Esd PE=1 SV=1	8	9
TRUE	KO / Control	KO	Control	40	Q923D2	914757	588836	-0.635522	0.635522	-35.6292	0.643708	0	0.00761767	0.0267271	39	0.59345	Q923D2	BLVRB_MOUSE	Flavin reductase (NADPH)	Blvrb	Q923D2	Mus musculus	heme catabolic process,oxidation-reduction process	biliverdin reductase activity,riboflavin reductase (NADPH) activity	nucleoplasm,cytosol,plasma membrane,terminal bouton,extracellular exosome	sp	1	3	uniprot_mouse_proteome	>sp|Q923D2|BLVRB_MOUSE Flavin reductase (NADPH) OS=Mus musculus GN=Blvrb PE=1 SV=3	9	10
TRUE	KO / Control	KO	Control	120	Q8K2B3	758793	965801	0.34802	0.34802	27.2813	1.27281	0	0.00774929	0.0268976	119	0.35192	Q8K2B3	SDHA_MOUSE	Succinate dehydrogenase [ubiquinone] flavoprotein subunit, mitochondrial	Sdha	Q8K2B3	Mus musculus	tricarboxylic acid cycle,succinate metabolic process,mitochondrial electron transport, succinate to ubiquinone,nervous system development,anaerobic respiration,respiratory electron transport chain,oxidation-reduction process	succinate dehydrogenase (ubiquinone) activity,electron carrier activity,flavin adenine dinucleotide binding,succinate dehydrogenase activity	nucleolus,mitochondrion,mitochondrial inner membrane,mitochondrial respiratory chain complex II, succinate dehydrogenase complex (ubiquinone),myelin sheath,plasma membrane succinate dehydrogenase complex	sp	1	1	uniprot_mouse_proteome	>sp|Q8K2B3|SDHA_MOUSE Succinate dehydrogenase [ubiquinone] flavoprotein subunit, mitochondrial OS=Mus musculus GN=Sdha PE=1 SV=1	22	30
TRUE	KO / Control	KO	Control	68	D3YUE2;Q61398	1.10828e+06	1.91777e+06	0.791111	0.791111	73.0407	1.73041	0	0.00784149	0.0268976	67	0.382941	D3YUE2;Q61398	D3YUE2_MOUSE;PCOC1_MOUSE	Procollagen C-endopeptidase enhancer 1	Pcolce	D3YUE2;Q61398	Mus musculus	;proteolysis,positive regulation of peptidase activity,cellular response to leukemia inhibitory factor	;collagen binding,heparin binding,peptidase activator activity	;extracellular space,extracellular exosome,extracellular matrix	tr;sp	1	1;2	uniprot_mouse_proteome	>tr|D3YUE2|D3YUE2_MOUSE Procollagen C-endopeptidase enhancer 1 OS=Mus musculus GN=Pcolce PE=1 SV=1;>sp|Q61398|PCOC1_MOUSE Procollagen C-endopeptidase enhancer 1 OS=Mus musculus GN=Pcolce PE=1 SV=2	13	17
TRUE	KO / Control	KO	Control	52	A2AFQ2;Q99N15	319809	526728	0.719846	0.719846	64.7007	1.64701	0	0.00776956	0.0268976	51	0.220499	A2AFQ2;Q99N15	A2AFQ2_MOUSE;Q99N15_MOUSE	3-hydroxyacyl-CoA dehydrogenase type-2;17beta-hydroxysteroid dehydrogenase type 10/short chain L-3-hydroxyacyl-CoA dehydrogenase	Hsd17b10	A2AFQ2;Q99N15	Mus musculus	;	;	;	tr	1	1	uniprot_mouse_proteome	>tr|A2AFQ2|A2AFQ2_MOUSE 3-hydroxyacyl-CoA dehydrogenase type-2 OS=Mus musculus GN=Hsd17b10 PE=1 SV=1;>tr|Q99N15|Q99N15_MOUSE 17beta-hydroxysteroid dehydrogenase type 10/short chain L-3-hydroxyacyl-CoA dehydrogenase OS=Mus musculus GN=Hsd17b10 PE=1 SV=1	12	14
TRUE	KO / Control	KO	Control	48	P81117;Q3UKN6	443872	561343	0.338738	0.338738	26.4649	1.26465	0	0.00781827	0.0268976	47	0.45486	P81117;Q3UKN6	NUCB2_MOUSE;Q3UKN6_MOUSE	Nucleobindin-2	Nucb2	P81117;Q3UKN6	Mus musculus	cellular calcium ion homeostasis;	DNA binding,calcium ion binding;	extracellular space,nucleus,nuclear outer membrane,cytoplasm,endoplasmic reticulum,endoplasmic reticulum-Golgi intermediate compartment,Golgi apparatus,perikaryon,extracellular exosome;	sp;tr	1	2;1	uniprot_mouse_proteome	>sp|P81117|NUCB2_MOUSE Nucleobindin-2 OS=Mus musculus GN=Nucb2 PE=1 SV=2;>tr|Q3UKN6|Q3UKN6_MOUSE Nucleobindin-2 OS=Mus musculus GN=Nucb2 PE=1 SV=1	11	12
TRUE	KO / Control	KO	Control	20	O88783	46824.2	22275.4	-1.0718	1.0718	-52.4274	0.475726	0	0.00779149	0.0268976	19	0.733247	O88783	FA5_MOUSE	Coagulation factor V	F5	O88783	Mus musculus	blood coagulation,blood circulation,response to vitamin K	copper ion binding	extracellular space,endoplasmic reticulum,Golgi apparatus,membrane,platelet alpha granule,extracellular vesicle	sp	1	1	uniprot_mouse_proteome	>sp|O88783|FA5_MOUSE Coagulation factor V OS=Mus musculus GN=F5 PE=1 SV=1	5	5
TRUE	KO / Control	KO	Control	8	B2C3G8;P42230	2467.76	4040.74	0.711419	0.711419	63.7414	1.63741	0	0.00782759	0.0268976	7	0.449242	B2C3G8;P42230	B2C3G8_MOUSE;STA5A_MOUSE	Signal transducer and activator of transcription;Signal transducer and activator of transcription 5A	Stat5a	B2C3G8;P42230	Mus musculus	;allantoin metabolic process,luteinization,natural killer cell differentiation,positive regulation of endothelial cell proliferation,citrate metabolic process,2-oxoglutarate metabolic process,succinate metabolic process,oxaloacetate metabolic process,regulation of transcription from RNA polymerase II promoter,transcription from RNA polymerase II promoter,isoleucine metabolic process,valine metabo…	;RNA polymerase II core promoter sequence-specific DNA binding,transcriptional activator activity, RNA polymerase II transcription regulatory region sequence-specific binding,DNA binding,signal transducer activity,protein binding,sequence-specific DNA binding	;nucleus,nucleoplasm,cytoplasm,cytosol	tr;sp	1	1	uniprot_mouse_proteome	>tr|B2C3G8|B2C3G8_MOUSE Signal transducer and activator of transcription OS=Mus musculus GN=Stat5a PE=1 SV=1;>sp|P42230|STA5A_MOUSE Signal transducer and activator of transcription 5A OS=Mus musculus GN=Stat5a PE=1 SV=1	2	2
TRUE	KO / Control	KO	Control	8	P61961	64901.7	179405	1.46689	1.46689	176.425	2.76425	0	0.00775618	0.0268976	7	0.538127	P61961	UFM1_MOUSE	Ubiquitin-fold modifier 1	Ufm1	P61961	Mus musculus	regulation of intracellular estrogen receptor signaling pathway,response to endoplasmic reticulum stress,negative regulation of apoptotic process,protein ufmylation,protein K69-linked ufmylation	protein binding	nucleus,cytoplasm,endoplasmic reticulum,extracellular exosome	sp	1	1	uniprot_mouse_proteome	>sp|P61961|UFM1_MOUSE Ubiquitin-fold modifier 1 OS=Mus musculus GN=Ufm1 PE=1 SV=1	2	2
TRUE	KO / Control	KO	Control	8	A0A0A0MQN8;H3BIX4;P97300;P97300-1;P97300-3;Z4YLB7	91131.8	53961	-0.756038	0.756038	-40.788	0.59212	0	0.00787251	0.0269288	7	0.397407	A0A0A0MQN8;H3BIX4;P97300;P97300-1;P97300-3;Z4YLB7	A0A0A0MQN8_MOUSE;H3BIX4_MOUSE;NPTN_MOUSE;NPTN_MOUSE;NPTN_MOUSE;Z4YLB7_MOUSE	Neuroplastin;Neuroplastin (Fragment);Neuroplastin;Isoform 1 of Neuroplastin;Isoform 3 of Neuroplastin;Neuroplastin	Nptn	A0A0A0MQN8;H3BIX4;P97300;P97300-1;P97300-3;Z4YLB7	Mus musculus	;;positive regulation of protein phosphorylation,homophilic cell adhesion via plasma membrane adhesion molecules,positive regulation of cytosolic calcium ion concentration,visual learning,positive regulation of neuron projection development,positive regulation of fibroblast growth factor receptor signaling pathway,positive regulation of long-term neuronal synaptic plasticity,modulation of synapti…	;;type 1 fibroblast growth factor receptor binding,ion channel binding,cell adhesion molecule binding;;;	;;cell surface,postsynaptic density,integral component of membrane,dendrite,presynaptic membrane,inhibitory synapse;;;	tr;tr;sp;sp;sp;tr	1;1;1;;;1	1;1;3;;;1	uniprot_mouse_proteome	>tr|A0A0A0MQN8|A0A0A0MQN8_MOUSE Neuroplastin OS=Mus musculus GN=Nptn PE=1 SV=1;>tr|H3BIX4|H3BIX4_MOUSE Neuroplastin (Fragment) OS=Mus musculus GN=Nptn PE=1 SV=1;>sp|P97300|NPTN_MOUSE Neuroplastin OS=Mus musculus GN=Nptn PE=1 SV=3;>sp|P97300-1|NPTN_MOUSE Isoform 1 of Neuroplastin OS=Mus musculus GN=Nptn;>sp|P97300-3|NPTN_MOUSE Isoform 3 of Neuroplastin OS=Mus musculus GN=Nptn;>tr|Z4YLB7|Z4YLB7_MOU…	2	2
TRUE	KO / Control	KO	Control	220	P11247	8515176	9034434	0.0853979	0.0853979	6.09803	1.06098	0	0.00801582	0.0272671	219	0.250181	P11247	PERM_MOUSE	Myeloperoxidase	Mpo	P11247	Mus musculus	response to yeast,hypochlorous acid biosynthetic process,respiratory burst involved in defense response,aging,response to mechanical stimulus,removal of superoxide radicals,response to food,response to lipopolysaccharide,low-density lipoprotein particle remodeling,defense response to bacterium,hydrogen peroxide catabolic process,negative regulation of growth of symbiont in host,defense response t…	peroxidase activity,heparin binding,heme binding,metal ion binding	extracellular space,nucleus,mitochondrion,secretory granule,azurophil granule,intracellular membrane-bounded organelle,extracellular exosome	sp	1	2	uniprot_mouse_proteome	>sp|P11247|PERM_MOUSE Myeloperoxidase OS=Mus musculus GN=Mpo PE=1 SV=2	36	55
TRUE	KO / Control	KO	Control	60	O08749	1.78819e+06	2.21569e+06	0.309254	0.309254	23.9067	1.23907	0	0.00799857	0.0272671	59	0.482947	O08749	DLDH_MOUSE	Dihydrolipoyl dehydrogenase, mitochondrial	Dld	O08749	Mus musculus	2-oxoglutarate metabolic process,mitochondrial electron transport, NADH to ubiquinone,proteolysis,gastrulation,aging,lipoate metabolic process,regulation of membrane potential,cell redox homeostasis,sperm capacitation,dihydrolipoamide metabolic process,mitochondrial acetyl-CoA biosynthetic process from pyruvate	dihydrolipoyl dehydrogenase activity,electron carrier activity,lipoamide binding,flavin adenine dinucleotide binding,NAD binding,pyruvate dehydrogenase (NAD+) activity	nucleoplasm,mitochondrion,mitochondrial matrix,cilium,motile cilium,acrosomal matrix,myelin sheath,oxoglutarate dehydrogenase complex,pyruvate dehydrogenase complex	sp	1	2	uniprot_mouse_proteome	>sp|O08749|DLDH_MOUSE Dihydrolipoyl dehydrogenase, mitochondrial OS=Mus musculus GN=Dld PE=1 SV=2	12	15
TRUE	KO / Control	KO	Control	100	Q99JY0	1846854	2509281	0.442204	0.442204	35.8679	1.35868	0	0.00817253	0.0277234	99	0.326819	Q99JY0	ECHB_MOUSE	Trifunctional enzyme subunit beta, mitochondrial	Hadhb	Q99JY0	Mus musculus	fatty acid beta-oxidation	RNA binding,acetyl-CoA C-acyltransferase activity,long-chain-3-hydroxyacyl-CoA dehydrogenase activity	mitochondrion,mitochondrial outer membrane,mitochondrial inner membrane,endoplasmic reticulum,mitochondrial fatty acid beta-oxidation multienzyme complex,mitochondrial nucleoid,extracellular exosome	sp	1	1	uniprot_mouse_proteome	>sp|Q99JY0|ECHB_MOUSE Trifunctional enzyme subunit beta, mitochondrial OS=Mus musculus GN=Hadhb PE=1 SV=1	20	25
TRUE	KO / Control	KO	Control	108	P10493	1.08735e+06	1050405	-0.0498749	0.0498749	-3.39799	0.96602	0	0.00827794	0.0278684	107	0.321849	P10493	NID1_MOUSE	Nidogen-1	Nid1	P10493	Mus musculus	cell-matrix adhesion,positive regulation of cell-substrate adhesion,extracellular matrix disassembly,extracellular matrix organization,glomerular basement membrane development	calcium ion binding,protein binding,collagen binding,laminin binding,laminin-1 binding,proteoglycan binding,extracellular matrix binding	extracellular region,proteinaceous extracellular matrix,basement membrane,basal lamina,extracellular space,extracellular matrix,extracellular exosome,cell periphery	sp	1	2	uniprot_mouse_proteome	>sp|P10493|NID1_MOUSE Nidogen-1 OS=Mus musculus GN=Nid1 PE=1 SV=2	24	27
TRUE	KO / Control	KO	Control	16	Q8BPU7	23375.7	37347.4	0.675997	0.675997	59.7701	1.5977	0	0.00828337	0.0278684	15	0.454728	Q8BPU7	ELMO1_MOUSE	Engulfment and cell motility protein 1	Elmo1	Q8BPU7	Mus musculus	phagocytosis,phagocytosis, engulfment,apoptotic process,cell migration,Rac protein signal transduction,actin filament-based process,actin cytoskeleton organization,positive regulation of GTPase activity,cell motility	protein binding,SH3 domain binding,guanyl-nucleotide exchange factor activity	cytoplasm,plasma membrane,membrane,guanyl-nucleotide exchange factor complex	sp	1	2	uniprot_mouse_proteome	>sp|Q8BPU7|ELMO1_MOUSE Engulfment and cell motility protein 1 OS=Mus musculus GN=Elmo1 PE=1 SV=2	4	4
TRUE	KO / Control	KO	Control	120	P20918	689215	741810	0.106095	0.106095	7.63112	1.07631	0	0.0083424	0.0279904	119	0.348867	P20918	PLMN_MOUSE	Plasminogen	Plg	P20918	Mus musculus	proteolysis,blood coagulation,negative regulation of cell-substrate adhesion,negative regulation of angiogenesis,extracellular matrix disassembly,tissue regeneration,fibrinolysis,myoblast differentiation,muscle cell cellular homeostasis,tissue remodeling,proteolysis involved in cellular protein catabolic process,interaction with symbiont,negative regulation of fibrinolysis,positive regulation of …	endopeptidase activity,serine-type endopeptidase activity,receptor binding,enzyme binding,kinase binding,protein domain specific binding,apolipoprotein binding,chaperone binding,proteasome core complex binding,protein antigen binding	extracellular region,extracellular space,cell surface,extrinsic component of plasma membrane,extrinsic component of external side of plasma membrane,intracellular membrane-bounded organelle,other organism cell membrane,extracellular exosome,blood microparticle	sp	1	3	uniprot_mouse_proteome	>sp|P20918|PLMN_MOUSE Plasminogen OS=Mus musculus GN=Plg PE=1 SV=3	29	30
TRUE	KO / Control	KO	Control	148	P31001	3852566	4.47811e+06	0.217071	0.217071	16.2371	1.16237	0	0.00857793	0.0285554	147	0.351696	P31001	DESM_MOUSE	Desmin	Des	P31001	Mus musculus	muscle organ development,intermediate filament organization	structural constituent of cytoskeleton,protein binding,cytoskeletal protein binding,identical protein binding	nucleus,cytoplasm,cytoskeleton,cell-cell junction,fascia adherens,intercalated disc,Z disc,neuromuscular junction,sarcolemma,contractile fiber,intermediate filament cytoskeleton,extracellular exosome,cardiac myofibril,intermediate filament	sp	1	3	uniprot_mouse_proteome	>sp|P31001|DESM_MOUSE Desmin OS=Mus musculus GN=Des PE=1 SV=3	30	37
TRUE	KO / Control	KO	Control	96	Q91ZJ5	1.17045e+06	2.11644e+06	0.854572	0.854572	80.8222	1.80822	0	0.00865621	0.0285554	95	0.358613	Q91ZJ5	UGPA_MOUSE	UTP--glucose-1-phosphate uridylyltransferase	Ugp2	Q91ZJ5	Mus musculus	glycogen metabolic process,UDP-glucose metabolic process,glucose 1-phosphate metabolic process	UTP:glucose-1-phosphate uridylyltransferase activity,glucose binding,pyrimidine ribonucleotide binding,identical protein binding,metal ion binding	nucleus,cytoplasm,extracellular exosome	sp	1	3	uniprot_mouse_proteome	>sp|Q91ZJ5|UGPA_MOUSE UTP--glucose-1-phosphate uridylyltransferase OS=Mus musculus GN=Ugp2 PE=1 SV=3	19	24
TRUE	KO / Control	KO	Control	56	Q00PI9	590148	707296	0.261236	0.261236	19.8505	1.1985	0	0.00867358	0.0285554	55	0.493803	Q00PI9	HNRL2_MOUSE	Heterogeneous nuclear ribonucleoprotein U-like protein 2	Hnrnpul2	Q00PI9	Mus musculus	biological_process	RNA binding,protein binding	nucleus,nucleoplasm,membrane	sp	1	2	uniprot_mouse_proteome	>sp|Q00PI9|HNRL2_MOUSE Heterogeneous nuclear ribonucleoprotein U-like protein 2 OS=Mus musculus GN=Hnrnpul2 PE=1 SV=2	13	14
TRUE	KO / Control	KO	Control	36	E9PYH0;E9QMK2;E9QMK3;G3XA35;Q62059;Q62059-2;Q62059-3;Q62059-4	679038	723083	0.0906697	0.0906697	6.48644	1.06486	0	0.00866145	0.0285554	35	0.71691	E9PYH0;E9QMK2;E9QMK3;G3XA35;Q62059;Q62059-2;Q62059-3;Q62059-4	E9PYH0_MOUSE;E9QMK2_MOUSE;E9QMK3_MOUSE;G3XA35_MOUSE;CSPG2_MOUSE;CSPG2_MOUSE;CSPG2_MOUSE;CSPG2_MOUSE	Versican core protein;Versican core protein;Versican core protein;MCG116562, isoform CRA_a;Versican core protein;Isoform V1 of Versican core protein;Isoform V2 of Versican core protein;Isoform V3 of Versican core protein	Vcan	E9PYH0;E9QMK2;E9QMK3;G3XA35;Q62059;Q62059-2;Q62059-3;Q62059-4	Mus musculus	;;;;skeletal system development,osteoblast differentiation,ureteric bud development,cell adhesion,central nervous system development,heart development,glial cell migration,regulation of phosphoprotein phosphatase activity;;;	;;;;extracellular matrix structural constituent,calcium ion binding,hyaluronic acid binding,protein phosphatase binding,carbohydrate binding;;;	;;;;extracellular region,proteinaceous extracellular matrix,extracellular space,membrane,extracellular matrix;;;	tr;tr;tr;tr;sp;sp;sp;sp	1;1;1;1;1;;;	1;1;1;1;2;;;	uniprot_mouse_proteome	>tr|E9PYH0|E9PYH0_MOUSE Versican core protein OS=Mus musculus GN=Vcan PE=1 SV=1;>tr|E9QMK2|E9QMK2_MOUSE Versican core protein OS=Mus musculus GN=Vcan PE=1 SV=1;>tr|E9QMK3|E9QMK3_MOUSE Versican core protein OS=Mus musculus GN=Vcan PE=1 SV=1;>tr|G3XA35|G3XA35_MOUSE MCG116562, isoform CRA_a OS=Mus musculus GN=Vcan PE=1 SV=1;>sp|Q62059|CSPG2_MOUSE Versican core protein OS=Mus musculus GN=Vcan PE=1 SV…	9	9
TRUE	KO / Control	KO	Control	24	Q8K2C7;Q8K2C7-2	373527	249321	-0.583206	0.583206	-33.2521	0.667479	0	0.00858288	0.0285554	23	0.529656	Q8K2C7;Q8K2C7-2	OS9_MOUSE	Protein OS-9;Isoform 2 of Protein OS-9	Os9	Q8K2C7;Q8K2C7-2	Mus musculus	protein targeting,protein retention in ER lumen,protein ubiquitination,ER-associated ubiquitin-dependent protein catabolic process,retrograde protein transport, ER to cytosol,response to endoplasmic reticulum stress,protein ubiquitination involved in ubiquitin-dependent protein catabolic process,negative regulation of retrograde protein transport, ER to cytosol;	protease binding,protein binding,carbohydrate binding;	endoplasmic reticulum lumen,Hrd1p ubiquitin ligase complex;	sp	1;	2;	uniprot_mouse_proteome	>sp|Q8K2C7|OS9_MOUSE Protein OS-9 OS=Mus musculus GN=Os9 PE=1 SV=2;>sp|Q8K2C7-2|OS9_MOUSE Isoform 2 of Protein OS-9 OS=Mus musculus GN=Os9	6	6
TRUE	KO / Control	KO	Control	8	Q3U125;Q9CYH2	51059.1	136883	1.4227	1.4227	168.087	2.68087	0	0.00859136	0.0285554	7	0.357203	Q3U125;Q9CYH2	Q3U125_MOUSE;F213A_MOUSE	Redox-regulatory protein FAM213A	Fam213a	Q3U125;Q9CYH2	Mus musculus	;regulation of osteoclast differentiation,oxidation-reduction process,cellular oxidant detoxification	;antioxidant activity	;cytoplasm,mitochondrion,extracellular exosome	tr;sp	1	1;2	uniprot_mouse_proteome	>tr|Q3U125|Q3U125_MOUSE Redox-regulatory protein FAM213A OS=Mus musculus GN=Fam213a PE=1 SV=1;>sp|Q9CYH2|F213A_MOUSE Redox-regulatory protein FAM213A OS=Mus musculus GN=Fam213a PE=1 SV=2	2	2
TRUE	KO / Control	KO	Control	8	Q8K352	49582.2	6384.35	-2.95721	2.95721	-87.1237	0.128763	0	0.00862547	0.0285554	7	1.26187	Q8K352	SASH3_MOUSE	SAM and SH3 domain-containing protein 3	Sash3	Q8K352	Mus musculus	positive regulation of immunoglobulin production,positive regulation of T cell cytokine production,positive regulation of adaptive immune response,positive regulation of B cell proliferation,positive regulation of interferon-gamma production,positive regulation of interleukin-10 production,positive regulation of interleukin-2 production,positive regulation of interleukin-4 production,positive reg…		nucleus,cytoplasm	sp	1	2	uniprot_mouse_proteome	>sp|Q8K352|SASH3_MOUSE SAM and SH3 domain-containing protein 3 OS=Mus musculus GN=Sash3 PE=1 SV=2	2	2
TRUE	KO / Control	KO	Control	1908	Q5SX40	113982256	233124672	1.03229	1.03229	104.527	2.04527	0	0.00886675	0.0290887	1907	0.103476	Q5SX40	MYH1_MOUSE	Myosin-1	Myh1	Q5SX40	Mus musculus	muscle contraction	motor activity,calmodulin binding,ATP binding,actin filament binding	muscle myosin complex,intercalated disc,A band,myosin filament,cytoplasmic ribonucleoprotein granule	sp	1	1	uniprot_mouse_proteome	>sp|Q5SX40|MYH1_MOUSE Myosin-1 OS=Mus musculus GN=Myh1 PE=1 SV=1	197	480
TRUE	KO / Control	KO	Control	32	Q8R121	263507	294822	0.162	0.162	11.8837	1.11884	0	0.0089651	0.0292796	31	0.569107	Q8R121	ZPI_MOUSE	Protein Z-dependent protease inhibitor	Serpina10	Q8R121	Mus musculus	blood coagulation,negative regulation of endopeptidase activity	serine-type endopeptidase inhibitor activity,heparin binding	extracellular space,extracellular exosome	sp	1	1	uniprot_mouse_proteome	>sp|Q8R121|ZPI_MOUSE Protein Z-dependent protease inhibitor OS=Mus musculus GN=Serpina10 PE=1 SV=1	7	8
TRUE	KO / Control	KO	Control	60	Q8BH97	377398	374859	-0.00973861	0.00973861	-0.672756	0.993272	0	0.00904562	0.0294031	59	0.698608	Q8BH97	RCN3_MOUSE	Reticulocalbin-3	Rcn3	Q8BH97	Mus musculus	biological_process	calcium ion binding	endoplasmic reticulum lumen	sp	1	1	uniprot_mouse_proteome	>sp|Q8BH97|RCN3_MOUSE Reticulocalbin-3 OS=Mus musculus GN=Rcn3 PE=1 SV=1	10	15
TRUE	KO / Control	KO	Control	56	P10649	1.7679e+06	1894128	0.0994995	0.0994995	7.14017	1.0714	0	0.00924695	0.0297091	55	0.431011	P10649	GSTM1_MOUSE	Glutathione S-transferase Mu 1	Gstm1	P10649	Mus musculus	glutathione metabolic process,cellular response to drug	glutathione transferase activity,protein binding,identical protein binding,protein homodimerization activity,protein heterodimerization activity	cytoplasm,myelin sheath	sp	1	2	uniprot_mouse_proteome	>sp|P10649|GSTM1_MOUSE Glutathione S-transferase Mu 1 OS=Mus musculus GN=Gstm1 PE=1 SV=2	12	14
TRUE	KO / Control	KO	Control	48	Q8VHY0	219362	163382	-0.425062	0.425062	-25.5193	0.744807	0	0.00928399	0.0297091	47	0.30037	Q8VHY0	CSPG4_MOUSE	Chondroitin sulfate proteoglycan 4	Cspg4	Q8VHY0	Mus musculus	activation of MAPK activity,angiogenesis,transmembrane receptor protein tyrosine kinase signaling pathway,cell proliferation,glial cell migration,intracellular signal transduction,tissue remodeling,positive regulation of peptidyl-tyrosine phosphorylation	signal transducer activity,protein binding,protein kinase binding	intracellular,plasma membrane,focal adhesion,cell surface,integral component of membrane,apical plasma membrane,extracellular matrix,lamellipodium membrane,cell projection,extracellular exosome	sp	1	3	uniprot_mouse_proteome	>sp|Q8VHY0|CSPG4_MOUSE Chondroitin sulfate proteoglycan 4 OS=Mus musculus GN=Cspg4 PE=1 SV=3	11	12
TRUE	KO / Control	KO	Control	16	B1AZS9;O08807	208255	95338.8	-1.12722	1.12722	-54.2202	0.457798	0	0.00929635	0.0297091	15	0.525741	B1AZS9;O08807	B1AZS9_MOUSE;PRDX4_MOUSE	Peroxiredoxin-4 (Fragment);Peroxiredoxin-4	Prdx4	B1AZS9;O08807	Mus musculus	;spermatogenesis,male gonad development,4-hydroxyproline metabolic process,protein maturation by protein folding,extracellular matrix organization,cell redox homeostasis,oxidation-reduction process,reactive oxygen species metabolic process,cellular oxidant detoxification,negative regulation of male germ cell proliferation	;peroxidase activity,protein binding,protein homodimerization activity,peroxiredoxin activity	;nucleus,cytoplasm,mitochondrion,endoplasmic reticulum,smooth endoplasmic reticulum,cytosol,extracellular exosome	tr;sp	1	1	uniprot_mouse_proteome	>tr|B1AZS9|B1AZS9_MOUSE Peroxiredoxin-4 (Fragment) OS=Mus musculus GN=Prdx4 PE=1 SV=1;>sp|O08807|PRDX4_MOUSE Peroxiredoxin-4 OS=Mus musculus GN=Prdx4 PE=1 SV=1	4	4
TRUE	KO / Control	KO	Control	20	G3UYD0;Q3UHU8;Q9ESZ8;Q9ESZ8-2;Q9ESZ8-3;Q9ESZ8-4;Q9ESZ8-5;Q9ESZ8-6	69714.5	131436	0.914834	0.914834	88.5352	1.88535	0	0.00931433	0.0297091	19	0.427312	G3UYD0;Q3UHU8;Q9ESZ8;Q9ESZ8-2;Q9ESZ8-3;Q9ESZ8-4;Q9ESZ8-5;Q9ESZ8-6	G3UYD0_MOUSE;Q3UHU8_MOUSE;GTF2I_MOUSE;GTF2I_MOUSE;GTF2I_MOUSE;GTF2I_MOUSE;GTF2I_MOUSE;GTF2I_MOUSE	General transcription factor II-I;General transcription factor II-I;General transcription factor II-I;Isoform 2 of General transcription factor II-I;Isoform 3 of General transcription factor II-I;Isoform 4 of General transcription factor II-I;Isoform 5 of General transcription factor II-I;Isoform 6 of General transcription factor II-I	Gtf2i	G3UYD0;Q3UHU8;Q9ESZ8;Q9ESZ8-2;Q9ESZ8-3;Q9ESZ8-4;Q9ESZ8-5;Q9ESZ8-6	Mus musculus	;;regulation of transcription from RNA polymerase II promoter,transcription from RNA polymerase II promoter,transition between slow and fast fiber,negative regulation of angiogenesis,negative regulation of cytosolic calcium ion concentration;;;;;	;;RNA polymerase II transcription factor activity, sequence-specific DNA binding,DNA binding,protein binding,mitogen-activated protein kinase binding;;;;;	;;nucleus,nucleoplasm,cytoplasm,membrane,cell projection,neuronal cell body;;;;;	tr;tr;sp;sp;sp;sp;sp;sp	1;1;1;;;;;	1;1;3;;;;;	uniprot_mouse_proteome	>tr|G3UYD0|G3UYD0_MOUSE General transcription factor II-I OS=Mus musculus GN=Gtf2i PE=1 SV=1;>tr|Q3UHU8|Q3UHU8_MOUSE General transcription factor II-I OS=Mus musculus GN=Gtf2i PE=1 SV=1;>sp|Q9ESZ8|GTF2I_MOUSE General transcription factor II-I OS=Mus musculus GN=Gtf2i PE=1 SV=3;>sp|Q9ESZ8-2|GTF2I_MOUSE Isoform 2 of General transcription factor II-I OS=Mus musculus GN=Gtf2i;>sp|Q9ESZ8-3|GTF2I_MOUSE…	4	5
TRUE	KO / Control	KO	Control	16	Q8BH34	169264	108333	-0.643797	0.643797	-35.9974	0.640026	0	0.00926139	0.0297091	15	1.10456	Q8BH34	SEM3D_MOUSE	Semaphorin-3D	Sema3d	Q8BH34	Mus musculus	nervous system development,cell differentiation,negative chemotaxis	neuropilin binding	extracellular space	sp	1	1	uniprot_mouse_proteome	>sp|Q8BH34|SEM3D_MOUSE Semaphorin-3D OS=Mus musculus GN=Sema3d PE=1 SV=1	3	4
TRUE	KO / Control	KO	Control	144	Q61838	1.29486e+06	1.74845e+06	0.433273	0.433273	35.0293	1.35029	0	0.00935325	0.0297559	143	0.218908	Q61838	PZP_MOUSE	Pregnancy zone protein	Pzp	Q61838	Mus musculus	embryo implantation,negative regulation of endopeptidase activity	endopeptidase inhibitor activity,serine-type endopeptidase inhibitor activity,protein complex binding,brain-derived neurotrophic factor binding,nerve growth factor binding	extracellular region,extracellular space	sp	1	3	uniprot_mouse_proteome	>sp|Q61838|PZP_MOUSE Pregnancy zone protein OS=Mus musculus GN=Pzp PE=1 SV=3	30	36
TRUE	KO / Control	KO	Control	20	E9Q4D0;F6XJP7;H3BJL4	306688	208044	-0.559886	0.559886	-32.1644	0.678356	0	0.00947411	0.0300626	19	1.06088	E9Q4D0;F6XJP7;H3BJL4	E9Q4D0_MOUSE;F6XJP7_MOUSE;H3BJL4_MOUSE	Protein Pcsk6;Protein Pcsk6;Protein Pcsk6 (Fragment)	Pcsk6	E9Q4D0;F6XJP7;H3BJL4	Mus musculus	;zygotic determination of anterior/posterior axis, embryo,determination of left/right symmetry,glycoprotein metabolic process,protein processing,peptide hormone processing,nerve growth factor production,secretion by cell;	;endopeptidase activity,serine-type endopeptidase activity,heparin binding,nerve growth factor binding;	;extracellular space,cell surface,extracellular matrix;	tr	1	2;1;1	uniprot_mouse_proteome	>tr|E9Q4D0|E9Q4D0_MOUSE Protein Pcsk6 OS=Mus musculus GN=Pcsk6 PE=1 SV=2;>tr|F6XJP7|F6XJP7_MOUSE Protein Pcsk6 OS=Mus musculus GN=Pcsk6 PE=1 SV=1;>tr|H3BJL4|H3BJL4_MOUSE Protein Pcsk6 (Fragment) OS=Mus musculus GN=Pcsk6 PE=1 SV=1	5	5
TRUE	KO / Control	KO	Control	20	Q6PFB2;Q8VE37	172286	120734	-0.512967	0.512967	-29.922	0.70078	0	0.00950139	0.0300714	19	1.2426	Q6PFB2;Q8VE37	Q6PFB2_MOUSE;RCC1_MOUSE	Rcc1 protein;Regulator of chromosome condensation	Rcc1	Q6PFB2;Q8VE37	Mus musculus	;G1/S transition of mitotic cell cycle,mitotic spindle organization,chromosome segregation,regulation of mitotic nuclear division,positive regulation of GTPase activity,spindle assembly,protein heterotetramerization,cell division	;chromatin binding,Ran guanyl-nucleotide exchange factor activity,Ran GTPase binding,nucleosome binding,nucleosomal DNA binding,histone binding,sulfate binding,protein heterodimerization activity	;nuclear chromatin,condensed nuclear chromosome,nucleus,nucleoplasm,cytoplasm,nuclear membrane,protein complex	tr;sp	1	1	uniprot_mouse_proteome	>tr|Q6PFB2|Q6PFB2_MOUSE Rcc1 protein OS=Mus musculus GN=Rcc1 PE=1 SV=1;>sp|Q8VE37|RCC1_MOUSE Regulator of chromosome condensation OS=Mus musculus GN=Rcc1 PE=1 SV=1	5	5
TRUE	KO / Control	KO	Control	40	P27659	359677	121096	-1.57055	1.57055	-66.3319	0.336681	0	0.00970533	0.0306223	39	0.59183	P27659	RL3_MOUSE	60S ribosomal protein L3	Rpl3	P27659	Mus musculus	ribosomal large subunit assembly,translation,cellular response to interleukin-4	RNA binding,structural constituent of ribosome,5S rRNA binding	nucleus,nucleolus,cytoplasm,cytosol,focal adhesion,cytosolic large ribosomal subunit,protein complex,extracellular exosome	sp	1	3	uniprot_mouse_proteome	>sp|P27659|RL3_MOUSE 60S ribosomal protein L3 OS=Mus musculus GN=Rpl3 PE=1 SV=3	7	10
TRUE	KO / Control	KO	Control	12	Q8CAG6;Q9JHK5	47638.7	55266.1	0.214263	0.214263	16.0111	1.16011	0	0.00972534	0.0306223	11	1.46532	Q8CAG6;Q9JHK5	Q8CAG6_MOUSE;PLEK_MOUSE	Pleckstrin	Plek	Q8CAG6;Q9JHK5	Mus musculus	;hematopoietic progenitor cell differentiation,vesicle docking involved in exocytosis,integrin-mediated signaling pathway,positive regulation of platelet activation,negative regulation of inositol phosphate biosynthetic process,positive regulation of inositol-polyphosphate 5-phosphatase activity,cell projection organization,positive regulation of actin filament depolymerization,phospholipase C-in…	;protein kinase C binding,protein homodimerization activity,phosphatidylinositol-3,4-bisphosphate binding	;cytoplasm,membrane,ruffle membrane	tr;sp	1	1	uniprot_mouse_proteome	>tr|Q8CAG6|Q8CAG6_MOUSE Pleckstrin OS=Mus musculus GN=Plek PE=1 SV=1;>sp|Q9JHK5|PLEK_MOUSE Pleckstrin OS=Mus musculus GN=Plek PE=1 SV=1	3	3
TRUE	KO / Control	KO	Control	8	F6RPJ9;Q9JHR7	25876.6	21655.9	-0.256887	0.256887	-16.3108	0.836892	0	0.00987611	0.0310175	7	0.174451	F6RPJ9;Q9JHR7	F6RPJ9_MOUSE;IDE_MOUSE	Insulin-degrading enzyme (Fragment);Insulin-degrading enzyme	Ide	F6RPJ9;Q9JHR7	Mus musculus	;proteolysis,determination of adult lifespan,bradykinin catabolic process,ubiquitin homeostasis,positive regulation of protein oligomerization,beta-amyloid metabolic process,protein homooligomerization,proteolysis involved in cellular protein catabolic process,insulin metabolic process,insulin catabolic process	;metalloendopeptidase activity,receptor binding,ATP binding,zinc ion binding,peptide binding,protein homodimerization activity,insulin binding,Requires Ontology	;extracellular space,cytoplasm,mitochondrion,peroxisome,cytosol,plasma membrane,cell surface	tr;sp	1	1	uniprot_mouse_proteome	>tr|F6RPJ9|F6RPJ9_MOUSE Insulin-degrading enzyme (Fragment) OS=Mus musculus GN=Ide PE=1 SV=1;>sp|Q9JHR7|IDE_MOUSE Insulin-degrading enzyme OS=Mus musculus GN=Ide PE=1 SV=1	2	2
TRUE	KO / Control	KO	Control	12	Q8BL66	22444.3	40551.7	0.853415	0.853415	80.6773	1.80677	0	0.00993143	0.0311117	11	0.371473	Q8BL66	EEA1_MOUSE	Early endosome antigen 1	Eea1	Q8BL66	Mus musculus	endocytosis,vesicle fusion,viral RNA genome replication	nucleic acid binding,protein binding,1-phosphatidylinositol binding,GTP-dependent protein binding,protein homodimerization activity,metal ion binding	endosome,early endosome,cytosol,serine-pyruvate aminotransferase complex,extrinsic component of plasma membrane,cytoplasmic vesicle,early endosome membrane,axonal spine,recycling endosome,extracellular exosome	sp	1	2	uniprot_mouse_proteome	>sp|Q8BL66|EEA1_MOUSE Early endosome antigen 1 OS=Mus musculus GN=Eea1 PE=1 SV=2	3	3
TRUE	KO / Control	KO	Control	40	A0A140LIZ5;P54775	248812	189354	-0.393975	0.393975	-23.897	0.76103	0	0.0100828	0.0315055	39	0.579162	A0A140LIZ5;P54775	A0A140LIZ5_MOUSE;PRS6B_MOUSE	26S protease regulatory subunit 6B	Psmc4	A0A140LIZ5;P54775	Mus musculus	;blastocyst development,ER-associated ubiquitin-dependent protein catabolic process,positive regulation of RNA polymerase II transcriptional preinitiation complex assembly,positive regulation of proteasomal protein catabolic process	;ATP binding,TBP-class protein binding,proteasome-activating ATPase activity	;proteasome complex,nucleus,cytosol,proteasome regulatory particle, base subcomplex,membrane,inclusion body,proteasome accessory complex,nuclear proteasome complex,cytosolic proteasome complex,synapse	tr;sp	1	1;2	uniprot_mouse_proteome	>tr|A0A140LIZ5|A0A140LIZ5_MOUSE 26S protease regulatory subunit 6B OS=Mus musculus GN=Psmc4 PE=1 SV=1;>sp|P54775|PRS6B_MOUSE 26S protease regulatory subunit 6B OS=Mus musculus GN=Psmc4 PE=1 SV=2	9	10
TRUE	KO / Control	KO	Control	20	P34884	1055218	652862	-0.692691	0.692691	-38.1301	0.618699	0	0.0101943	0.0316126	19	0.35139	P34884	MIF_MOUSE	Macrophage migration inhibitory factor	Mif	P34884	Mus musculus	prostaglandin biosynthetic process,positive regulation of protein phosphorylation,positive regulation of adaptive immune response,negative regulation of mature B cell apoptotic process,inflammatory response,cell surface receptor signaling pathway,cell aging,cell proliferation,regulation of receptor activity,negative regulation of gene expression,positive regulation of protein kinase A signaling,n…	protease binding,dopachrome isomerase activity,receptor binding,cytokine activity,cytokine receptor binding,chemoattractant activity,identical protein binding,phenylpyruvate tautomerase activity	extracellular region,extracellular space,nucleoplasm,cytosol,cell surface,vesicle,myelin sheath,extracellular exosome	sp	1	2	uniprot_mouse_proteome	>sp|P34884|MIF_MOUSE Macrophage migration inhibitory factor OS=Mus musculus GN=Mif PE=1 SV=2	4	5
TRUE	KO / Control	KO	Control	12	O08583;O08583-2	136425	65267.4	-1.06367	1.06367	-52.1588	0.478412	0	0.0101784	0.0316126	11	0.196737	O08583;O08583-2	THOC4_MOUSE	THO complex subunit 4;Isoform 2 of THO complex subunit 4	Alyref	O08583;O08583-2	Mus musculus	mRNA processing,RNA splicing,mRNA transport;	single-stranded DNA binding,RNA binding;	nucleus,spliceosomal complex,cytoplasm,nuclear speck;	sp	1;	3;	uniprot_mouse_proteome	>sp|O08583|THOC4_MOUSE THO complex subunit 4 OS=Mus musculus GN=Alyref PE=1 SV=3;>sp|O08583-2|THOC4_MOUSE Isoform 2 of THO complex subunit 4 OS=Mus musculus GN=Alyref	2	3
TRUE	KO / Control	KO	Control	24	B2RQK7;Q8BWB1	143569	236824	0.722067	0.722067	64.9543	1.64954	0	0.0102772	0.0317894	23	0.538338	B2RQK7;Q8BWB1	B2RQK7_MOUSE;SYP2L_MOUSE	Synaptopodin 2-like protein	Synpo2l	B2RQK7;Q8BWB1	Mus musculus	;positive regulation of actin filament bundle assembly	;actin binding,protein binding	;nucleus,cytosol,actin cytoskeleton,nuclear speck,Z disc	tr;sp	1	1	uniprot_mouse_proteome	>tr|B2RQK7|B2RQK7_MOUSE Synaptopodin 2-like protein OS=Mus musculus GN=Synpo2l PE=1 SV=1;>sp|Q8BWB1|SYP2L_MOUSE Synaptopodin 2-like protein OS=Mus musculus GN=Synpo2l PE=1 SV=1	6	6
TRUE	KO / Control	KO	Control	52	O70318	943189	1334736	0.500935	0.500935	41.5131	1.41513	0	0.0103049	0.0317951	51	0.503334	O70318	E41L2_MOUSE	Band 4.1-like protein 2	Epb41l2	O70318	Mus musculus	transport,cell cycle,regulation of cell shape,actin cytoskeleton organization,cortical actin cytoskeleton organization,actomyosin structure organization,cell division,positive regulation of protein localization to cell cortex	actin binding,structural constituent of cytoskeleton,protein binding,spectrin binding,PH domain binding	nucleus,nucleoplasm,cytoskeleton,plasma membrane,focal adhesion,actin cytoskeleton,cell junction,extracellular exosome,cell cortex region,COP9 signalosome	sp	1	2	uniprot_mouse_proteome	>sp|O70318|E41L2_MOUSE Band 4.1-like protein 2 OS=Mus musculus GN=Epb41l2 PE=1 SV=2	13	13
TRUE	KO / Control	KO	Control	36	E9QAS4;E9QAS5;Q6PDQ2	75393.6	114378	0.601302	0.601302	51.7085	1.51708	0	0.0103672	0.0319071	35	0.774728	E9QAS4;E9QAS5;Q6PDQ2	E9QAS4_MOUSE;E9QAS5_MOUSE;CHD4_MOUSE	Chromodomain-helicase-DNA-binding protein 4	Chd4	E9QAS4;E9QAS5;Q6PDQ2	Mus musculus	;;negative regulation of transcription from RNA polymerase II promoter,transcription, DNA-templated,chromatin modification,ATP-dependent chromatin remodeling,terminal button organization	;;RNA polymerase II repressing transcription factor binding,helicase activity,protein binding,ATP binding,transcription factor binding,histone deacetylase binding,metal ion binding,RNA polymerase II core promoter proximal region sequence-specific DNA binding,RNA polymerase II distal enhancer sequence-specific DNA binding,nucleosomal DNA binding	;;nuclear chromatin,nucleus,nucleoplasm,cytoplasm,centrosome,membrane,NuRD complex,protein-DNA complex,protein complex	tr;tr;sp	1	1	uniprot_mouse_proteome	>tr|E9QAS4|E9QAS4_MOUSE Chromodomain-helicase-DNA-binding protein 4 OS=Mus musculus GN=Chd4 PE=1 SV=1;>tr|E9QAS5|E9QAS5_MOUSE Chromodomain-helicase-DNA-binding protein 4 OS=Mus musculus GN=Chd4 PE=1 SV=1;>sp|Q6PDQ2|CHD4_MOUSE Chromodomain-helicase-DNA-binding protein 4 OS=Mus musculus GN=Chd4 PE=1 SV=1	8	9
TRUE	KO / Control	KO	Control	8	O70622;O70622-2	29355.7	100426	1.77442	1.77442	242.1	3.421	0	0.010404	0.0319404	7	0.759127	O70622;O70622-2	RTN2_MOUSE	Reticulon-2;Isoform 2 of Reticulon-2	Rtn2	O70622;O70622-2	Mus musculus	regulation of glucose import,intracellular protein transmembrane transport;	molecular_function;	endoplasmic reticulum,endoplasmic reticulum membrane,terminal cisterna,integral component of membrane,T-tubule;	sp	1;	1;	uniprot_mouse_proteome	>sp|O70622|RTN2_MOUSE Reticulon-2 OS=Mus musculus GN=Rtn2 PE=1 SV=1;>sp|O70622-2|RTN2_MOUSE Isoform 2 of Reticulon-2 OS=Mus musculus GN=Rtn2	2	2
TRUE	KO / Control	KO	Control	12	P35235;P35235-2	26515.3	8160.2	-1.70015	1.70015	-69.2245	0.307755	0	0.0105172	0.0321272	11	1.2443	P35235;P35235-2	PTN11_MOUSE	Tyrosine-protein phosphatase non-receptor type 11;Isoform 2 of Tyrosine-protein phosphatase non-receptor type 11	Ptpn11	P35235;P35235-2	Mus musculus	DNA damage checkpoint,activation of MAPK activity,lipid metabolic process,triglyceride metabolic process,epidermal growth factor receptor signaling pathway,integrin-mediated signaling pathway,axonogenesis,brain development,heart development,hormone-mediated signaling pathway,positive regulation of signal transduction,cerebellar cortex formation,platelet formation,microvillus organization,abortive…	phosphoprotein phosphatase activity,protein tyrosine phosphatase activity,non-membrane spanning protein tyrosine phosphatase activity,SH3/SH2 adaptor activity,insulin receptor binding,protein binding,protein domain specific binding,receptor tyrosine kinase binding,D1 dopamine receptor binding,phospholipase binding,insulin receptor substrate binding,cell adhesion molecule binding,peptide hormone r…	nucleus,cytoplasm,mitochondrion,cytosol,protein complex;	sp	1;	2;	uniprot_mouse_proteome	>sp|P35235|PTN11_MOUSE Tyrosine-protein phosphatase non-receptor type 11 OS=Mus musculus GN=Ptpn11 PE=1 SV=2;>sp|P35235-2|PTN11_MOUSE Isoform 2 of Tyrosine-protein phosphatase non-receptor type 11 OS=Mus musculus GN=Ptpn11	3	3
TRUE	KO / Control	KO	Control	104	P61979;P61979-2	2244805	2.68292e+06	0.257215	0.257215	19.517	1.19517	0	0.0105463	0.032136	103	0.304765	P61979;P61979-2	HNRPK_MOUSE	Heterogeneous nuclear ribonucleoprotein K;Isoform 2 of Heterogeneous nuclear ribonucleoprotein K	Hnrnpk	P61979;P61979-2	Mus musculus	transcription from RNA polymerase II promoter,mRNA processing,RNA splicing,regulation of low-density lipoprotein particle clearance,negative regulation of apoptotic process,positive regulation of low-density lipoprotein particle receptor biosynthetic process,positive regulation of transcription from RNA polymerase II promoter,negative regulation of mRNA splicing, via spliceosome,positive regulati…	RNA polymerase II core promoter proximal region sequence-specific DNA binding,transcriptional activator activity, RNA polymerase II core promoter proximal region sequence-specific binding,RNA binding,protein binding,protein domain specific binding,identical protein binding,cadherin binding;	nuclear chromatin,podosome,nucleoplasm,cytoplasm,focal adhesion,membrane,extracellular matrix,cell projection,extracellular exosome,catalytic step 2 spliceosome;	sp	1;	1;	uniprot_mouse_proteome	>sp|P61979|HNRPK_MOUSE Heterogeneous nuclear ribonucleoprotein K OS=Mus musculus GN=Hnrnpk PE=1 SV=1;>sp|P61979-2|HNRPK_MOUSE Isoform 2 of Heterogeneous nuclear ribonucleoprotein K OS=Mus musculus GN=Hnrnpk	18	26
TRUE	KO / Control	KO	Control	240	P05064	24587848	33786256	0.458491	0.458491	37.4104	1.3741	0	0.0110202	0.0334145	239	0.291817	P05064	ALDOA_MOUSE	Fructose-bisphosphate aldolase A	Aldoa	P05064	Mus musculus	fructose metabolic process,glycolytic process,ATP biosynthetic process,striated muscle contraction,regulation of cell shape,fructose 1,6-bisphosphate metabolic process,muscle cell cellular homeostasis,protein homotetramerization,glycolytic process through fructose-6-phosphate	protease binding,RNA binding,fructose-bisphosphate aldolase activity,cytoskeletal protein binding,identical protein binding,cadherin binding,fructose binding	extracellular space,nucleus,cytosol,actin cytoskeleton,membrane,Z disc,M band,sperm fibrous sheath,myelin sheath,protein complex,extracellular exosome	sp	1	2	uniprot_mouse_proteome	>sp|P05064|ALDOA_MOUSE Fructose-bisphosphate aldolase A OS=Mus musculus GN=Aldoa PE=1 SV=2	34	60
TRUE	KO / Control	KO	Control	8	Q9R099	38941	61822.2	0.666834	0.666834	58.7585	1.58758	0	0.0110659	0.0334704	7	0.240701	Q9R099	TBL2_MOUSE	Transducin beta-like protein 2	Tbl2	Q9R099	Mus musculus	endoplasmic reticulum unfolded protein response,cellular response to glucose starvation,cellular response to hypoxia	RNA binding,protein kinase binding,translation initiation factor binding,phosphoprotein binding	cytoplasm,endoplasmic reticulum	sp	1	2	uniprot_mouse_proteome	>sp|Q9R099|TBL2_MOUSE Transducin beta-like protein 2 OS=Mus musculus GN=Tbl2 PE=1 SV=2	2	2
TRUE	KO / Control	KO	Control	88	O88844	967393	696767	-0.473425	0.473425	-27.9747	0.720253	0	0.0112173	0.0335602	87	0.315903	O88844	IDHC_MOUSE	Isocitrate dehydrogenase [NADP] cytoplasmic	Idh1	O88844	Mus musculus	glyoxylate cycle,tricarboxylic acid cycle,isocitrate metabolic process,2-oxoglutarate metabolic process,glutathione metabolic process,response to oxidative stress,female gonad development,response to steroid hormone,regulation of phospholipid catabolic process,regulation of phospholipid biosynthetic process	magnesium ion binding,isocitrate dehydrogenase activity,isocitrate dehydrogenase (NADP+) activity,receptor binding,protein homodimerization activity,cadherin binding,NADP binding,NAD binding,(R)-2-hydroxyglutarate dehydrogenase activity	cytoplasm,mitochondrion,peroxisome,cytosol,extracellular exosome	sp	1	2	uniprot_mouse_proteome	>sp|O88844|IDHC_MOUSE Isocitrate dehydrogenase [NADP] cytoplasmic OS=Mus musculus GN=Idh1 PE=1 SV=2	18	22
TRUE	KO / Control	KO	Control	108	Q6P8J7	3.25783e+06	7888878	1.27591	1.27591	142.151	2.42151	0	0.0112336	0.0335602	107	0.461981	Q6P8J7	KCRS_MOUSE	Creatine kinase S-type, mitochondrial	Ckmt2	Q6P8J7	Mus musculus	phosphocreatine metabolic process,phosphorylation	creatine kinase activity,ATP binding	mitochondrion,mitochondrial inner membrane	sp	1	1	uniprot_mouse_proteome	>sp|Q6P8J7|KCRS_MOUSE Creatine kinase S-type, mitochondrial OS=Mus musculus GN=Ckmt2 PE=1 SV=1	16	27
TRUE	KO / Control	KO	Control	88	Q04447	1.565e+06	2.42192e+06	0.629986	0.629986	54.755	1.54755	0	0.0113181	0.0335602	87	0.431555	Q04447	KCRB_MOUSE	Creatine kinase B-type	Ckb	Q04447	Mus musculus	phosphorylation,cerebellum development,substantia nigra development,cellular chloride ion homeostasis	creatine kinase activity,protein binding,ATP binding,ubiquitin protein ligase binding	nucleus,mitochondrion,cytosol,dendrite,neuronal cell body,myelin sheath,extracellular exosome	sp	1	1	uniprot_mouse_proteome	>sp|Q04447|KCRB_MOUSE Creatine kinase B-type OS=Mus musculus GN=Ckb PE=1 SV=1	14	22
TRUE	KO / Control	KO	Control	28	P70460	250851	159716	-0.651317	0.651317	-36.3301	0.636699	0	0.0113416	0.0335602	27	0.339141	P70460	VASP_MOUSE	Vasodilator-stimulated phosphoprotein	Vasp	P70460	Mus musculus	neural tube closure,axon guidance,actin polymerization or depolymerization,actin cytoskeleton organization,positive regulation of actin filament polymerization,T cell receptor signaling pathway,protein homotetramerization	actin binding,protein binding,profilin binding,SH3 domain binding,cadherin binding	cytosol,cytoskeleton,plasma membrane,bicellular tight junction,focal adhesion,lamellipodium,filopodium,lamellipodium membrane,filopodium membrane,extracellular exosome	sp	1	4	uniprot_mouse_proteome	>sp|P70460|VASP_MOUSE Vasodilator-stimulated phosphoprotein OS=Mus musculus GN=Vasp PE=1 SV=4	7	7
TRUE	KO / Control	KO	Control	20	P35980	686077	916982	0.418523	0.418523	33.6559	1.33656	0	0.0112917	0.0335602	19	0.201425	P35980	RL18_MOUSE	60S ribosomal protein L18	Rpl18	P35980	Mus musculus	translation	RNA binding,structural constituent of ribosome	nucleus,nucleolus,endoplasmic reticulum,cytosol,focal adhesion,membrane,cytosolic large ribosomal subunit	sp	1	3	uniprot_mouse_proteome	>sp|P35980|RL18_MOUSE 60S ribosomal protein L18 OS=Mus musculus GN=Rpl18 PE=1 SV=3	5	5
TRUE	KO / Control	KO	Control	20	Q9D832	150868	245720	0.703728	0.703728	62.8708	1.62871	0	0.0111946	0.0335602	19	0.282343	Q9D832	DNJB4_MOUSE	DnaJ homolog subfamily B member 4	Dnajb4	Q9D832	Mus musculus	protein folding,positive regulation of ATPase activity	ATPase activator activity,unfolded protein binding,chaperone binding	cytosol,plasma membrane,extracellular exosome	sp	1	1	uniprot_mouse_proteome	>sp|Q9D832|DNJB4_MOUSE DnaJ homolog subfamily B member 4 OS=Mus musculus GN=Dnajb4 PE=1 SV=1	4	5
TRUE	KO / Control	KO	Control	12	Q9D1K2	61996.1	143175	1.20754	1.20754	130.943	2.30943	0	0.0111539	0.0335602	11	0.497992	Q9D1K2	VATF_MOUSE	V-type proton ATPase subunit F	Atp6v1f	Q9D1K2	Mus musculus	ATP hydrolysis coupled proton transport	ATPase coupled ion transmembrane transporter activity,proton-transporting ATPase activity, rotational mechanism	membrane,vacuolar proton-transporting V-type ATPase complex,proton-transporting V-type ATPase, V1 domain,extracellular exosome	sp	1	2	uniprot_mouse_proteome	>sp|Q9D1K2|VATF_MOUSE V-type proton ATPase subunit F OS=Mus musculus GN=Atp6v1f PE=1 SV=2	3	3
TRUE	KO / Control	KO	Control	40	P50247	604906	517196	-0.226001	0.226001	-14.4998	0.855002	0	0.0115135	0.0338674	39	0.467269	P50247	SAHH_MOUSE	Adenosylhomocysteinase	Ahcy	P50247	Mus musculus	one-carbon metabolic process,S-adenosylhomocysteine catabolic process,S-adenosylmethionine cycle	adenosylhomocysteinase activity,copper ion binding,protein binding,protein self-association,NAD binding	cytosol,melanosome,extracellular exosome	sp	1	3	uniprot_mouse_proteome	>sp|P50247|SAHH_MOUSE Adenosylhomocysteinase OS=Mus musculus GN=Ahcy PE=1 SV=3	10	10
TRUE	KO / Control	KO	Control	12	Q08857	62229.1	117632	0.918625	0.918625	89.0312	1.89031	0	0.0115282	0.0338674	11	0.397869	Q08857	CD36_MOUSE	Platelet glycoprotein 4	Cd36	Q08857	Mus musculus	negative regulation of transcription from RNA polymerase II promoter,positive regulation of cell-matrix adhesion,pattern recognition receptor signaling pathway,receptor-mediated endocytosis,phagocytosis, recognition,immune response,cell adhesion,cell surface receptor signaling pathway,positive regulation of cytosolic calcium ion concentration,nitric oxide mediated signal transduction,positive reg…	low-density lipoprotein receptor activity,protein binding,high-density lipoprotein particle binding,lipid binding,low-density lipoprotein particle binding,Toll-like receptor binding,lipoteichoic acid receptor activity,lipoprotein particle binding	extracellular space,intracellular,Golgi apparatus,plasma membrane,external side of plasma membrane,cell surface,membrane,integral component of membrane,apical plasma membrane,brush border membrane,receptor complex,membrane raft,apical part of cell	sp	1	2	uniprot_mouse_proteome	>sp|Q08857|CD36_MOUSE Platelet glycoprotein 4 OS=Mus musculus GN=Cd36 PE=1 SV=2	3	3
TRUE	KO / Control	KO	Control	8	Q09200	10028.4	23133.6	1.2059	1.2059	130.68	2.3068	0	0.011493	0.0338674	7	0.595228	Q09200	B4GN1_MOUSE	Beta-1,4 N-acetylgalactosaminyltransferase 1	B4galnt1	Q09200	Mus musculus	ganglioside biosynthetic process,glycosphingolipid metabolic process,spermatogenesis,lipid storage,lipid glycosylation	(N-acetylneuraminyl)-galactosylglucosylceramide N-acetylgalactosaminyltransferase activity	plasma membrane,integral component of Golgi membrane	sp	1	1	uniprot_mouse_proteome	>sp|Q09200|B4GN1_MOUSE Beta-1,4 N-acetylgalactosaminyltransferase 1 OS=Mus musculus GN=B4galnt1 PE=1 SV=1	2	2
TRUE	KO / Control	KO	Control	44	E9Q3V6;P42208	496292	614201	0.307522	0.307522	23.758	1.23758	0	0.0116123	0.0339209	43	0.409084	E9Q3V6;P42208	E9Q3V6_MOUSE;SEPT2_MOUSE	Septin-2	2022-09-02	E9Q3V6;P42208	Mus musculus	;cytokinesis,regulation of L-glutamate transport,smoothened signaling pathway,spermatogenesis,cell differentiation,regulation of protein localization,regulation of catalytic activity,protein polymerization,cilium morphogenesis	;GTPase activity,protein binding,GTP binding,enzyme regulator activity,protein complex scaffold,identical protein binding,cadherin binding	;condensed chromosome kinetochore,nucleus,nucleolus,cytoplasm,actomyosin contractile ring,cytosol,spindle microtubule,plasma membrane,axoneme,cell cortex,cell surface,actin cytoskeleton,microtubule cytoskeleton,midbody,septin complex,cleavage furrow,photoreceptor connecting cilium,ciliary transition zone,cell projection,myelin sheath,synapse,ciliary membrane,extracellular exosome,sperm annulus,Re…	tr;sp	1	1;2	uniprot_mouse_proteome	>tr|E9Q3V6|E9Q3V6_MOUSE Septin-2 OS=Mus musculus GN=Sept2 PE=1 SV=1;>sp|P42208|SEPT2_MOUSE Septin-2 OS=Mus musculus GN=Sept2 PE=1 SV=2	9	11
TRUE	KO / Control	KO	Control	12	Q61112	94362.2	42568.5	-1.14842	1.14842	-54.8882	0.451118	0	0.011629	0.0339209	11	1.45824	Q61112	CAB45_MOUSE	45 kDa calcium-binding protein	Sdf4	Q61112	Mus musculus	UV protection,cerebellum development,fat cell differentiation,response to ethanol	calcium ion binding	late endosome,Golgi apparatus,Golgi lumen,membrane,extracellular exosome	sp	1	1	uniprot_mouse_proteome	>sp|Q61112|CAB45_MOUSE 45 kDa calcium-binding protein OS=Mus musculus GN=Sdf4 PE=1 SV=1	3	3
TRUE	KO / Control	KO	Control	24	Q9Z175	143338	95328.9	-0.588438	0.588438	-33.4937	0.665063	0	0.0117016	0.0340512	23	0.853733	Q9Z175	LOXL3_MOUSE	Lysyl oxidase homolog 3	Loxl3	Q9Z175	Mus musculus	epithelial to mesenchymal transition,receptor-mediated endocytosis,inflammatory response,peptidyl-lysine oxidation,spinal cord development,lung development,negative regulation of transcription, DNA-templated,palate development,somite development,Requires Ontology,negative regulation of T-helper 17 cell lineage commitment,positive regulation of integrin-mediated signaling pathway	fibronectin binding,protein-lysine 6-oxidase activity,scavenger receptor activity,copper ion binding	extracellular region,extracellular space,nucleus,cytoplasm,membrane	sp	2	2	uniprot_mouse_proteome	>sp|Q9Z175|LOXL3_MOUSE Lysyl oxidase homolog 3 OS=Mus musculus GN=Loxl3 PE=2 SV=2	6	6
TRUE	KO / Control	KO	Control	148	P17182	4081944	4489778	0.137388	0.137388	9.99117	1.09991	0	0.0121593	0.0348097	147	0.379949	P17182	ENOA_MOUSE	Alpha-enolase	Eno1	P17182	Mus musculus	negative regulation of transcription from RNA polymerase II promoter,in utero embryonic development,glycolytic process,positive regulation of binding	magnesium ion binding,RNA polymerase II regulatory region sequence-specific DNA binding,transcriptional repressor activity, RNA polymerase II core promoter proximal region sequence-specific binding,transcriptional repressor activity, RNA polymerase II transcription regulatory region sequence-specific binding,RNA binding,phosphopyruvate hydratase activity,protein homodimerization activity,cadherin…	phosphopyruvate hydratase complex,extracellular space,nucleus,cytoplasm,cytosol,plasma membrane,cell surface,membrane,extrinsic component of plasma membrane,myelin sheath,extracellular exosome,cell cortex region	sp	1	3	uniprot_mouse_proteome	>sp|P17182|ENOA_MOUSE Alpha-enolase OS=Mus musculus GN=Eno1 PE=1 SV=3	23	37
TRUE	KO / Control	KO	Control	60	Q9DBJ1	1132129	1.03148e+06	-0.134317	0.134317	-8.88992	0.911101	0	0.0122174	0.0348097	59	0.510448	Q9DBJ1	PGAM1_MOUSE	Phosphoglycerate mutase 1	Pgam1	Q9DBJ1	Mus musculus	gluconeogenesis,glycolytic process,regulation of glycolytic process,regulation of pentose-phosphate shunt,respiratory burst	bisphosphoglycerate mutase activity,phosphoglycerate mutase activity,hydrolase activity,protein kinase binding,2,3-bisphosphoglycerate-dependent phosphoglycerate mutase activity	nucleus,cytoplasm,cytosol,membrane,myelin sheath,extracellular exosome	sp	1	3	uniprot_mouse_proteome	>sp|Q9DBJ1|PGAM1_MOUSE Phosphoglycerate mutase 1 OS=Mus musculus GN=Pgam1 PE=1 SV=3	10	15
TRUE	KO / Control	KO	Control	40	P29758	238185	132910	-0.841629	0.841629	-44.1987	0.558013	0	0.0121875	0.0348097	39	0.514637	P29758	OAT_MOUSE	Ornithine aminotransferase, mitochondrial	Oat	P29758	Mus musculus	protein hexamerization,L-proline biosynthetic process	ornithine-oxo-acid transaminase activity,pyridoxal phosphate binding,identical protein binding	nucleoplasm,mitochondrion,mitochondrial matrix	sp	1	1	uniprot_mouse_proteome	>sp|P29758|OAT_MOUSE Ornithine aminotransferase, mitochondrial OS=Mus musculus GN=Oat PE=1 SV=1	9	10
TRUE	KO / Control	KO	Control	28	Q8R1G2	74081.5	88301.4	0.253323	0.253323	19.195	1.19195	0	0.0122105	0.0348097	27	0.831904	Q8R1G2	CMBL_MOUSE	Carboxymethylenebutenolidase homolog	Cmbl	Q8R1G2	Mus musculus	biological_process	molecular_function,hydrolase activity	cytosol,extracellular exosome	sp	1	1	uniprot_mouse_proteome	>sp|Q8R1G2|CMBL_MOUSE Carboxymethylenebutenolidase homolog OS=Mus musculus GN=Cmbl PE=1 SV=1	7	7
TRUE	KO / Control	KO	Control	28	Q9JHI5	170732	157766	-0.113951	0.113951	-7.59458	0.924054	0	0.0120597	0.0348097	27	0.582914	Q9JHI5	IVD_MOUSE	Isovaleryl-CoA dehydrogenase, mitochondrial	Ivd	Q9JHI5	Mus musculus	leucine catabolic process,fatty acid beta-oxidation using acyl-CoA dehydrogenase	isovaleryl-CoA dehydrogenase activity,flavin adenine dinucleotide binding	nucleoplasm,mitochondrion,mitochondrial matrix,mitochondrial membrane	sp	1	1	uniprot_mouse_proteome	>sp|Q9JHI5|IVD_MOUSE Isovaleryl-CoA dehydrogenase, mitochondrial OS=Mus musculus GN=Ivd PE=1 SV=1	7	7
TRUE	KO / Control	KO	Control	16	G3UXL2;Q9D7G0	154380	111217	-0.473101	0.473101	-27.9585	0.720415	0	0.0121625	0.0348097	15	1.42031	G3UXL2;Q9D7G0	G3UXL2_MOUSE;PRPS1_MOUSE	Protein Prps1l3;Ribose-phosphate pyrophosphokinase 1	Prps1l3;Prps1	G3UXL2;Q9D7G0	Mus musculus	nucleoside metabolic process,ribonucleoside monophosphate biosynthetic process,nucleotide biosynthetic process;5-phosphoribose 1-diphosphate biosynthetic process,purine nucleobase metabolic process,purine nucleotide biosynthetic process,nervous system development,nucleoside metabolic process,ribonucleoside monophosphate biosynthetic process,phosphorylation,urate biosynthetic process,hypoxanthine …	magnesium ion binding,ribose phosphate diphosphokinase activity;magnesium ion binding,ribose phosphate diphosphokinase activity,ATP binding,kinase activity,identical protein binding,protein homodimerization activity	cellular_component;	tr;sp	3;1	1;4	uniprot_mouse_proteome	>tr|G3UXL2|G3UXL2_MOUSE Protein Prps1l3 OS=Mus musculus GN=Prps1l3 PE=3 SV=1;>sp|Q9D7G0|PRPS1_MOUSE Ribose-phosphate pyrophosphokinase 1 OS=Mus musculus GN=Prps1 PE=1 SV=4	4	4
TRUE	KO / Control	KO	Control	12	Q91WK2	53633.7	33808.1	-0.665769	0.665769	-36.9647	0.630353	0	0.0121878	0.0348097	11	0.603183	Q91WK2	EIF3H_MOUSE	Eukaryotic translation initiation factor 3 subunit H	Eif3h	Q91WK2	Mus musculus	translational initiation	RNA binding,translation initiation factor activity	eukaryotic translation initiation factor 3 complex,membrane,extracellular exosome,eukaryotic translation initiation factor 3 complex, eIF3m	sp	1	1	uniprot_mouse_proteome	>sp|Q91WK2|EIF3H_MOUSE Eukaryotic translation initiation factor 3 subunit H OS=Mus musculus GN=Eif3h PE=1 SV=1	3	3
TRUE	KO / Control	KO	Control	8	Q9CXE7	71574.9	166871	1.22121	1.22121	133.142	2.33142	0	0.0121587	0.0348097	7	0.441367	Q9CXE7	TMED5_MOUSE	Transmembrane emp24 domain-containing protein 5	Tmed5	Q9CXE7	Mus musculus	protein transport,Golgi ribbon formation	molecular_function	endoplasmic reticulum membrane,endoplasmic reticulum-Golgi intermediate compartment,Golgi apparatus,cis-Golgi network,integral component of membrane,endoplasmic reticulum-Golgi intermediate compartment membrane,endoplasmic reticulum exit site	sp	1	1	uniprot_mouse_proteome	>sp|Q9CXE7|TMED5_MOUSE Transmembrane emp24 domain-containing protein 5 OS=Mus musculus GN=Tmed5 PE=1 SV=1	2	2
TRUE	KO / Control	KO	Control	88	Q9D154	838576	922249	0.137215	0.137215	9.97803	1.09978	0	0.0123188	0.0350172	87	0.469927	Q9D154	ILEUA_MOUSE	Leukocyte elastase inhibitor A	Serpinb1a	Q9D154	Mus musculus	negative regulation of endopeptidase activity,regulation of protein catabolic process	serine-type endopeptidase inhibitor activity	extracellular space,cytoplasm,membrane,extracellular matrix,extracellular exosome	sp	1	1	uniprot_mouse_proteome	>sp|Q9D154|ILEUA_MOUSE Leukocyte elastase inhibitor A OS=Mus musculus GN=Serpinb1a PE=1 SV=1	16	22
TRUE	KO / Control	KO	Control	20	Q99LB2	666354	911080	0.45129	0.45129	36.7262	1.36726	0	0.0125268	0.0354445	19	0.131127	Q99LB2	DHRS4_MOUSE	Dehydrogenase/reductase SDR family member 4	Dhrs4	Q99LB2	Mus musculus	alcohol metabolic process,steroid metabolic process,cellular ketone metabolic process,retinal metabolic process,protein tetramerization,oxidation-reduction process	3-keto sterol reductase activity,retinal dehydrogenase activity,carbonyl reductase (NADPH) activity,receptor binding,oxidoreductase activity, acting on NAD(P)H, quinone or similar compound as acceptor,alcohol dehydrogenase [NAD(P)+] activity	nucleus,mitochondrion,peroxisome,peroxisomal membrane,extracellular exosome	sp	1	3	uniprot_mouse_proteome	>sp|Q99LB2|DHRS4_MOUSE Dehydrogenase/reductase SDR family member 4 OS=Mus musculus GN=Dhrs4 PE=1 SV=3	5	5
TRUE	KO / Control	KO	Control	28	Q9CQR2	560285	590035	0.0746391	0.0746391	5.30975	1.0531	0	0.0125067	0.0354445	27	0.386752	Q9CQR2	RS21_MOUSE	40S ribosomal protein S21	Rps21	Q9CQR2	Mus musculus	endonucleolytic cleavage in ITS1 to separate SSU-rRNA from 5.8S rRNA and LSU-rRNA from tricistronic rRNA transcript (SSU-rRNA, 5.8S rRNA, LSU-rRNA),endonucleolytic cleavage to generate mature 3'-end of SSU-rRNA from (SSU-rRNA, 5.8S rRNA, LSU-rRNA),translation	RNA binding,structural constituent of ribosome,ribosome binding,protein N-terminus binding	small ribosomal subunit,cytosolic small ribosomal subunit	sp	1	1	uniprot_mouse_proteome	>sp|Q9CQR2|RS21_MOUSE 40S ribosomal protein S21 OS=Mus musculus GN=Rps21 PE=1 SV=1	5	7
TRUE	KO / Control	KO	Control	12	A4QPC5;P21844	110760	117330	0.083135	0.083135	5.93175	1.05932	0	0.0131548	0.0371359	11	1.14126	A4QPC5;P21844	A4QPC5_MOUSE;CMA1_MOUSE	Chymase	Cma1	A4QPC5;P21844	Mus musculus	;proteolysis,interleukin-1 beta biosynthetic process	;endopeptidase activity,serine-type endopeptidase activity,serine-type peptidase activity	;intracellular,secretory granule,extracellular matrix	tr;sp	1	1;2	uniprot_mouse_proteome	>tr|A4QPC5|A4QPC5_MOUSE Chymase OS=Mus musculus GN=Cma1 PE=1 SV=1;>sp|P21844|CMA1_MOUSE Chymase OS=Mus musculus GN=Cma1 PE=1 SV=2	3	3
TRUE	KO / Control	KO	Control	100	P97807;P97807-2	1.19976e+06	1.93726e+06	0.691268	0.691268	61.4702	1.6147	0	0.0135284	0.0381028	99	0.42226	P97807;P97807-2	FUMH_MOUSE	Fumarate hydratase, mitochondrial;Isoform Cytoplasmic of Fumarate hydratase, mitochondrial	Fh	P97807;P97807-2	Mus musculus	tricarboxylic acid cycle,fumarate metabolic process,malate metabolic process,homeostasis of number of cells within a tissue;	fumarate hydratase activity;	mitochondrion,tricarboxylic acid cycle enzyme complex,extracellular exosome;	sp	1;	3;	uniprot_mouse_proteome	>sp|P97807|FUMH_MOUSE Fumarate hydratase, mitochondrial OS=Mus musculus GN=Fh PE=1 SV=3;>sp|P97807-2|FUMH_MOUSE Isoform Cytoplasmic of Fumarate hydratase, mitochondrial OS=Mus musculus GN=Fh	16	25
TRUE	KO / Control	KO	Control	48	P17563	299929	287497	-0.0610776	0.0610776	-4.14521	0.958548	0	0.0136132	0.0381667	47	0.668364	P17563	SBP1_MOUSE	Selenium-binding protein 1	Selenbp1	P17563	Mus musculus	protein transport,brown fat cell differentiation	selenium binding	fibrillar center,extracellular space,nucleolus,cytosol,membrane,extracellular exosome	sp	1	2	uniprot_mouse_proteome	>sp|P17563|SBP1_MOUSE Selenium-binding protein 1 OS=Mus musculus GN=Selenbp1 PE=1 SV=2	12	12
TRUE	KO / Control	KO	Control	8	Q9D6U8	89449.2	25562.2	-1.80706	1.80706	-71.4227	0.285773	0	0.013598	0.0381667	7	0.978223	Q9D6U8	F162A_MOUSE	Protein FAM162A	Fam162a	Q9D6U8	Mus musculus	activation of cysteine-type endopeptidase activity involved in apoptotic process,positive regulation of apoptotic process,neuron apoptotic process,cellular response to hypoxia,positive regulation of release of cytochrome c from mitochondria	molecular_function	mitochondrion,cytosol,integral component of membrane,extracellular exosome	sp	1	1	uniprot_mouse_proteome	>sp|Q9D6U8|F162A_MOUSE Protein FAM162A OS=Mus musculus GN=Fam162a PE=1 SV=1	2	2
TRUE	KO / Control	KO	Control	40	Q9DCW4	1206332	1.29103e+06	0.0978915	0.0978915	7.02082	1.07021	0	0.0136582	0.0382054	39	0.279741	Q9DCW4	ETFB_MOUSE	Electron transfer flavoprotein subunit beta	Etfb	Q9DCW4	Mus musculus	fatty acid beta-oxidation using acyl-CoA dehydrogenase	electron carrier activity	mitochondrion,mitochondrial matrix,cytosol,mitochondrial electron transfer flavoprotein complex,extracellular exosome	sp	1	3	uniprot_mouse_proteome	>sp|Q9DCW4|ETFB_MOUSE Electron transfer flavoprotein subunit beta OS=Mus musculus GN=Etfb PE=1 SV=3	9	10
TRUE	KO / Control	KO	Control	8	P51863	9345.34	25305.4	1.43713	1.43713	170.781	2.70781	0	0.0136892	0.0382054	7	1.29955	P51863	VA0D1_MOUSE	V-type proton ATPase subunit d 1	Atp6v0d1	P51863	Mus musculus	cellular iron ion homeostasis,vacuolar transport,vacuolar acidification,brain development,ATP hydrolysis coupled proton transport,cellular response to increased oxygen levels,cilium morphogenesis	hydrogen-exporting ATPase activity, phosphorylative mechanism,protein complex binding,proton-transporting ATPase activity, rotational mechanism	lysosomal membrane,early endosome,synaptic vesicle,membrane,apical plasma membrane,vacuolar proton-transporting V-type ATPase complex,proton-transporting V-type ATPase, V0 domain,axon terminus,extracellular exosome,centrosome	sp	1	2	uniprot_mouse_proteome	>sp|P51863|VA0D1_MOUSE V-type proton ATPase subunit d 1 OS=Mus musculus GN=Atp6v0d1 PE=1 SV=2	2	2
TRUE	KO / Control	KO	Control	8	Q64674	48579	19352	-1.32785	1.32785	-60.1639	0.398361	0	0.0137244	0.0382168	7	0.497438	Q64674	SPEE_MOUSE	Spermidine synthase	Srm	Q64674	Mus musculus	spermidine biosynthetic process,cellular response to leukemia inhibitory factor	spermidine synthase activity,identical protein binding,protein homodimerization activity		sp	1	1	uniprot_mouse_proteome	>sp|Q64674|SPEE_MOUSE Spermidine synthase OS=Mus musculus GN=Srm PE=1 SV=1	2	2
TRUE	KO / Control	KO	Control	16	F6QTS1;O88544	46884.1	54206.7	0.209371	0.209371	15.6184	1.15618	0	0.0138004	0.0383415	15	1.02766	F6QTS1;O88544	F6QTS1_MOUSE;CSN4_MOUSE	COP9 signalosome complex subunit 4 (Fragment);COP9 signalosome complex subunit 4	Cops4	F6QTS1;O88544	Mus musculus	;protein deneddylation	;protein binding,NEDD8-specific protease activity	;nucleus,cytosol,synaptic vesicle,COP9 signalosome,nuclear speck,cell junction,extracellular exosome	tr;sp	1	1	uniprot_mouse_proteome	>tr|F6QTS1|F6QTS1_MOUSE COP9 signalosome complex subunit 4 (Fragment) OS=Mus musculus GN=Cops4 PE=1 SV=1;>sp|O88544|CSN4_MOUSE COP9 signalosome complex subunit 4 OS=Mus musculus GN=Cops4 PE=1 SV=1	4	4
TRUE	KO / Control	KO	Control	100	A2BE45;Q9R0M3	2.39155e+06	3328672	0.476998	0.476998	39.1845	1.39184	0	0.0139015	0.0384483	99	0.367688	A2BE45;Q9R0M3	A2BE45_MOUSE;SRPX_MOUSE	Sushi-repeat-containing protein SRPX	Srpx	A2BE45;Q9R0M3	Mus musculus	;phagolysosome assembly,autophagy,response to endoplasmic reticulum stress,negative regulation of cell proliferation involved in contact inhibition,positive regulation of extrinsic apoptotic signaling pathway in absence of ligand	;protein binding	;autophagosome,endoplasmic reticulum	tr;sp	1;2	1	uniprot_mouse_proteome	>tr|A2BE45|A2BE45_MOUSE Sushi-repeat-containing protein SRPX OS=Mus musculus GN=Srpx PE=1 SV=1;>sp|Q9R0M3|SRPX_MOUSE Sushi-repeat-containing protein SRPX OS=Mus musculus GN=Srpx PE=2 SV=1	18	25
TRUE	KO / Control	KO	Control	80	Q8QZT1	1.38452e+06	2.27412e+06	0.715923	0.715923	64.2534	1.64253	0	0.0138743	0.0384483	79	0.231379	Q8QZT1	THIL_MOUSE	Acetyl-CoA acetyltransferase, mitochondrial	Acat1	Q8QZT1	Mus musculus	liver development,acetyl-CoA biosynthetic process,isoleucine catabolic process,fatty acid beta-oxidation,brain development,response to hormone,response to organic cyclic compound,coenzyme A metabolic process,coenzyme A biosynthetic process,response to starvation,acetyl-CoA catabolic process,ketone body catabolic process,protein homooligomerization,adipose tissue development,metanephric proximal c…	acetyl-CoA C-acetyltransferase activity,carbon-carbon lyase activity,ligase activity, forming carbon-carbon bonds,enzyme binding,protein homodimerization activity,metal ion binding,coenzyme binding	mitochondrion,mitochondrial inner membrane,mitochondrial matrix,extracellular exosome	sp	1	1	uniprot_mouse_proteome	>sp|Q8QZT1|THIL_MOUSE Acetyl-CoA acetyltransferase, mitochondrial OS=Mus musculus GN=Acat1 PE=1 SV=1	13	20
TRUE	KO / Control	KO	Control	72	P80316	502634	477015	-0.0754726	0.0754726	-5.09688	0.949031	0	0.0140026	0.038641	71	0.470995	P80316	TCPE_MOUSE	T-complex protein 1 subunit epsilon	Cct5	P80316	Mus musculus	'de novo' protein folding,binding of sperm to zona pellucida,response to virus,positive regulation of telomere maintenance via telomerase,protein stabilization,chaperone-mediated protein folding,toxin transport,positive regulation of establishment of protein localization to telomere,positive regulation of protein localization to Cajal body,positive regulation of telomerase RNA localization to Caj…	mRNA 3'-UTR binding,protein binding,ATP binding,G-protein beta-subunit binding,protein binding involved in protein folding,mRNA 5'-UTR binding,beta-tubulin binding,unfolded protein binding	zona pellucida receptor complex,nucleolus,centrosome,cytosol,chaperonin-containing T-complex,microtubule,myelin sheath,cell body,extracellular exosome	sp	1	1	uniprot_mouse_proteome	>sp|P80316|TCPE_MOUSE T-complex protein 1 subunit epsilon OS=Mus musculus GN=Cct5 PE=1 SV=1	16	18
TRUE	KO / Control	KO	Control	28	Q9JJW5	251737	520655	1.04841	1.04841	106.825	2.06825	0	0.0141619	0.0389056	27	0.509417	Q9JJW5	MYOZ2_MOUSE	Myozenin-2	Myoz2	Q9JJW5	Mus musculus	myofibril assembly	actin binding,telethonin binding,FATZ binding	actin cytoskeleton,Z disc	sp	1	1	uniprot_mouse_proteome	>sp|Q9JJW5|MYOZ2_MOUSE Myozenin-2 OS=Mus musculus GN=Myoz2 PE=1 SV=1	8	8
TRUE	KO / Control	KO	Control	20	P52825	123644	178242	0.527641	0.527641	44.157	1.44157	0	0.0141354	0.0389056	19	0.301694	P52825	CPT2_MOUSE	Carnitine O-palmitoyltransferase 2, mitochondrial	Cpt2	P52825	Mus musculus	fatty acid metabolic process,transport	carnitine O-palmitoyltransferase activity	nucleoplasm,nucleolus,mitochondrion,mitochondrial inner membrane	sp	1	2	uniprot_mouse_proteome	>sp|P52825|CPT2_MOUSE Carnitine O-palmitoyltransferase 2, mitochondrial OS=Mus musculus GN=Cpt2 PE=1 SV=2	5	5
TRUE	KO / Control	KO	Control	28	P36552	217085	120883	-0.84465	0.84465	-44.3154	0.556846	0	0.0143775	0.0393219	27	0.801999	P36552	HEM6_MOUSE	Oxygen-dependent coproporphyrinogen-III oxidase, mitochondrial	Cpox	P36552	Mus musculus	protoporphyrinogen IX biosynthetic process,heme biosynthetic process,potassium ion transport,sodium ion transport,response to iron ion,establishment or maintenance of transmembrane electrochemical gradient,response to lead ion,response to insecticide,response to arsenic-containing substance,response to methylmercury,oxidation-reduction process,ATP hydrolysis coupled transmembrane transport	coproporphyrinogen oxidase activity,structural constituent of eye lens,sodium:potassium-exchanging ATPase activity,protein homodimerization activity	mitochondrion,mitochondrial inner membrane,mitochondrial intermembrane space,cytosol,membrane	sp	1	2	uniprot_mouse_proteome	>sp|P36552|HEM6_MOUSE Oxygen-dependent coproporphyrinogen-III oxidase, mitochondrial OS=Mus musculus GN=Cpox PE=1 SV=2	7	7
TRUE	KO / Control	KO	Control	20	P10404	69505.4	48605.5	-0.516004	0.516004	-30.0694	0.699306	0	0.0147308	0.0401988	19	0.819919	P10404	ENV1_MOUSE	MLV-related proviral Env polyprotein	NaN	P10404	Mus musculus	viral life cycle	structural molecule activity,metal ion binding	plasma membrane,integral component of membrane,viral capsid,viral envelope,virion membrane	sp	1	3	uniprot_mouse_proteome	>sp|P10404|ENV1_MOUSE MLV-related proviral Env polyprotein OS=Mus musculus PE=1 SV=3	5	5
TRUE	KO / Control	KO	Control	12	P46467	83179.5	29448.6	-1.49803	1.49803	-64.5963	0.354037	0	0.0148911	0.0405462	11	1.54207	P46467	VPS4B_MOUSE	Vacuolar protein sorting-associated protein 4B	Vps4b	P46467	Mus musculus	cell separation after cytokinesis,potassium ion transport,nucleus organization,endosome organization,mitotic metaphase plate congression,regulation of centrosome duplication,positive regulation of G2/M transition of mitotic cell cycle,protein transport,endosomal transport,viral release from host cell,cholesterol transport,endosome to lysosome transport via multivesicular body sorting pathway,resp…	protein binding,ATP binding,protein C-terminus binding,ATPase activity,ATPase activity, coupled,identical protein binding,protein homodimerization activity	spindle pole,nucleus,cytoplasm,endosome,centrosome,cytosol,endosome membrane,late endosome membrane,extracellular exosome,Flemming body	sp	1	2	uniprot_mouse_proteome	>sp|P46467|VPS4B_MOUSE Vacuolar protein sorting-associated protein 4B OS=Mus musculus GN=Vps4b PE=1 SV=2	3	3
TRUE	KO / Control	KO	Control	32	Q99LF4	204999	181757	-0.173611	0.173611	-11.3379	0.886621	0	0.0151225	0.0409041	31	0.558801	Q99LF4	RTCB_MOUSE	tRNA-splicing ligase RtcB homolog	Rtcb	Q99LF4	Mus musculus	in utero embryonic development,placenta development,tRNA splicing, via endonucleolytic cleavage and ligation	RNA binding,RNA ligase (ATP) activity,ATP binding,vinculin binding,metal ion binding	nucleus,nuclear envelope,nucleoplasm,cytoplasm,endoplasmic reticulum membrane,cytosol,intracellular membrane-bounded organelle,tRNA-splicing ligase complex	sp	1	1	uniprot_mouse_proteome	>sp|Q99LF4|RTCB_MOUSE tRNA-splicing ligase RtcB homolog OS=Mus musculus GN=Rtcb PE=1 SV=1	7	8
TRUE	KO / Control	KO	Control	20	P26883	652491	837310	0.359804	0.359804	28.3252	1.28325	0	0.0151892	0.0409942	19	0.389047	P26883	FKB1A_MOUSE	Peptidyl-prolyl cis-trans isomerase FKBP1A	Fkbp1a	P26883	Mus musculus	protein peptidyl-prolyl isomerization,negative regulation of protein phosphorylation,heart morphogenesis,muscle contraction,SMAD protein complex assembly,response to iron ion,cytokine-mediated signaling pathway,response to caffeine,positive regulation of protein ubiquitination,positive regulation of protein binding,negative regulation of phosphoprotein phosphatase activity,regulation of protein l…	peptidyl-prolyl cis-trans isomerase activity,signal transducer activity,protein binding,FK506 binding,drug binding,enzyme binding,Hsp70 protein binding,type I transforming growth factor beta receptor binding,protein homodimerization activity,ion channel binding,SMAD binding,activin binding	cytoplasm,cytosol,membrane,sarcoplasmic reticulum,Z disc,extrinsic component of organelle membrane,sarcoplasmic reticulum membrane,axon terminus,extracellular exosome,cytoplasmic side of membrane,ryanodine receptor complex	sp	1	2	uniprot_mouse_proteome	>sp|P26883|FKB1A_MOUSE Peptidyl-prolyl cis-trans isomerase FKBP1A OS=Mus musculus GN=Fkbp1a PE=1 SV=2	4	5
TRUE	KO / Control	KO	Control	28	E9PXY8;F8VPX1;Q6A4J8;Q6A4J8-2;Q6A4J8-3	104570	89139.1	-0.230332	0.230332	-14.7561	0.852439	0	0.0153277	0.0412773	27	0.764975	E9PXY8;F8VPX1;Q6A4J8;Q6A4J8-2;Q6A4J8-3	E9PXY8_MOUSE;F8VPX1_MOUSE;UBP7_MOUSE;UBP7_MOUSE;UBP7_MOUSE	Ubiquitin carboxyl-terminal hydrolase 7;Ubiquitin carboxyl-terminal hydrolase 7;Ubiquitin carboxyl-terminal hydrolase 7;Isoform 2 of Ubiquitin carboxyl-terminal hydrolase 7;Isoform 3 of Ubiquitin carboxyl-terminal hydrolase 7	Usp7	E9PXY8;F8VPX1;Q6A4J8;Q6A4J8-2;Q6A4J8-3	Mus musculus	;;transcription-coupled nucleotide-excision repair,ubiquitin-dependent protein catabolic process,multicellular organism development,maintenance of DNA methylation,protein deubiquitination,negative regulation of NF-kappaB transcription factor activity,monoubiquitinated protein deubiquitination,histone H2B conserved C-terminal lysine deubiquitination,protein stabilization,regulation of sequence-spe…	;;p53 binding,cysteine-type endopeptidase activity,thiol-dependent ubiquitin-specific protease activity,protein binding,protein C-terminus binding,transcription factor binding,ubiquitin protein ligase binding,thiol-dependent ubiquitinyl hydrolase activity;;	;;XY body,nucleus,cytoplasm,cytosol,nuclear body,PML body;;	tr;tr;sp;sp;sp	1;1;1;;	1;1;1;;	uniprot_mouse_proteome	>tr|E9PXY8|E9PXY8_MOUSE Ubiquitin carboxyl-terminal hydrolase 7 OS=Mus musculus GN=Usp7 PE=1 SV=1;>tr|F8VPX1|F8VPX1_MOUSE Ubiquitin carboxyl-terminal hydrolase 7 OS=Mus musculus GN=Usp7 PE=1 SV=1;>sp|Q6A4J8|UBP7_MOUSE Ubiquitin carboxyl-terminal hydrolase 7 OS=Mus musculus GN=Usp7 PE=1 SV=1;>sp|Q6A4J8-2|UBP7_MOUSE Isoform 2 of Ubiquitin carboxyl-terminal hydrolase 7 OS=Mus musculus GN=Usp7;>sp|Q6…	7	7
TRUE	KO / Control	KO	Control	172	P82198	2191639	2.97078e+06	0.438833	0.438833	35.5508	1.35551	0	0.0154781	0.0413195	171	0.311333	P82198	BGH3_MOUSE	Transforming growth factor-beta-induced protein ig-h3	Tgfbi	P82198	Mus musculus	angiogenesis,chondrocyte differentiation,cell adhesion,cell proliferation,extracellular matrix organization	integrin binding,collagen binding,extracellular matrix binding	proteinaceous extracellular matrix,basement membrane,extracellular space,trans-Golgi network,extracellular matrix,extracellular exosome	sp	1	1	uniprot_mouse_proteome	>sp|P82198|BGH3_MOUSE Transforming growth factor-beta-induced protein ig-h3 OS=Mus musculus GN=Tgfbi PE=1 SV=1	31	43
TRUE	KO / Control	KO	Control	120	A0A0R4J0I1	3.53605e+06	6687718	0.919375	0.919375	89.1296	1.8913	0	0.0154218	0.0413195	119	0.387828	A0A0R4J0I1	A0A0R4J0I1_MOUSE	MCG1051009	Serpina3k	A0A0R4J0I1	Mus musculus				tr	1	1	uniprot_mouse_proteome	>tr|A0A0R4J0I1|A0A0R4J0I1_MOUSE MCG1051009 OS=Mus musculus GN=Serpina3k PE=1 SV=1	20	30
TRUE	KO / Control	KO	Control	24	Q9WV54	135955	105001	-0.372726	0.372726	-22.7678	0.772322	0	0.0155087	0.0413195	23	0.776817	Q9WV54	ASAH1_MOUSE	Acid ceramidase	Asah1	Q9WV54	Mus musculus	lipid metabolic process	ceramidase activity	extracellular space,lysosome,extracellular exosome	sp	1	1	uniprot_mouse_proteome	>sp|Q9WV54|ASAH1_MOUSE Acid ceramidase OS=Mus musculus GN=Asah1 PE=1 SV=1	6	6
TRUE	KO / Control	KO	Control	20	Q6P1F6	96963.2	108219	0.158445	0.158445	11.6084	1.11608	0	0.0155789	0.0413195	19	1.1061	Q6P1F6	2ABA_MOUSE	Serine/threonine-protein phosphatase 2A 55 kDa regulatory subunit B alpha isoform	Ppp2r2a	Q6P1F6	Mus musculus	mitotic cell cycle,protein dephosphorylation,developmental process,response to morphine,regulation of catalytic activity,peptidyl-serine dephosphorylation	protein serine/threonine phosphatase activity,protein phosphatase regulator activity,protein complex binding,tau protein binding,protein phosphatase 2A binding	protein phosphatase type 2A complex,cytosol	sp	1	1	uniprot_mouse_proteome	>sp|Q6P1F6|2ABA_MOUSE Serine/threonine-protein phosphatase 2A 55 kDa regulatory subunit B alpha isoform OS=Mus musculus GN=Ppp2r2a PE=1 SV=1	5	5
TRUE	KO / Control	KO	Control	12	Q9EP69	61550	88498.1	0.523888	0.523888	43.7825	1.43782	0	0.0155538	0.0413195	11	0.283561	Q9EP69	SAC1_MOUSE	Phosphatidylinositide phosphatase SAC1	Sacm1l	Q9EP69	Mus musculus	biological_process,phosphatidylinositol dephosphorylation	phosphatidylinositol-3-phosphatase activity,phosphatase activity,phosphatidylinositol bisphosphate phosphatase activity,phosphatidylinositol-4-phosphate phosphatase activity	endoplasmic reticulum membrane,Golgi apparatus,integral component of endoplasmic reticulum membrane,AMPA glutamate receptor complex	sp	1	1	uniprot_mouse_proteome	>sp|Q9EP69|SAC1_MOUSE Phosphatidylinositide phosphatase SAC1 OS=Mus musculus GN=Sacm1l PE=1 SV=1	3	3
TRUE	KO / Control	KO	Control	8	Q9R0N0	53410.9	126439	1.24323	1.24323	136.728	2.36728	0	0.0154396	0.0413195	7	0.384209	Q9R0N0	GALK1_MOUSE	Galactokinase	Galk1	Q9R0N0	Mus musculus	galactose metabolic process,galactitol metabolic process,galactose catabolic process via UDP-galactose,carbohydrate phosphorylation,glycolytic process from galactose	galactokinase activity,protein binding,ATP binding,galactose binding	cytoplasm,membrane,extracellular exosome	sp	1	2	uniprot_mouse_proteome	>sp|Q9R0N0|GALK1_MOUSE Galactokinase OS=Mus musculus GN=Galk1 PE=1 SV=2	2	2
TRUE	KO / Control	KO	Control	12	Q8VCC9	161505	73903.7	-1.12786	1.12786	-54.2406	0.457594	0	0.0162136	0.0427259	11	0.713006	Q8VCC9	SPON1_MOUSE	Spondin-1	Spon1	Q8VCC9	Mus musculus	cell adhesion	metal ion binding	proteinaceous extracellular matrix,extracellular space,extracellular matrix	sp	1	1	uniprot_mouse_proteome	>sp|Q8VCC9|SPON1_MOUSE Spondin-1 OS=Mus musculus GN=Spon1 PE=1 SV=1	3	3
TRUE	KO / Control	KO	Control	52	Q62318	372264	516681	0.472946	0.472946	38.7941	1.38794	0	0.0163972	0.0430834	51	0.534441	Q62318	TIF1B_MOUSE	Transcription intermediary factor 1-beta	Trim28	Q62318	Mus musculus	negative regulation of transcription from RNA polymerase II promoter,in utero embryonic development,epithelial to mesenchymal transition,DNA repair,transcription, DNA-templated,protein phosphorylation,Ras protein signal transduction,embryo implantation,protein ubiquitination,chromatin modification,protein sumoylation,positive regulation of transcription factor import into nucleus,DNA methylation …	RNA polymerase II transcription coactivator activity,DNA binding,chromatin binding,transcription coactivator activity,transcription corepressor activity,RNA binding,protein kinase activity,ubiquitin-protein transferase activity,protein binding,zinc ion binding,ubiquitin protein ligase binding,Krueppel-associated box domain binding,chromo shadow domain binding,promoter-specific chromatin binding,t…	chromatin,nucleus,nucleoplasm,nuclear euchromatin,nuclear heterochromatin,RNA polymerase II transcription factor complex,nucleolus	sp	1	3	uniprot_mouse_proteome	>sp|Q62318|TIF1B_MOUSE Transcription intermediary factor 1-beta OS=Mus musculus GN=Trim28 PE=1 SV=3	12	13
TRUE	KO / Control	KO	Control	36	A0A0R4J1N7;B7ZW98;D3YTV8;D3Z5M4;E9QNT8;G5E8J2;G8JL84;Q02357;Q02357-2;Q02357-3;Q02357-4;Q02357-5;Q02357-6;Q0VGY9	154223	115754	-0.413952	0.413952	-24.9436	0.750564	0	0.0164194	0.0430834	35	0.70427	A0A0R4J1N7;B7ZW98;D3YTV8;D3Z5M4;E9QNT8;G5E8J2;G8JL84;Q02357;Q02357-2;Q02357-3;Q02357-4;Q02357-5;Q02357-6;Q0VGY9	A0A0R4J1N7_MOUSE;B7ZW98_MOUSE;D3YTV8_MOUSE;D3Z5M4_MOUSE;E9QNT8_MOUSE;G5E8J2_MOUSE;G8JL84_MOUSE;ANK1_MOUSE;ANK1_MOUSE;ANK1_MOUSE;ANK1_MOUSE;ANK1_MOUSE;ANK1_MOUSE;Q0VGY9_MOUSE	Ankyrin-1;Ank1 protein;Ankyrin-1;Ankyrin-1;Ankyrin-1;Ankyrin 1, erythroid;Ankyrin-1;Ankyrin-1;Isoform Br2 of Ankyrin-1;Isoform Er3 of Ankyrin-1;Isoform Br4 of Ankyrin-1;Isoform 5 of Ankyrin-1;Isoform 6 of Ankyrin-1;Ank1 protein	Ank1	A0A0R4J1N7;B7ZW98;D3YTV8;D3Z5M4;E9QNT8;G5E8J2;G8JL84;Q02357;Q02357-2;Q02357-3;Q02357-4;Q02357-5;Q02357-6;Q0VGY9	Mus musculus	;;;;;;;porphyrin-containing compound biosynthetic process,ER to Golgi vesicle-mediated transport,signal transduction,monovalent inorganic cation transport,erythrocyte development,iron ion homeostasis,protein localization to plasma membrane;;;;;;	;;;;;;;cytoskeletal adaptor activity,enzyme binding,spectrin binding,ATPase binding;;;;;;	;;;;;;;plasma membrane,spectrin-associated cytoskeleton,membrane,sarcoplasmic reticulum,cortical cytoskeleton;;;;;;	tr;tr;tr;tr;tr;tr;tr;sp;sp;sp;sp;sp;sp;tr	1;1;1;1;1;1;1;1;;;;;;1	1;1;1;1;1;1;1;2;;;;;;1	uniprot_mouse_proteome	>tr|A0A0R4J1N7|A0A0R4J1N7_MOUSE Ankyrin-1 OS=Mus musculus GN=Ank1 PE=1 SV=1;>tr|B7ZW98|B7ZW98_MOUSE Ank1 protein OS=Mus musculus GN=Ank1 PE=1 SV=1;>tr|D3YTV8|D3YTV8_MOUSE Ankyrin-1 OS=Mus musculus GN=Ank1 PE=1 SV=1;>tr|D3Z5M4|D3Z5M4_MOUSE Ankyrin-1 OS=Mus musculus GN=Ank1 PE=1 SV=1;>tr|E9QNT8|E9QNT8_MOUSE Ankyrin-1 OS=Mus musculus GN=Ank1 PE=1 SV=1;>tr|G5E8J2|G5E8J2_MOUSE Ankyrin 1, erythroid OS=…	8	9
TRUE	KO / Control	KO	Control	72	A0A075B5P3	1.27081e+06	2008018	0.660025	0.660025	58.011	1.58011	0	0.0165997	0.0432007	71	0.259533	A0A075B5P3	A0A075B5P3_MOUSE	Protein Ighg2b (Fragment)	Ighg2b	A0A075B5P3	Mus musculus				tr	1	1	uniprot_mouse_proteome	>tr|A0A075B5P3|A0A075B5P3_MOUSE Protein Ighg2b (Fragment) OS=Mus musculus GN=Ighg2b PE=1 SV=1	12	18
TRUE	KO / Control	KO	Control	36	Q8K2B0	514356	620371	0.270365	0.270365	20.6113	1.20611	0	0.0165135	0.0432007	35	0.672009	Q8K2B0	SC65_MOUSE	Synaptonemal complex protein SC65	P3h4	Q8K2B0	Mus musculus	peptidyl-lysine hydroxylation,collagen fibril organization,collagen biosynthetic process,bone remodeling	protein binding	nucleolus,endoplasmic reticulum,catalytic complex	sp	2	1	uniprot_mouse_proteome	>sp|Q8K2B0|SC65_MOUSE Synaptonemal complex protein SC65 OS=Mus musculus GN=P3h4 PE=2 SV=1	8	9
TRUE	KO / Control	KO	Control	12	E9Q4T8;Q9JLV5	15811.2	31716.1	1.00426	1.00426	100.592	2.00592	0	0.0165786	0.0432007	11	0.456942	E9Q4T8;Q9JLV5	E9Q4T8_MOUSE;CUL3_MOUSE	Cullin-3	Cul3	E9Q4T8;Q9JLV5	Mus musculus	;negative regulation of transcription from RNA polymerase II promoter,protein polyubiquitination,mitotic cell cycle,cell morphogenesis,in utero embryonic development,trophectodermal cellular morphogenesis,regulation of transcription from RNA polymerase II promoter,ubiquitin-dependent protein catabolic process,protein monoubiquitination,ER to Golgi vesicle-mediated transport,mitotic metaphase plat…	;Notch binding,protein binding,cyclin binding,POZ domain binding,ubiquitin protein ligase binding,protein homodimerization activity,protein heterodimerization activity,ubiquitin-protein transferase activity,ubiquitin protein ligase activity	;Golgi membrane,nucleus,cytoplasm,Golgi apparatus,polar microtubule,membrane,cullin-RING ubiquitin ligase complex,Cul3-RING ubiquitin ligase complex,extracellular exosome	tr;sp	1	1	uniprot_mouse_proteome	>tr|E9Q4T8|E9Q4T8_MOUSE Cullin-3 OS=Mus musculus GN=Cul3 PE=1 SV=1;>sp|Q9JLV5|CUL3_MOUSE Cullin-3 OS=Mus musculus GN=Cul3 PE=1 SV=1	3	3
TRUE	KO / Control	KO	Control	8	E9PWK1;F6YTS6;Q9D379	36598.4	66960.5	0.871529	0.871529	82.9601	1.8296	0	0.0166048	0.0432007	7	0.339797	E9PWK1;F6YTS6;Q9D379	E9PWK1_MOUSE;F6YTS6_MOUSE;HYEP_MOUSE	Epoxide hydrolase 1;Epoxide hydrolase 1 (Fragment);Epoxide hydrolase 1	Ephx1	E9PWK1;F6YTS6;Q9D379	Mus musculus	;;liver development,cellular aromatic compound metabolic process,response to toxic substance,response to organic cyclic compound,aromatic compound catabolic process,diol biosynthetic process,cellular response to glucocorticoid stimulus,epoxide metabolic process	;;epoxide hydrolase activity,enzyme binding,cis-stilbene-oxide hydrolase activity	;;endoplasmic reticulum membrane,plasma membrane,integral component of membrane,organelle membrane	tr;tr;sp	1	1;2;2	uniprot_mouse_proteome	>tr|E9PWK1|E9PWK1_MOUSE Epoxide hydrolase 1 OS=Mus musculus GN=Ephx1 PE=1 SV=1;>tr|F6YTS6|F6YTS6_MOUSE Epoxide hydrolase 1 (Fragment) OS=Mus musculus GN=Ephx1 PE=1 SV=2;>sp|Q9D379|HYEP_MOUSE Epoxide hydrolase 1 OS=Mus musculus GN=Ephx1 PE=1 SV=2	2	2
TRUE	KO / Control	KO	Control	72	O70624	1267595	1.69158e+06	0.416277	0.416277	33.4479	1.33448	0	0.0166619	0.0432576	71	0.527907	O70624	MYOC_MOUSE	Myocilin	Myoc	O70624	Mus musculus	osteoblast differentiation,negative regulation of cell-matrix adhesion,positive regulation of phosphatidylinositol 3-kinase signaling,skeletal muscle hypertrophy,myelination in peripheral nervous system,positive regulation of cell migration,neuron projection development,negative regulation of Rho protein signal transduction,non-canonical Wnt signaling pathway via JNK cascade,ERBB2-ERBB3 signaling…	fibronectin binding,frizzled binding,protein binding,receptor tyrosine kinase binding,myosin light chain binding,metal ion binding	proteinaceous extracellular matrix,extracellular space,mitochondrial outer membrane,mitochondrial inner membrane,mitochondrial intermembrane space,endoplasmic reticulum,rough endoplasmic reticulum,Golgi apparatus,cilium,extracellular matrix,cytoplasmic vesicle,node of Ranvier,extracellular exosome	sp	1	1	uniprot_mouse_proteome	>sp|O70624|MYOC_MOUSE Myocilin OS=Mus musculus GN=Myoc PE=1 SV=1	17	18
TRUE	KO / Control	KO	Control	80	O35103	7970632	5.74711e+06	-0.471857	0.471857	-27.8964	0.721036	0	0.0167776	0.0434659	79	0.438003	O35103	OMD_MOUSE	Osteomodulin	Omd	O35103	Mus musculus	cell adhesion,regulation of bone mineralization,axonogenesis		proteinaceous extracellular matrix,extracellular space,extracellular exosome	sp	2	1	uniprot_mouse_proteome	>sp|O35103|OMD_MOUSE Osteomodulin OS=Mus musculus GN=Omd PE=2 SV=1	13	20
TRUE	KO / Control	KO	Control	92	P29341	1.17693e+06	1.1942e+06	0.0210091	0.0210091	1.4669	1.01467	0	0.0170816	0.0441603	91	0.320344	P29341	PABP1_MOUSE	Polyadenylate-binding protein 1	Pabpc1	P29341	Mus musculus	nuclear-transcribed mRNA catabolic process, nonsense-mediated decay,mRNA processing,RNA splicing,gene silencing by RNA,positive regulation of viral genome replication,positive regulation of nuclear-transcribed mRNA poly(A) tail shortening,positive regulation of nuclear-transcribed mRNA catabolic process, deadenylation-dependent decay,negative regulation of nuclear-transcribed mRNA catabolic proce…	RNA binding,mRNA 3'-UTR binding,protein binding,protein C-terminus binding,poly(A) binding,poly(U) RNA binding	nucleus,cytoplasm,cytosol,focal adhesion,cytoplasmic stress granule,membrane,dendrite,intracellular ribonucleoprotein complex,cytoplasmic ribonucleoprotein granule,extracellular exosome,catalytic step 2 spliceosome,messenger ribonucleoprotein complex	sp	1	2	uniprot_mouse_proteome	>sp|P29341|PABP1_MOUSE Polyadenylate-binding protein 1 OS=Mus musculus GN=Pabpc1 PE=1 SV=2	19	23
TRUE	KO / Control	KO	Control	12	Q91V98	163837	116834	-0.487808	0.487808	-28.6892	0.713108	0	0.017164	0.0442539	11	0.421705	Q91V98	CD248_MOUSE	Endosialin	Cd248	Q91V98	Mus musculus	positive regulation of cell proliferation,cell migration,lymph node development,anatomical structure regression,positive regulation of endothelial cell apoptotic process	calcium ion binding,carbohydrate binding,extracellular matrix binding	cytoplasm,plasma membrane,integral component of membrane,extracellular exosome	sp	1	1	uniprot_mouse_proteome	>sp|Q91V98|CD248_MOUSE Endosialin OS=Mus musculus GN=Cd248 PE=1 SV=1	3	3
TRUE	KO / Control	KO	Control	12	Q99NB1	18553.9	27035.4	0.543133	0.543133	45.7133	1.45713	0	0.0171898	0.0442539	11	1.12734	Q99NB1	ACS2L_MOUSE	Acetyl-coenzyme A synthetase 2-like, mitochondrial	Acss1	Q99NB1	Mus musculus	acetyl-CoA biosynthetic process,acetate biosynthetic process,acetyl-CoA biosynthetic process from acetate,propionate biosynthetic process	acetate-CoA ligase activity,ATP binding,AMP binding	mitochondrion,mitochondrial matrix	sp	1	1	uniprot_mouse_proteome	>sp|Q99NB1|ACS2L_MOUSE Acetyl-coenzyme A synthetase 2-like, mitochondrial OS=Mus musculus GN=Acss1 PE=1 SV=1	3	3
TRUE	KO / Control	KO	Control	36	Q9EQH3	109764	163845	0.577924	0.577924	49.27	1.4927	0	0.0174505	0.0447723	35	0.695634	Q9EQH3	VPS35_MOUSE	Vacuolar protein sorting-associated protein 35	Vps35	Q9EQH3	Mus musculus	vacuolar protein processing,lysosome organization,positive regulation of gene expression,negative regulation of gene expression,regulation of mitochondrion organization,regulation of protein stability,protein destabilization,regulation of cellular protein metabolic process,negative regulation of protein homooligomerization,protein localization to organelle,retrograde transport, endosome to Golgi,…	protein binding,protein transporter activity,D1 dopamine receptor binding	cytoplasm,lysosome,lysosomal membrane,endosome,early endosome,late endosome,cytosol,endosome membrane,postsynaptic density,integral component of membrane,retromer complex,retromer, cargo-selective complex,neuron projection,neuronal cell body,perinuclear region of cytoplasm,extracellular exosome,tubular endosome,mitochondrion-derived vesicle,mitochondrion	sp	1	1	uniprot_mouse_proteome	>sp|Q9EQH3|VPS35_MOUSE Vacuolar protein sorting-associated protein 35 OS=Mus musculus GN=Vps35 PE=1 SV=1	8	9
TRUE	KO / Control	KO	Control	32	Q9DCS9	367559	333486	-0.140347	0.140347	-9.26994	0.907301	0	0.0174641	0.0447723	31	0.85972	Q9DCS9	NDUBA_MOUSE	NADH dehydrogenase [ubiquinone] 1 beta subcomplex subunit 10	Ndufb10	Q9DCS9	Mus musculus	mitochondrial respiratory chain complex I assembly,oxidation-reduction process	molecular_function	mitochondrion,mitochondrial inner membrane,mitochondrial respiratory chain complex I,extracellular exosome	sp	1	3	uniprot_mouse_proteome	>sp|Q9DCS9|NDUBA_MOUSE NADH dehydrogenase [ubiquinone] 1 beta subcomplex subunit 10 OS=Mus musculus GN=Ndufb10 PE=1 SV=3	6	8
TRUE	KO / Control	KO	Control	16	A0A0A6YVU8;Q9JKV1	125289	453885	1.85707	1.85707	262.271	3.62271	0	0.0177178	0.0451399	15	0.96997	A0A0A6YVU8;Q9JKV1	A0A0A6YVU8_MOUSE;ADRM1_MOUSE	MCG119397;Proteasomal ubiquitin receptor ADRM1	Gm9774;Adrm1	A0A0A6YVU8;Q9JKV1	Mus musculus	ubiquitin-dependent protein catabolic process,positive regulation of endopeptidase activity;ovarian follicle development,transcription elongation from RNA polymerase II promoter,ubiquitin-dependent protein catabolic process,spermatid development,positive regulation of endopeptidase activity,regulation of T cell differentiation in thymus,follicle-stimulating hormone signaling pathway,proteasome as…	ubiquitin binding,endopeptidase activator activity,proteasome binding;protease binding,protein binding,ubiquitin binding,endopeptidase activator activity,proteasome binding	nucleus,cytoplasm,proteasome regulatory particle, lid subcomplex;proteasome complex,nucleoplasm,cytosol,plasma membrane,proteasome regulatory particle, lid subcomplex	tr;sp	4;1	1;2	uniprot_mouse_proteome	>tr|A0A0A6YVU8|A0A0A6YVU8_MOUSE MCG119397 OS=Mus musculus GN=Gm9774 PE=4 SV=1;>sp|Q9JKV1|ADRM1_MOUSE Proteasomal ubiquitin receptor ADRM1 OS=Mus musculus GN=Adrm1 PE=1 SV=2	3	4
TRUE	KO / Control	KO	Control	12	A0A0G2JGD2;P07091	45909.7	26579.4	-0.788492	0.788492	-42.1051	0.578949	0	0.0176821	0.0451399	11	1.4674	A0A0G2JGD2;P07091	A0A0G2JGD2_MOUSE;S10A4_MOUSE	Protein S100-A4 (Fragment);Protein S100-A4	S100a4	A0A0G2JGD2;P07091	Mus musculus	;positive regulation of I-kappaB kinase/NF-kappaB signaling	;RNA binding,actin binding,calcium ion binding,protein binding,identical protein binding,transition metal ion binding,calcium-dependent protein binding,RAGE receptor binding	;extracellular space,nucleus,neuron projection,perinuclear region of cytoplasm,extracellular exosome	tr;sp	1	1	uniprot_mouse_proteome	>tr|A0A0G2JGD2|A0A0G2JGD2_MOUSE Protein S100-A4 (Fragment) OS=Mus musculus GN=S100a4 PE=1 SV=1;>sp|P07091|S10A4_MOUSE Protein S100-A4 OS=Mus musculus GN=S100a4 PE=1 SV=1	3	3
TRUE	KO / Control	KO	Control	8	P61202;P61202-2	50853.9	24535.2	-1.05151	1.05151	-51.7536	0.482464	0	0.0178478	0.0453771	7	0.520108	P61202;P61202-2	CSN2_MOUSE	COP9 signalosome complex subunit 2;Isoform 2 of COP9 signalosome complex subunit 2	Cops2	P61202;P61202-2	Mus musculus	negative regulation of transcription from RNA polymerase II promoter,protein deneddylation,cell proliferation,neurogenesis,neuron differentiation,skeletal muscle cell differentiation,negative regulation of transcription, DNA-templated;	transcription corepressor activity,protein binding;	nucleus,cytoplasm,COP9 signalosome;	sp	1;	1;	uniprot_mouse_proteome	>sp|P61202|CSN2_MOUSE COP9 signalosome complex subunit 2 OS=Mus musculus GN=Cops2 PE=1 SV=1;>sp|P61202-2|CSN2_MOUSE Isoform 2 of COP9 signalosome complex subunit 2 OS=Mus musculus GN=Cops2	2	2
TRUE	KO / Control	KO	Control	32	G5E8N7;Q9JLV6	153356	150294	-0.0291024	0.0291024	-1.99702	0.98003	0	0.0179482	0.0455381	31	0.707943	G5E8N7;Q9JLV6	G5E8N7_MOUSE;PNKP_MOUSE	Bifunctional polynucleotide phosphatase/kinase	Pnkp	G5E8N7;Q9JLV6	Mus musculus	;DNA repair,response to oxidative stress,negative regulation of protein ADP-ribosylation,dephosphorylation,positive regulation of telomere maintenance via telomerase,DNA damage response, detection of DNA damage,nucleotide phosphorylation,positive regulation of telomerase activity,DNA 3' dephosphorylation involved in DNA repair,polynucleotide 3' dephosphorylation,positive regulation of telomere ca…	;double-stranded DNA binding,ATP binding,nucleotide kinase activity,polynucleotide 3'-phosphatase activity,ATP-dependent polydeoxyribonucleotide 5'-hydroxyl-kinase activity	;nucleus,nucleolus,membrane	tr;sp	1	1;2	uniprot_mouse_proteome	>tr|G5E8N7|G5E8N7_MOUSE Bifunctional polynucleotide phosphatase/kinase OS=Mus musculus GN=Pnkp PE=1 SV=1;>sp|Q9JLV6|PNKP_MOUSE Bifunctional polynucleotide phosphatase/kinase OS=Mus musculus GN=Pnkp PE=1 SV=2	8	8
TRUE	KO / Control	KO	Control	96	O70250	4791944	6507178	0.441421	0.441421	35.7941	1.35794	0	0.0181272	0.045649	95	0.431448	O70250	PGAM2_MOUSE	Phosphoglycerate mutase 2	Pgam2	O70250	Mus musculus	gluconeogenesis,glycolytic process,striated muscle contraction,Notch signaling pathway,spermatogenesis,regulation of pentose-phosphate shunt,response to mercury ion	bisphosphoglycerate mutase activity,phosphoglycerate mutase activity,protein binding,hydrolase activity,2,3-bisphosphoglycerate-dependent phosphoglycerate mutase activity,cofactor binding	nucleus,cytosol,extracellular exosome	sp	1	3	uniprot_mouse_proteome	>sp|O70250|PGAM2_MOUSE Phosphoglycerate mutase 2 OS=Mus musculus GN=Pgam2 PE=1 SV=3	17	24
TRUE	KO / Control	KO	Control	64	E9Q8E3;Q59IW5;Q59IW6;Q59IW9	513019	607344	0.243501	0.243501	18.3862	1.18386	0	0.0180749	0.045649	63	0.287852	E9Q8E3;Q59IW5;Q59IW6;Q59IW9	E9Q8E3_MOUSE;Q59IW5_MOUSE;Q59IW6_MOUSE;Q59IW9_MOUSE	Protein Abi3bp	Abi3bp	E9Q8E3;Q59IW5;Q59IW6;Q59IW9	Mus musculus	;;positive regulation of cell-substrate adhesion,extracellular matrix organization;	;;collagen binding,glycosaminoglycan binding,heparin binding;	;;proteinaceous extracellular matrix,interstitial matrix,extracellular space;	tr	1	1	uniprot_mouse_proteome	>tr|E9Q8E3|E9Q8E3_MOUSE Protein Abi3bp OS=Mus musculus GN=Abi3bp PE=1 SV=1;>tr|Q59IW5|Q59IW5_MOUSE Protein Abi3bp OS=Mus musculus GN=Abi3bp PE=1 SV=1;>tr|Q59IW6|Q59IW6_MOUSE Protein Abi3bp OS=Mus musculus GN=Abi3bp PE=1 SV=1;>tr|Q59IW9|Q59IW9_MOUSE Protein Abi3bp OS=Mus musculus GN=Abi3bp PE=1 SV=1	15	16
TRUE	KO / Control	KO	Control	24	Q9CQ01	243464	148883	-0.709526	0.709526	-38.8479	0.611521	0	0.0180587	0.045649	23	0.815243	Q9CQ01	RNT2_MOUSE	Ribonuclease T2	Rnaset2	Q9CQ01	Mus musculus				sp	1	1	uniprot_mouse_proteome	>sp|Q9CQ01|RNT2_MOUSE Ribonuclease T2 OS=Mus musculus GN=Rnaset2 PE=1 SV=1	6	6
TRUE	KO / Control	KO	Control	32	Q9D172	431361	501549	0.217496	0.217496	16.2714	1.16271	0	0.0181407	0.045649	31	0.786187	Q9D172	ES1_MOUSE	ES1 protein homolog, mitochondrial	D10Jhu81e	Q9D172	Mus musculus	biological_process	molecular_function	mitochondrion	sp	1	1	uniprot_mouse_proteome	>sp|Q9D172|ES1_MOUSE ES1 protein homolog, mitochondrial OS=Mus musculus GN=D10Jhu81e PE=1 SV=1	6	8
TRUE	KO / Control	KO	Control	96	Q8BMF4	1.65174e+06	3.13148e+06	0.922858	0.922858	89.5867	1.89587	0	0.0185517	0.0462774	95	0.279103	Q8BMF4	ODP2_MOUSE	Dihydrolipoyllysine-residue acetyltransferase component of pyruvate dehydrogenase complex, mitochondrial	Dlat	Q8BMF4	Mus musculus	glucose metabolic process,tricarboxylic acid cycle,sleep,mitochondrial acetyl-CoA biosynthetic process from pyruvate	dihydrolipoyllysine-residue acetyltransferase activity,identical protein binding,pyruvate dehydrogenase (NAD+) activity	mitochondrion,mitochondrial pyruvate dehydrogenase complex,myelin sheath,pyruvate dehydrogenase complex	sp	1	2	uniprot_mouse_proteome	>sp|Q8BMF4|ODP2_MOUSE Dihydrolipoyllysine-residue acetyltransferase component of pyruvate dehydrogenase complex, mitochondrial OS=Mus musculus GN=Dlat PE=1 SV=2	16	24
TRUE	KO / Control	KO	Control	72	P10605	753793	838100	0.152954	0.152954	11.1844	1.11184	0	0.0185783	0.0462774	71	0.356051	P10605	CATB_MOUSE	Cathepsin B	Ctsb	P10605	Mus musculus	proteolysis,collagen catabolic process,epithelial cell differentiation,decidualization,viral entry into host cell,regulation of catalytic activity,proteolysis involved in cellular protein catabolic process,cellular response to thyroid hormone stimulus	cysteine-type endopeptidase activity,collagen binding,peptidase activity,cysteine-type peptidase activity,proteoglycan binding	extracellular space,nucleolus,mitochondrion,lysosome,melanosome,intracellular membrane-bounded organelle,perinuclear region of cytoplasm,extracellular exosome	sp	1	2	uniprot_mouse_proteome	>sp|P10605|CATB_MOUSE Cathepsin B OS=Mus musculus GN=Ctsb PE=1 SV=2	11	18
TRUE	KO / Control	KO	Control	24	Q8C9W3	246486	246952	0.0027255	0.0027255	0.189096	1.00189	0	0.0185788	0.0462774	23	0.382114	Q8C9W3	ATS2_MOUSE	A disintegrin and metalloproteinase with thrombospondin motifs 2	Adamts2	Q8C9W3	Mus musculus	spermatogenesis,protein processing,collagen fibril organization,lung development,collagen catabolic process,skin development	metalloendopeptidase activity,peptidase activity,zinc ion binding	proteinaceous extracellular matrix,extracellular space	sp	1	2	uniprot_mouse_proteome	>sp|Q8C9W3|ATS2_MOUSE A disintegrin and metalloproteinase with thrombospondin motifs 2 OS=Mus musculus GN=Adamts2 PE=1 SV=2	6	6
TRUE	KO / Control	KO	Control	16	P97496;P97496-2;Q3UNN4	135213	75103.2	-0.848292	0.848292	-44.4558	0.555442	0	0.0185156	0.0462774	15	0.412175	P97496;P97496-2;Q3UNN4	SMRC1_MOUSE;SMRC1_MOUSE;Q3UNN4_MOUSE	SWI/SNF complex subunit SMARCC1;Isoform 2 of SWI/SNF complex subunit SMARCC1;SWI/SNF complex subunit SMARCC1	Smarcc1	P97496;P97496-2;Q3UNN4	Mus musculus	DNA packaging,nucleosome disassembly,chromatin remodeling,transcription, DNA-templated,nervous system development,insulin receptor signaling pathway,animal organ morphogenesis,chromatin modification,prostate gland development,negative regulation of proteasomal ubiquitin-dependent protein catabolic process,ATP-dependent chromatin remodeling,positive regulation of transcription, DNA-templated,posit…	chromatin binding,protein binding,protein N-terminus binding,RNA polymerase II core promoter proximal region sequence-specific DNA binding,RNA polymerase II distal enhancer sequence-specific DNA binding,nucleosomal DNA binding;;	nuclear chromatin,XY body,intracellular,nucleus,nucleoplasm,SWI/SNF complex,protein complex,npBAF complex,nBAF complex;;	sp;sp;tr	1;;1	2;;1	uniprot_mouse_proteome	>sp|P97496|SMRC1_MOUSE SWI/SNF complex subunit SMARCC1 OS=Mus musculus GN=Smarcc1 PE=1 SV=2;>sp|P97496-2|SMRC1_MOUSE Isoform 2 of SWI/SNF complex subunit SMARCC1 OS=Mus musculus GN=Smarcc1;>tr|Q3UNN4|Q3UNN4_MOUSE SWI/SNF complex subunit SMARCC1 OS=Mus musculus GN=Smarcc1 PE=1 SV=1	4	4
TRUE	KO / Control	KO	Control	24	Q6ZWR6;Q6ZWR6-4	31807.1	37009.6	0.21855	0.21855	16.3563	1.16356	0	0.0188216	0.0465985	23	0.81927	Q6ZWR6;Q6ZWR6-4	SYNE1_MOUSE	Nesprin-1;Isoform 4 of Nesprin-1	Syne1	Q6ZWR6;Q6ZWR6-4	Mus musculus	Golgi organization,nuclear migration,spermatogenesis,muscle cell differentiation,centrosome localization,cytoskeletal anchoring at nuclear membrane,nuclear matrix anchoring at nuclear membrane,regulation of cilium assembly;	RNA binding,actin binding,protein binding,lamin binding,enzyme binding,identical protein binding,protein homodimerization activity,actin filament binding;	cytoplasmic mRNA processing body,nucleus,nuclear envelope,nuclear outer membrane,nucleoplasm,nucleolus,cytoplasm,Golgi apparatus,cytoskeleton,integral component of membrane,sarcomere,nuclear membrane,LINC complex,postsynaptic membrane;	sp	1;	2;	uniprot_mouse_proteome	>sp|Q6ZWR6|SYNE1_MOUSE Nesprin-1 OS=Mus musculus GN=Syne1 PE=1 SV=2;>sp|Q6ZWR6-4|SYNE1_MOUSE Isoform 4 of Nesprin-1 OS=Mus musculus GN=Syne1	6	6
TRUE	KO / Control	KO	Control	12	Q8VEJ9	115639	155814	0.430202	0.430202	34.7422	1.34742	0	0.0187746	0.0465985	11	0.283785	Q8VEJ9	VPS4A_MOUSE	Vacuolar protein sorting-associated protein 4A	Vps4a	Q8VEJ9	Mus musculus	cell separation after cytokinesis,protein targeting to lysosome,membrane budding,nucleus organization,mitotic metaphase plate congression,abscission,vesicle-mediated transport,endosomal transport,viral release from host cell,intracellular cholesterol transport,negative regulation of cytokinesis,regulation of protein localization,endosomal vesicle fusion,multivesicular body assembly,viral budding …	protein binding,ATP binding,protein C-terminus binding,ATPase activity,protein domain specific binding	spindle pole,nucleus,cytoplasm,lysosome,endosome,early endosome,late endosome,vacuolar membrane,centrosome,cytosol,plasma membrane,midbody,late endosome membrane,perinuclear region of cytoplasm,extracellular exosome,Flemming body,ESCRT III complex	sp	1	1	uniprot_mouse_proteome	>sp|Q8VEJ9|VPS4A_MOUSE Vacuolar protein sorting-associated protein 4A OS=Mus musculus GN=Vps4a PE=1 SV=1	3	3
TRUE	KO / Control	KO	Control	8	Q9CQS8	104463	168939	0.693508	0.693508	61.7211	1.61721	0	0.018795	0.0465985	7	0.308015	Q9CQS8	SC61B_MOUSE	Protein transport protein Sec61 subunit beta	Sec61b	Q9CQS8	Mus musculus	protein import into nucleus, translocation,SRP-dependent cotranslational protein targeting to membrane, translocation,ER-associated ubiquitin-dependent protein catabolic process,retrograde protein transport, ER to cytosol,posttranslational protein targeting to membrane, translocation,positive regulation of GTPase activity	RNA binding,ARF guanyl-nucleotide exchange factor activity,ribosome binding,epidermal growth factor binding,P-P-bond-hydrolysis-driven protein transmembrane transporter activity	endoplasmic reticulum,Sec61 translocon complex,membrane,integral component of membrane,endoplasmic reticulum Sec complex	sp	1	3	uniprot_mouse_proteome	>sp|Q9CQS8|SC61B_MOUSE Protein transport protein Sec61 subunit beta OS=Mus musculus GN=Sec61b PE=1 SV=3	2	2
TRUE	KO / Control	KO	Control	12	E9QMV2;Q4KML4	117676	38557	-1.60975	1.60975	-67.2345	0.327655	0	0.0189372	0.0467905	11	1.15093	E9QMV2;Q4KML4	E9QMV2_MOUSE;ABRAL_MOUSE	Costars family protein ABRACL	Abracl	E9QMV2;Q4KML4	Mus musculus	;biological_process	;molecular_function	;cellular_component	tr;sp	1	1	uniprot_mouse_proteome	>tr|E9QMV2|E9QMV2_MOUSE Costars family protein ABRACL OS=Mus musculus GN=Abracl PE=1 SV=1;>sp|Q4KML4|ABRAL_MOUSE Costars family protein ABRACL OS=Mus musculus GN=Abracl PE=1 SV=1	3	3
TRUE	KO / Control	KO	Control	24	B1AQY9;B1AQZ0;B7ZC46;Q8CHH9;Q8CHH9-2	227832	157271	-0.534716	0.534716	-30.9706	0.690294	0	0.0190159	0.0467966	23	0.602906	B1AQY9;B1AQZ0;B7ZC46;Q8CHH9;Q8CHH9-2	B1AQY9_MOUSE;B1AQZ0_MOUSE;B7ZC46_MOUSE;SEPT8_MOUSE;SEPT8_MOUSE	Septin-8;Septin-8;Septin-8;Septin-8;Isoform 2 of Septin-8	2022-09-08	B1AQY9;B1AQZ0;B7ZC46;Q8CHH9;Q8CHH9-2	Mus musculus	;;;biological_process;	;;;molecular_function,GTP binding;	;;;cytoplasm,cytoskeleton,myelin sheath;	tr;tr;tr;sp;sp	1;1;1;1;	1;1;1;4;	uniprot_mouse_proteome	>tr|B1AQY9|B1AQY9_MOUSE Septin-8 OS=Mus musculus GN=Sept8 PE=1 SV=1;>tr|B1AQZ0|B1AQZ0_MOUSE Septin-8 OS=Mus musculus GN=Sept8 PE=1 SV=1;>tr|B7ZC46|B7ZC46_MOUSE Septin-8 OS=Mus musculus GN=Sept8 PE=1 SV=1;>sp|Q8CHH9|SEPT8_MOUSE Septin-8 OS=Mus musculus GN=Sept8 PE=1 SV=4;>sp|Q8CHH9-2|SEPT8_MOUSE Isoform 2 of Septin-8 OS=Mus musculus GN=Sept8	5	6
TRUE	KO / Control	KO	Control	20	P32921;P32921-2	102305	94179.4	-0.11939	0.11939	-7.94233	0.920577	0	0.0189893	0.0467966	19	0.913019	P32921;P32921-2	SYWC_MOUSE	Tryptophan--tRNA ligase, cytoplasmic;Isoform 2 of Tryptophan--tRNA ligase, cytoplasmic	Wars	P32921;P32921-2	Mus musculus	angiogenesis,negative regulation of protein phosphorylation,tryptophanyl-tRNA aminoacylation,negative regulation of protein kinase activity,positive regulation of gene expression,regulation of protein ADP-ribosylation,positive regulation of protein complex assembly,regulation of angiogenesis;	tryptophan-tRNA ligase activity,ATP binding,kinase inhibitor activity,protein kinase binding,protein domain specific binding,protein homodimerization activity;	nucleus,cytoplasm,cytosol,protein complex,extracellular exosome;	sp	1;	2;	uniprot_mouse_proteome	>sp|P32921|SYWC_MOUSE Tryptophan--tRNA ligase, cytoplasmic OS=Mus musculus GN=Wars PE=1 SV=2;>sp|P32921-2|SYWC_MOUSE Isoform 2 of Tryptophan--tRNA ligase, cytoplasmic OS=Mus musculus GN=Wars	5	5
TRUE	KO / Control	KO	Control	24	E9PWE9;P48025	148313	145460	-0.0280313	0.0280313	-1.92423	0.980758	0	0.0191676	0.0470757	23	0.784566	E9PWE9;P48025	E9PWE9_MOUSE;KSYK_MOUSE	Tyrosine-protein kinase;Tyrosine-protein kinase SYK	Syk	E9PWE9;P48025	Mus musculus	;activation of MAPK activity,angiogenesis,serotonin secretion,lymph vessel development,positive regulation of receptor internalization,stimulatory C-type lectin receptor signaling pathway,adaptive immune response,macrophage activation involved in immune response,neutrophil activation involved in immune response,leukocyte activation involved in immune response,serotonin secretion by platelet,prote…	;phosphotyrosine binding,protein kinase activity,protein serine/threonine kinase activity,protein tyrosine kinase activity,non-membrane spanning protein tyrosine kinase activity,receptor signaling protein tyrosine kinase activity,integrin binding,protein binding,ATP binding,protein kinase binding,phosphatase binding,Toll-like receptor binding,SH2 domain binding	;nucleus,cytoplasm,cytosol,B cell receptor complex,extrinsic component of cytoplasmic side of plasma membrane,early phagosome,T cell receptor complex,protein complex	tr;sp	1	1;2	uniprot_mouse_proteome	>tr|E9PWE9|E9PWE9_MOUSE Tyrosine-protein kinase OS=Mus musculus GN=Syk PE=1 SV=1;>sp|P48025|KSYK_MOUSE Tyrosine-protein kinase SYK OS=Mus musculus GN=Syk PE=1 SV=2	6	6
TRUE	KO / Control	KO	Control	72	D3YUM1;Q91YT0	804314	1.15686e+06	0.52438	0.52438	43.8316	1.43832	0	0.0193816	0.0474115	71	0.372185	D3YUM1;Q91YT0	D3YUM1_MOUSE;NDUV1_MOUSE	NADH dehydrogenase [ubiquinone] flavoprotein 1, mitochondrial;NADH dehydrogenase [ubiquinone] flavoprotein 1, mitochondrial	Ndufv1	D3YUM1;Q91YT0	Mus musculus	;mitochondrial ATP synthesis coupled electron transport	;protein binding,NADH dehydrogenase (ubiquinone) activity,FMN binding,metal ion binding,NAD binding,4 iron, 4 sulfur cluster binding	;mitochondrion,mitochondrial inner membrane,mitochondrial respiratory chain complex I,cytosol	tr;sp	1	1	uniprot_mouse_proteome	>tr|D3YUM1|D3YUM1_MOUSE NADH dehydrogenase [ubiquinone] flavoprotein 1, mitochondrial OS=Mus musculus GN=Ndufv1 PE=1 SV=1;>sp|Q91YT0|NDUV1_MOUSE NADH dehydrogenase [ubiquinone] flavoprotein 1, mitochondrial OS=Mus musculus GN=Ndufv1 PE=1 SV=1	16	18
TRUE	KO / Control	KO	Control	8	Q9D3D9	827384	1.08222e+06	0.387363	0.387363	30.8001	1.308	0	0.0193779	0.0474115	7	0.117658	Q9D3D9	ATPD_MOUSE	ATP synthase subunit delta, mitochondrial	Atp5d	Q9D3D9	Mus musculus	ATP synthesis coupled proton transport,proton transport,Requires Ontology	hydrogen ion transmembrane transporter activity,ATPase activity,proton-transporting ATP synthase activity, rotational mechanism	mitochondrial proton-transporting ATP synthase complex, catalytic core F(1),mitochondrion,mitochondrial envelope,mitochondrial inner membrane,mitochondrial proton-transporting ATP synthase complex,proton-transporting ATP synthase complex	sp	1	1	uniprot_mouse_proteome	>sp|Q9D3D9|ATPD_MOUSE ATP synthase subunit delta, mitochondrial OS=Mus musculus GN=Atp5d PE=1 SV=1	2	2
TRUE	KO / Control	KO	Control	28	P68037	352918	321360	-0.135143	0.135143	-8.94206	0.910579	0	0.0194272	0.0474287	27	0.783917	P68037	UB2L3_MOUSE	Ubiquitin-conjugating enzyme E2 L3	Ube2l3	P68037	Mus musculus	protein polyubiquitination,transcription, DNA-templated,regulation of transcription, DNA-templated,cell proliferation,protein ubiquitination,positive regulation of protein ubiquitination,protein ubiquitination involved in ubiquitin-dependent protein catabolic process,cell cycle phase transition,positive regulation of ubiquitin-protein transferase activity,protein K11-linked ubiquitination,cellula…	transcription coactivator activity,RNA binding,ubiquitin-protein transferase activity,protein binding,ATP binding,ubiquitin protein ligase binding,ubiquitin conjugating enzyme activity,ubiquitin-protein transferase activator activity	nucleus,cytoplasm,cytosol,extracellular exosome	sp	1	1	uniprot_mouse_proteome	>sp|P68037|UB2L3_MOUSE Ubiquitin-conjugating enzyme E2 L3 OS=Mus musculus GN=Ube2l3 PE=1 SV=1	6	7
TRUE	KO / Control	KO	Control	12	Q61823	25240	64893.4	1.36236	1.36236	157.106	2.57106	0	0.0199401	0.0484881	11	0.454114	Q61823	PDCD4_MOUSE	Programmed cell death protein 4	Pdcd4	Q61823	Mus musculus	apoptotic process,cell aging,BMP signaling pathway,positive regulation of smooth muscle cell apoptotic process,negative regulation of apoptotic process,negative regulation of JUN kinase activity,negative regulation of transcription, DNA-templated,positive regulation of inflammatory response,epithelial to mesenchymal transition involved in cardiac fibroblast development,cellular response to lipopo…	RNA binding,protein binding	nucleus,cytoplasm,cytosol	sp	1	1	uniprot_mouse_proteome	>sp|Q61823|PDCD4_MOUSE Programmed cell death protein 4 OS=Mus musculus GN=Pdcd4 PE=1 SV=1	3	3
TRUE	KO / Control	KO	Control	68	Q9DB20	1.78654e+06	3537895	0.985725	0.985725	98.0308	1.98031	0	0.0201319	0.0488576	67	0.671774	Q9DB20	ATPO_MOUSE	ATP synthase subunit O, mitochondrial	Atp5o	Q9DB20	Mus musculus	mitochondrial ATP synthesis coupled proton transport,Requires Ontology	steroid binding,drug binding,ATPase activity,protein complex binding,proton-transporting ATP synthase activity, rotational mechanism	mitochondrial proton-transporting ATP synthase complex, coupling factor F(o),nucleus,mitochondrion,mitochondrial proton-transporting ATP synthase complex,plasma membrane,extracellular matrix,myelin sheath,extracellular exosome	sp	1	1	uniprot_mouse_proteome	>sp|Q9DB20|ATPO_MOUSE ATP synthase subunit O, mitochondrial OS=Mus musculus GN=Atp5o PE=1 SV=1	8	17
TRUE	KO / Control	KO	Control	40	Q99PT1	667457	1205735	0.853166	0.853166	80.6461	1.80646	0	0.0201803	0.0488786	39	0.174886	Q99PT1	GDIR1_MOUSE	Rho GDP-dissociation inhibitor 1	Arhgdia	Q99PT1	Mus musculus	Rho protein signal transduction,regulation of cell shape,negative regulation of cell migration,regulation of protein localization,regulation of Rho protein signal transduction,positive regulation of GTPase activity,cellular response to mechanical stimulus,cellular response to organic cyclic compound,cellular response to redox state,semaphorin-plexin signaling pathway,regulation of actin cytoskele…	Rho GDP-dissociation inhibitor activity,GTPase activator activity,fatty acid binding,protein binding,Rho GTPase binding,protein kinase binding,Hsp90 protein binding	immunological synapse,nucleus,cytosol,membrane,extracellular exosome	sp	1	3	uniprot_mouse_proteome	>sp|Q99PT1|GDIR1_MOUSE Rho GDP-dissociation inhibitor 1 OS=Mus musculus GN=Arhgdia PE=1 SV=3	7	10
TRUE	KO / Control	KO	Control	40	Q9JII6	512253	420531	-0.284645	0.284645	-17.9056	0.820944	0	0.0202395	0.0489254	39	0.34369	Q9JII6	AK1A1_MOUSE	Alcohol dehydrogenase [NADP(+)]	Akr1a1	Q9JII6	Mus musculus	L-ascorbic acid biosynthetic process,D-glucuronate catabolic process,aldehyde catabolic process,oxidation-reduction process	alditol:NADP+ 1-oxidoreductase activity,alcohol dehydrogenase (NADP+) activity,L-glucuronate reductase activity	extracellular space,cytosol,apical plasma membrane,extracellular exosome	sp	1	3	uniprot_mouse_proteome	>sp|Q9JII6|AK1A1_MOUSE Alcohol dehydrogenase [NADP(+)] OS=Mus musculus GN=Akr1a1 PE=1 SV=3	10	10
TRUE	KO / Control	KO	Control	40	E9Q5J9	708812	674102	-0.0724373	0.0724373	-4.897	0.95103	0	0.0205832	0.0496585	39	0.389954	E9Q5J9	E9Q5J9_MOUSE	Tropomyosin alpha-3 chain	Tpm3	E9Q5J9	Mus musculus				tr	1	1	uniprot_mouse_proteome	>tr|E9Q5J9|E9Q5J9_MOUSE Tropomyosin alpha-3 chain OS=Mus musculus GN=Tpm3 PE=1 SV=1	5	10
TRUE	KO / Control	KO	Control	8	Q8R2Y8	3235.06	155.468	-4.3791	4.3791	-95.1943	0.0480572	0	0.020869	0.050151	7	1.69049	Q8R2Y8	PTH2_MOUSE	Peptidyl-tRNA hydrolase 2, mitochondrial	Ptrh2	Q8R2Y8	Mus musculus	negative regulation of gene expression,positive regulation of anoikis,negative regulation of anoikis	aminoacyl-tRNA hydrolase activity	mitochondrion,cytosol,membrane	sp	1	1	uniprot_mouse_proteome	>sp|Q8R2Y8|PTH2_MOUSE Peptidyl-tRNA hydrolase 2, mitochondrial OS=Mus musculus GN=Ptrh2 PE=1 SV=1	2	2
TRUE	KO / Control	KO	Control	56	Q9QZQ8;Q9QZQ8-2	2.16155e+06	2.46e+06	0.186595	0.186595	13.8075	1.13807	0	0.0211825	0.0506072	55	0.391129	Q9QZQ8;Q9QZQ8-2	H2AY_MOUSE	Core histone macro-H2A.1;Isoform 1 of Core histone macro-H2A.1	H2afy	Q9QZQ8;Q9QZQ8-2	Mus musculus	negative regulation of transcription from RNA polymerase II promoter,nucleosome assembly,chromatin silencing,dosage compensation,chromatin modification,regulation of lipid metabolic process,regulation of histone methylation,negative regulation of histone phosphorylation,positive regulation of maintenance of mitotic sister chromatid cohesion,regulation of gene expression, epigenetic,positive regul…	rDNA binding,RNA polymerase II regulatory region sequence-specific DNA binding,RNA polymerase II core promoter sequence-specific DNA binding,core promoter sequence-specific DNA binding,chromatin binding,double-stranded methylated DNA binding,enzyme binding,protein kinase binding,protein serine/threonine kinase inhibitor activity,chromatin DNA binding,nucleosomal DNA binding,transcription regulato…	nuclear chromosome,nuclear chromosome, telomeric region,nucleosome,nuclear chromatin,condensed chromosome,Barr body,nucleus,pericentric heterochromatin,nucleolus,centrosome,extracellular exosome,ESC/E(Z) complex;	sp	1;	3;	uniprot_mouse_proteome	>sp|Q9QZQ8|H2AY_MOUSE Core histone macro-H2A.1 OS=Mus musculus GN=H2afy PE=1 SV=3;>sp|Q9QZQ8-2|H2AY_MOUSE Isoform 1 of Core histone macro-H2A.1 OS=Mus musculus GN=H2afy	12	14
TRUE	KO / Control	KO	Control	12	O89023	244817	91322.5	-1.42266	1.42266	-62.6977	0.373023	0	0.0211574	0.0506072	11	1.47531	O89023	TPP1_MOUSE	Tripeptidyl-peptidase 1	Tpp1	O89023	Mus musculus	proteolysis,lysosome organization,nervous system development,central nervous system development,epithelial cell differentiation,peptide catabolic process,bone resorption,neuromuscular process controlling balance	endopeptidase activity,serine-type endopeptidase activity,protein binding,peptidase activity,serine-type peptidase activity,tripeptidyl-peptidase activity,metal ion binding	mitochondrion,lysosome,melanosome,extracellular exosome	sp	1	2	uniprot_mouse_proteome	>sp|O89023|TPP1_MOUSE Tripeptidyl-peptidase 1 OS=Mus musculus GN=Tpp1 PE=1 SV=2	3	3
TRUE	KO / Control	KO	Control	16	B1AWD8;B1AWD9;B1AWE0;B1AWE1;O08585;Q6PFA2	411527	230575	-0.83575	0.83575	-43.9708	0.560292	0	0.0212967	0.0507809	15	0.401664	B1AWD8;B1AWD9;B1AWE0;B1AWE1;O08585;Q6PFA2	B1AWD8_MOUSE;B1AWD9_MOUSE;B1AWE0_MOUSE;B1AWE1_MOUSE;CLCA_MOUSE;Q6PFA2_MOUSE	Clathrin light chain A	Clta	B1AWD8;B1AWD9;B1AWE0;B1AWE1;O08585;Q6PFA2	Mus musculus	;;;;intracellular protein transport,cell cycle,clathrin coat assembly,cell division,clathrin-dependent endocytosis;	;;;;structural molecule activity,clathrin heavy chain binding;	;;;;spindle,membrane,clathrin coat,clathrin vesicle coat,clathrin coat of trans-Golgi network vesicle,clathrin coat of coated pit,cytoplasmic vesicle,clathrin complex,postsynaptic endocytic zone cytoplasmic component;	tr;tr;tr;tr;sp;tr	1	1;1;1;1;2;1	uniprot_mouse_proteome	>tr|B1AWD8|B1AWD8_MOUSE Clathrin light chain A OS=Mus musculus GN=Clta PE=1 SV=1;>tr|B1AWD9|B1AWD9_MOUSE Clathrin light chain A OS=Mus musculus GN=Clta PE=1 SV=1;>tr|B1AWE0|B1AWE0_MOUSE Clathrin light chain A OS=Mus musculus GN=Clta PE=1 SV=1;>tr|B1AWE1|B1AWE1_MOUSE Clathrin light chain A OS=Mus musculus GN=Clta PE=1 SV=1;>sp|O08585|CLCA_MOUSE Clathrin light chain A OS=Mus musculus GN=Clta PE=1 S…	4	4
TRUE	KO / Control	KO	Control	16	G3X8T3;P16675	96162.4	62756.1	-0.615718	0.615718	-34.7395	0.652605	0	0.0213379	0.0507809	15	0.431122	G3X8T3;P16675	G3X8T3_MOUSE;PPGB_MOUSE	Carboxypeptidase;Lysosomal protective protein	Ctsa	G3X8T3;P16675	Mus musculus	;proteolysis,regulation of protein stability,proteolysis involved in cellular protein catabolic process,negative regulation of chaperone-mediated autophagy	;serine-type carboxypeptidase activity,protein binding	;nucleoplasm,mitochondrion,lysosome,membrane,intracellular membrane-bounded organelle,extracellular exosome	tr;sp	1	1	uniprot_mouse_proteome	>tr|G3X8T3|G3X8T3_MOUSE Carboxypeptidase OS=Mus musculus GN=Ctsa PE=1 SV=1;>sp|P16675|PPGB_MOUSE Lysosomal protective protein OS=Mus musculus GN=Ctsa PE=1 SV=1	4	4
[truncated: 1,538 more rows]

## Sheet: Males Candidates by Q Value
Males Femur TbRII-ocy-/- vs Ctrl						186 total proteins significantly altered
Q < 0.05 and absolute AVG log2 ratio > 0.58
														Sorted by Q-value
									|log2Ratio|>0.58					Q<0.05
Valid	Comparison (group1/group2)	Condition Numerator	Condition Denominator	# of Ratios	Group	AVG Group Quantity Denominator	AVG Group Quantity Numerator	AVG Log2 Ratio	Absolute AVG Log2 Ratio	% Change	Ratio	Standard Deviation	Pvalue	Qvalue	Degrees Of Freedom	Standard Error	ProteinGroups	ProteinNames	ProteinDescriptions	Genes	UniProtIds	Organisms	GO Biological Process	GO Molecular Function	GO Cellular Component	Database	Protein Existence	Sequence Version	FASTAName	FASTAHeader	# Unique Total Peptides	# Unique Total EG.Id
[truncated: 186 more rows]

## Sheet: Females all peptides
Females Femur TbRII-ocy-/- vs Ctrl						1653 total proteins with 2 peptide minimum
[truncated: 1,655 more rows]

[truncated: 1 more sheets: Females Candidates by Q Value]
