# Supplementary material for: Aging impairs the osteocytic regulation of collagen integrity and bone quality
Source: Bone Res. 2024 Feb 26;12:13. doi: 10.1038/s41413-023-00303-7 (PMC10897167; doi:10.1038/s41413-023-00303-7)
Supplement: Supplementary file 6 — Supplementary_Table_4_Proteomics_PTM_Hydroxyproline_Analysis [file 41413_2023_303_MOESM6_ESM.xlsx]

## Sheet: Males_All_Peptides
All quantifiable peptides
22,566 quantifiable peptides
UniProtIds	Genes	ProteinGroups	ProteinNames	ProteinDescriptions	Valid	Comparison (group1/group2)	Condition Numerator	Condition Denominator	# of Ratios	Group	AVG Group Quantity Denominator	AVG Group Quantity Numerator	AVG Log2 Ratio	Absolute AVG Log2 Ratio	% Change	Ratio	Standard Deviation	Pvalue	Qvalue	Degrees Of Freedom	Standard Error	Organisms	GO Biological Process	GO Molecular Function	GO Cellular Component	Database	Protein Existence	Sequence Version	FASTAName	FASTAHeader	# Unique Total Peptides	# Unique Total EG.Id	EG.Id
A0A023T672;Q9CWZ3;Q9CWZ3-2	RBM8;Rbm8a;Rbm8a	A0A023T672;Q9CWZ3;Q9CWZ3-2	A0A023T672_MOUSE;RBM8A_MOUSE;RBM8A_MOUSE	RNA-binding protein 8A;RNA-binding protein 8A;Isoform 2 of RNA-binding protein 8A	TRUE	KO / Control	KO	Control	4	_GYTLVEYETYK_	97185.6	35623.6	-1.44791	1.44791	-63.3448	0.366552	0	0.113567	0.278963	3	0.418477	Mus musculus	;nuclear-transcribed mRNA catabolic process, nonsense-mediated decay,regulation of alternative mRNA splicing, via spliceosome,mRNA processing,regulation of translation,RNA splicing,mRNA transport;	;RNA binding,mRNA binding;	;nucleus,cytoplasm,nuclear speck,dendrite,exon-exon junction complex,neuronal cell body,catalytic step 2 spliceosome;	tr;sp;sp	1;1;	1;3;	uniprot_mouse_proteome	>tr|A0A023T672|A0A023T672_MOUSE RNA-binding protein 8A OS=Mus musculus GN=RBM8 PE=1 SV=1;>sp|Q9CWZ3|RBM8A_MOUSE RNA-binding protein 8A OS=Mus musculus GN=Rbm8a PE=1 SV=3;>sp|Q9CWZ3-2|RBM8A_MOUSE Isoform 2 of RNA-binding protein 8A OS=Mus musculus GN=Rbm8a	1	1	_GYTLVEYETYK_.2
A0A023T672;Q9CWZ3;Q9CWZ3-2	RBM8;Rbm8a;Rbm8a	A0A023T672;Q9CWZ3;Q9CWZ3-2	A0A023T672_MOUSE;RBM8A_MOUSE;RBM8A_MOUSE	RNA-binding protein 8A;RNA-binding protein 8A;Isoform 2 of RNA-binding protein 8A	TRUE	KO / Control	KO	Control	4	_MREDYDSVEQDGDEPGPQR_	28726.2	19188.2	-0.582149	0.582149	-33.2032	0.667968	0	0.881018	0.594221	3	0.335691	Mus musculus	;nuclear-transcribed mRNA catabolic process, nonsense-mediated decay,regulation of alternative mRNA splicing, via spliceosome,mRNA processing,regulation of translation,RNA splicing,mRNA transport;	;RNA binding,mRNA binding;	;nucleus,cytoplasm,nuclear speck,dendrite,exon-exon junction complex,neuronal cell body,catalytic step 2 spliceosome;	tr;sp;sp	1;1;	1;3;	uniprot_mouse_proteome	>tr|A0A023T672|A0A023T672_MOUSE RNA-binding protein 8A OS=Mus musculus GN=RBM8 PE=1 SV=1;>sp|Q9CWZ3|RBM8A_MOUSE RNA-binding protein 8A OS=Mus musculus GN=Rbm8a PE=1 SV=3;>sp|Q9CWZ3-2|RBM8A_MOUSE Isoform 2 of RNA-binding protein 8A OS=Mus musculus GN=Rbm8a	1	1	_MREDYDSVEQDGDEPGPQR_.3
A0A023T672;Q9CWZ3;Q9CWZ3-2	RBM8;Rbm8a;Rbm8a	A0A023T672;Q9CWZ3;Q9CWZ3-2	A0A023T672_MOUSE;RBM8A_MOUSE;RBM8A_MOUSE	RNA-binding protein 8A;RNA-binding protein 8A;Isoform 2 of RNA-binding protein 8A	TRUE	KO / Control	KO	Control	4	_FAEYGEIK_	15400.1	12652.1	-0.283556	0.283556	-17.8436	0.821564	0	0.974321	0.621669	3	1.86178	Mus musculus	;nuclear-transcribed mRNA catabolic process, nonsense-mediated decay,regulation of alternative mRNA splicing, via spliceosome,mRNA processing,regulation of translation,RNA splicing,mRNA transport;	;RNA binding,mRNA binding;	;nucleus,cytoplasm,nuclear speck,dendrite,exon-exon junction complex,neuronal cell body,catalytic step 2 spliceosome;	tr;sp;sp	1;1;	1;3;	uniprot_mouse_proteome	>tr|A0A023T672|A0A023T672_MOUSE RNA-binding protein 8A OS=Mus musculus GN=RBM8 PE=1 SV=1;>sp|Q9CWZ3|RBM8A_MOUSE RNA-binding protein 8A OS=Mus musculus GN=Rbm8a PE=1 SV=3;>sp|Q9CWZ3-2|RBM8A_MOUSE Isoform 2 of RNA-binding protein 8A OS=Mus musculus GN=Rbm8a	1	1	_FAEYGEIK_.2
A0A023T672;Q9CWZ3;Q9CWZ3-2	RBM8;Rbm8a;Rbm8a	A0A023T672;Q9CWZ3;Q9CWZ3-2	A0A023T672_MOUSE;RBM8A_MOUSE;RBM8A_MOUSE	RNA-binding protein 8A;RNA-binding protein 8A;Isoform 2 of RNA-binding protein 8A	TRUE	KO / Control	KO	Control	4	_[Acetyl (Protein N-term)]ADVLDLHEAGGEDFAMDEDGDESIHK_	15007	13054.6	-0.201086	0.201086	-13.0104	0.869896	0	0.51431	0.465438	3	0.985016	Mus musculus	;nuclear-transcribed mRNA catabolic process, nonsense-mediated decay,regulation of alternative mRNA splicing, via spliceosome,mRNA processing,regulation of translation,RNA splicing,mRNA transport;	;RNA binding,mRNA binding;	;nucleus,cytoplasm,nuclear speck,dendrite,exon-exon junction complex,neuronal cell body,catalytic step 2 spliceosome;	tr;sp;sp	1;1;	1;3;	uniprot_mouse_proteome	>tr|A0A023T672|A0A023T672_MOUSE RNA-binding protein 8A OS=Mus musculus GN=RBM8 PE=1 SV=1;>sp|Q9CWZ3|RBM8A_MOUSE RNA-binding protein 8A OS=Mus musculus GN=Rbm8a PE=1 SV=3;>sp|Q9CWZ3-2|RBM8A_MOUSE Isoform 2 of RNA-binding protein 8A OS=Mus musculus GN=Rbm8a	1	1	_[Acetyl (Protein N-term)]ADVLDLHEAGGEDFAMDEDGDESIHK_.3
A0A023T672;Q9CWZ3;Q9CWZ3-2	RBM8;Rbm8a;Rbm8a	A0A023T672;Q9CWZ3;Q9CWZ3-2	A0A023T672_MOUSE;RBM8A_MOUSE;RBM8A_MOUSE	RNA-binding protein 8A;RNA-binding protein 8A;Isoform 2 of RNA-binding protein 8A	TRUE	KO / Control	KO	Control	4	_[Acetyl (Protein N-term)]ADVLDLHEAGGEDFAM[Oxidation (M)]DEDGDESIHK_	5367.28	1820.76	-1.55965	1.55965	-66.0767	0.339233	0	0.4954	0.457189	3	3.08699	Mus musculus	;nuclear-transcribed mRNA catabolic process, nonsense-mediated decay,regulation of alternative mRNA splicing, via spliceosome,mRNA processing,regulation of translation,RNA splicing,mRNA transport;	;RNA binding,mRNA binding;	;nucleus,cytoplasm,nuclear speck,dendrite,exon-exon junction complex,neuronal cell body,catalytic step 2 spliceosome;	tr;sp;sp	1;1;	1;3;	uniprot_mouse_proteome	>tr|A0A023T672|A0A023T672_MOUSE RNA-binding protein 8A OS=Mus musculus GN=RBM8 PE=1 SV=1;>sp|Q9CWZ3|RBM8A_MOUSE RNA-binding protein 8A OS=Mus musculus GN=Rbm8a PE=1 SV=3;>sp|Q9CWZ3-2|RBM8A_MOUSE Isoform 2 of RNA-binding protein 8A OS=Mus musculus GN=Rbm8a	1	1	_[Acetyl (Protein N-term)]ADVLDLHEAGGEDFAM[Oxidation (M)]DEDGDESIHK_.3
A0A023T778;G3UZW7;P61327;Q9CQL1	Magohb;Magohb;Magoh;Magohb	A0A023T778;G3UZW7;P61327;Q9CQL1	A0A023T778_MOUSE;G3UZW7_MOUSE;MGN_MOUSE;MGN2_MOUSE	Mago nashi protein;Protein mago nashi homolog 2;Protein mago nashi homolog;Protein mago nashi homolog 2	TRUE	KO / Control	KO	Control	4	_IIDDSEITKEDDALWPPPDR_	56697	29418.8	-0.946534	0.946534	-48.1122	0.518878	0	0.380035	0.410717	3	0.649833	Mus musculus	;;nuclear-transcribed mRNA catabolic process, nonsense-mediated decay,regulation of alternative mRNA splicing, via spliceosome,mRNA processing,regulation of translation,female gamete generation,RNA splicing,mRNA transport;nuclear-transcribed mRNA catabolic process, nonsense-mediated decay,mRNA processing,RNA splicing,mRNA transport	;;RNA binding;RNA binding	;;nucleus,cytoplasm,nuclear speck,exon-exon junction complex,catalytic step 2 spliceosome;exon-exon junction complex,catalytic step 2 spliceosome	tr;tr;sp;sp	1;4;2;2	1	uniprot_mouse_proteome	>tr|A0A023T778|A0A023T778_MOUSE Mago nashi protein OS=Mus musculus GN=Magohb PE=1 SV=1;>tr|G3UZW7|G3UZW7_MOUSE Protein mago nashi homolog 2 OS=Mus musculus GN=Magohb PE=4 SV=1;>sp|P61327|MGN_MOUSE Protein mago nashi homolog OS=Mus musculus GN=Magoh PE=2 SV=1;>sp|Q9CQL1|MGN2_MOUSE Protein mago nashi homolog 2 OS=Mus musculus GN=Magohb PE=2 SV=1	1	1	_IIDDSEITKEDDALWPPPDR_.3
A0A075B5K8;A0A0B4J1I0;A0A140T8M0;A0A140T8N1;F6XWB2;P01631	Igkv1-99;Igkv1-110;Igkv1-117;Igkv1-88;Igkv1-99;	A0A075B5K8;A0A0B4J1I0;A0A140T8M0;A0A140T8N1;F6XWB2;P01631	A0A075B5K8_MOUSE;A0A0B4J1I0_MOUSE;A0A140T8M0_MOUSE;A0A140T8N1_MOUSE;F6XWB2_MOUSE;KV2A7_MOUSE	Protein Igkv1-99;Protein Igkv1-110 (Fragment);Protein Igkv1-117 (Fragment);Protein Igkv1-88 (Fragment);Protein Igkv1-99 (Fragment);Ig kappa chain V-II region 26-10	TRUE	KO / Control	KO	Control	4	_FSGVPDR_	68632.1	57659.6	-0.251323	0.251323	-15.9875	0.840125	0	0.600177	0.498157	3	0.357108	Mus musculus	;immunoglobulin production,immune response;;;immunoglobulin production,immune response;	;;;;;antigen binding	;extracellular space;;;extracellular space;	tr;tr;tr;tr;tr;sp	4;4;4;4;4;1	7;5;2;2;5;1	uniprot_mouse_proteome	>tr|A0A075B5K8|A0A075B5K8_MOUSE Protein Igkv1-99 OS=Mus musculus GN=Igkv1-99 PE=4 SV=7;>tr|A0A0B4J1I0|A0A0B4J1I0_MOUSE Protein Igkv1-110 (Fragment) OS=Mus musculus GN=Igkv1-110 PE=4 SV=5;>tr|A0A140T8M0|A0A140T8M0_MOUSE Protein Igkv1-117 (Fragment) OS=Mus musculus GN=Igkv1-117 PE=4 SV=2;>tr|A0A140T8N1|A0A140T8N1_MOUSE Protein Igkv1-88 (Fragment) OS=Mus musculus GN=Igkv1-88 PE=4 SV=2;>tr|F6XWB2|F6X…	1	1	_FSGVPDR_.2
A0A075B5P2;P01837	Igkc;	A0A075B5P2;P01837	A0A075B5P2_MOUSE;IGKC_MOUSE	Protein Igkc (Fragment);Ig kappa chain C region	TRUE	KO / Control	KO	Control	4	_DSTYSMSSTLTLTK_	51204.6	35435.6	-0.531073	0.531073	-30.796	0.69204	0	0.472846	0.449524	3	3.97488	Mus musculus	;phagocytosis, recognition,phagocytosis, engulfment,complement activation, classical pathway,B cell differentiation,defense response to bacterium,innate immune response,B cell receptor signaling pathway,positive regulation of B cell activation	;antigen binding,immunoglobulin receptor binding	;plasma membrane,external side of plasma membrane,immunoglobulin complex, circulating,blood microparticle	tr;sp	1	1	uniprot_mouse_proteome	>tr|A0A075B5P2|A0A075B5P2_MOUSE Protein Igkc (Fragment) OS=Mus musculus GN=Igkc PE=1 SV=1;>sp|P01837|IGKC_MOUSE Ig kappa chain C region OS=Mus musculus PE=1 SV=1	1	1	_DSTYSMSSTLTLTK_.2
A0A075B5P2;P01837	Igkc;	A0A075B5P2;P01837	A0A075B5P2_MOUSE;IGKC_MOUSE	Protein Igkc (Fragment);Ig kappa chain C region	TRUE	KO / Control	KO	Control	4	_DSTYSMSSTLTLTKDEYER_	60844.6	6380.31	-3.25343	3.25343	-89.5138	0.104862	0	0.0709233	0.257143	3	1.13475	Mus musculus	;phagocytosis, recognition,phagocytosis, engulfment,complement activation, classical pathway,B cell differentiation,defense response to bacterium,innate immune response,B cell receptor signaling pathway,positive regulation of B cell activation	;antigen binding,immunoglobulin receptor binding	;plasma membrane,external side of plasma membrane,immunoglobulin complex, circulating,blood microparticle	tr;sp	1	1	uniprot_mouse_proteome	>tr|A0A075B5P2|A0A075B5P2_MOUSE Protein Igkc (Fragment) OS=Mus musculus GN=Igkc PE=1 SV=1;>sp|P01837|IGKC_MOUSE Ig kappa chain C region OS=Mus musculus PE=1 SV=1	1	1	_DSTYSMSSTLTLTKDEYER_.3
A0A075B5P3	Ighg2b	A0A075B5P3	A0A075B5P3_MOUSE	Protein Ighg2b (Fragment)	TRUE	KO / Control	KO	Control	8	_APQVYILPPPAEQLSR_	321900	295844	-0.121773	0.121773	-8.09426	0.919057	0	0.70738	0.537048	7	0.265054	Mus musculus				tr	1	1	uniprot_mouse_proteome	>tr|A0A075B5P3|A0A075B5P3_MOUSE Protein Ighg2b (Fragment) OS=Mus musculus GN=Ighg2b PE=1 SV=1	1	2	_APQVYILPPPAEQLSR_.2|_APQVYILPPPAEQLSR_.3
A0A075B5P3	Ighg2b	A0A075B5P3	A0A075B5P3_MOUSE	Protein Ighg2b (Fragment)	TRUE	KO / Control	KO	Control	8	_VVSALPIQHQDWMSGK_	268851	152008	-0.822657	0.822657	-43.46	0.5654	0	0.0892878	0.264703	7	0.409744	Mus musculus				tr	1	1	uniprot_mouse_proteome	>tr|A0A075B5P3|A0A075B5P3_MOUSE Protein Ighg2b (Fragment) OS=Mus musculus GN=Ighg2b PE=1 SV=1	1	2	_VVSALPIQHQDWMSGK_.3|_VVSALPIQHQDWMSGK_.2
A0A075B5P3	Ighg2b	A0A075B5P3	A0A075B5P3_MOUSE	Protein Ighg2b (Fragment)	TRUE	KO / Control	KO	Control	4	_TDSFSC[Carbamidomethyl (C)]NVR_	167340	215276	0.363407	0.363407	28.6461	1.28646	0	0.369655	0.407187	3	0.49521	Mus musculus				tr	1	1	uniprot_mouse_proteome	>tr|A0A075B5P3|A0A075B5P3_MOUSE Protein Ighg2b (Fragment) OS=Mus musculus GN=Ighg2b PE=1 SV=1	1	1	_TDSFSC[Carbamidomethyl (C)]NVR_.2
A0A075B5P3	Ighg2b	A0A075B5P3	A0A075B5P3_MOUSE	Protein Ighg2b (Fragment)	TRUE	KO / Control	KO	Control	4	_VVSALPIQHQDWM[Oxidation (M)]SGK_	125879	201596	0.679431	0.679431	60.1508	1.60151	0	0.273975	0.362895	3	0.339637	Mus musculus				tr	1	1	uniprot_mouse_proteome	>tr|A0A075B5P3|A0A075B5P3_MOUSE Protein Ighg2b (Fragment) OS=Mus musculus GN=Ighg2b PE=1 SV=1	1	1	_VVSALPIQHQDWM[Oxidation (M)]SGK_.3
A0A075B5P3	Ighg2b	A0A075B5P3	A0A075B5P3_MOUSE	Protein Ighg2b (Fragment)	TRUE	KO / Control	KO	Control	4	_DVLMISLTPK_	111100	54711.9	-1.02193	1.02193	-50.7542	0.492458	0	0.554712	0.482109	3	0.817144	Mus musculus				tr	1	1	uniprot_mouse_proteome	>tr|A0A075B5P3|A0A075B5P3_MOUSE Protein Ighg2b (Fragment) OS=Mus musculus GN=Ighg2b PE=1 SV=1	1	1	_DVLMISLTPK_.2
A0A075B5P3	Ighg2b	A0A075B5P3	A0A075B5P3_MOUSE	Protein Ighg2b (Fragment)	TRUE	KO / Control	KO	Control	4	_DVLM[Oxidation (M)]ISLTPK_	27213	29966.2	0.139039	0.139039	10.1171	1.10117	0	0.889452	0.596302	3	1.02696	Mus musculus				tr	1	1	uniprot_mouse_proteome	>tr|A0A075B5P3|A0A075B5P3_MOUSE Protein Ighg2b (Fragment) OS=Mus musculus GN=Ighg2b PE=1 SV=1	1	1	_DVLM[Oxidation (M)]ISLTPK_.2
A0A075B5P3	Ighg2b	A0A075B5P3	A0A075B5P3_MOUSE	Protein Ighg2b (Fragment)	TRUE	KO / Control	KO	Control	8	_VTC[Carbamidomethyl (C)]VVVDVSEDDPDVR_	33659.1	25238.7	-0.415361	0.415361	-25.0168	0.749832	0	0.701001	0.534605	7	0.820567	Mus musculus				tr	1	1	uniprot_mouse_proteome	>tr|A0A075B5P3|A0A075B5P3_MOUSE Protein Ighg2b (Fragment) OS=Mus musculus GN=Ighg2b PE=1 SV=1	1	2	_VTC[Carbamidomethyl (C)]VVVDVSEDDPDVR_.2|_VTC[Carbamidomethyl (C)]VVVDVSEDDPDVR_.3
A0A075B5P3	Ighg2b	A0A075B5P3	A0A075B5P3_MOUSE	Protein Ighg2b (Fragment)	TRUE	KO / Control	KO	Control	4	_C[Carbamidomethyl (C)]PAPNLEGGPSVFIFPPNIK_	6290.48	45119.4	2.84251	2.84251	617.266	7.17266	0	0.0512313	0.249057	3	0.758248	Mus musculus				tr	1	1	uniprot_mouse_proteome	>tr|A0A075B5P3|A0A075B5P3_MOUSE Protein Ighg2b (Fragment) OS=Mus musculus GN=Ighg2b PE=1 SV=1	1	1	_C[Carbamidomethyl (C)]PAPNLEGGPSVFIFPPNIK_.3
A0A075B5P3	Ighg2b	A0A075B5P3	A0A075B5P3_MOUSE	Protein Ighg2b (Fragment)	TRUE	KO / Control	KO	Control	4	_TTPPSVYPLAPGC[Carbamidomethyl (C)]GDTTGSSVTLGC[Carbamidomethyl (C)]LVK_	59327.6	66643.8	0.167765	0.167765	12.3317	1.12332	0	0.886409	0.595525	3	1.55979	Mus musculus				tr	1	1	uniprot_mouse_proteome	>tr|A0A075B5P3|A0A075B5P3_MOUSE Protein Ighg2b (Fragment) OS=Mus musculus GN=Ighg2b PE=1 SV=1	1	1	_TTPPSVYPLAPGC[Carbamidomethyl (C)]GDTTGSSVTLGC[Carbamidomethyl (C)]LVK_.3
A0A075B5P3	Ighg2b	A0A075B5P3	A0A075B5P3_MOUSE	Protein Ighg2b (Fragment)	TRUE	KO / Control	KO	Control	4	_KLEPSGPISTINPC[Carbamidomethyl (C)]PPC[Carbamidomethyl (C)]K_	40913.6	57681.8	0.495535	0.495535	40.9843	1.40984	0	0.562973	0.485047	3	2.37609	Mus musculus				tr	1	1	uniprot_mouse_proteome	>tr|A0A075B5P3|A0A075B5P3_MOUSE Protein Ighg2b (Fragment) OS=Mus musculus GN=Ighg2b PE=1 SV=1	1	1	_KLEPSGPISTINPC[Carbamidomethyl (C)]PPC[Carbamidomethyl (C)]K_.3
A0A075B5P3	Ighg2b	A0A075B5P3	A0A075B5P3_MOUSE	Protein Ighg2b (Fragment)	TRUE	KO / Control	KO	Control	4	_DTAPVLDSDGSYFIYSK_	13500	15224.8	0.173455	0.173455	12.7756	1.12776	0	0.936607	0.611447	3	0.987581	Mus musculus				tr	1	1	uniprot_mouse_proteome	>tr|A0A075B5P3|A0A075B5P3_MOUSE Protein Ighg2b (Fragment) OS=Mus musculus GN=Ighg2b PE=1 SV=1	1	1	_DTAPVLDSDGSYFIYSK_.2
A0A075B5P3	Ighg2b	A0A075B5P3	A0A075B5P3_MOUSE	Protein Ighg2b (Fragment)	TRUE	KO / Control	KO	Control	8	_ISWFVNNVEVHTAQTQTHR_	17126.5	3589	-2.25458	2.25458	-79.0442	0.209558	0	0.0764351	0.258775	7	2.94762	Mus musculus				tr	1	1	uniprot_mouse_proteome	>tr|A0A075B5P3|A0A075B5P3_MOUSE Protein Ighg2b (Fragment) OS=Mus musculus GN=Ighg2b PE=1 SV=1	1	2	_ISWFVNNVEVHTAQTQTHR_.3|_ISWFVNNVEVHTAQTQTHR_.4
A0A075B5P3	Ighg2b	A0A075B5P3	A0A075B5P3_MOUSE	Protein Ighg2b (Fragment)	TRUE	KO / Control	KO	Control	4	_VNNKDLPSPIER_	17652.3	2909.93	-2.6008	2.6008	-83.5153	0.164847	0	0.0668774	0.253818	3	1.4672	Mus musculus				tr	1	1	uniprot_mouse_proteome	>tr|A0A075B5P3|A0A075B5P3_MOUSE Protein Ighg2b (Fragment) OS=Mus musculus GN=Ighg2b PE=1 SV=1	1	1	_VNNKDLPSPIER_.3
A0A075B5P3	Ighg2b	A0A075B5P3	A0A075B5P3_MOUSE	Protein Ighg2b (Fragment)	TRUE	KO / Control	KO	Control	4	_VVSALPIQHQDWMSGKEFK_	23657.8	4954.88	-2.25539	2.25539	-79.056	0.20944	0	0.1801	0.315166	3	1.0345	Mus musculus				tr	1	1	uniprot_mouse_proteome	>tr|A0A075B5P3|A0A075B5P3_MOUSE Protein Ighg2b (Fragment) OS=Mus musculus GN=Ighg2b PE=1 SV=1	1	1	_VVSALPIQHQDWMSGKEFK_.3
A0A075B5P4;A0A0A6YWR2;P01868;P01869	Ighg1	A0A075B5P4;A0A0A6YWR2;P01868;P01869	A0A075B5P4_MOUSE;A0A0A6YWR2_MOUSE;IGHG1_MOUSE;IGH1M_MOUSE	Ig gamma-1 chain C region secreted form (Fragment);Ig gamma-1 chain C region secreted form (Fragment);Ig gamma-1 chain C region secreted form;Ig gamma-1 chain C region, membrane-bound form	TRUE	KO / Control	KO	Control	4	_VNSAAFPAPIEK_	87127.7	100849	0.210995	0.210995	15.7486	1.15749	0	0.339267	0.393423	3	0.486404	Mus musculus	;;;antibody-dependent cellular cytotoxicity,positive regulation of type IIa hypersensitivity,positive regulation of type I hypersensitivity,humoral immune response mediated by circulating immunoglobulin,phagocytosis, recognition,phagocytosis, engulfment,complement activation, classical pathway,immunoglobulin mediated immune response,antibacterial humoral response,defense response to bacterium,inn…	;;;antigen binding,immunoglobulin receptor binding	;;;extracellular space,external side of plasma membrane,integral component of membrane,immunoglobulin complex, circulating,blood microparticle	tr;tr;sp;sp	1	1;1;1;2	uniprot_mouse_proteome	>tr|A0A075B5P4|A0A075B5P4_MOUSE Ig gamma-1 chain C region secreted form (Fragment) OS=Mus musculus GN=Ighg1 PE=1 SV=1;>tr|A0A0A6YWR2|A0A0A6YWR2_MOUSE Ig gamma-1 chain C region secreted form (Fragment) OS=Mus musculus GN=Ighg1 PE=1 SV=1;>sp|P01868|IGHG1_MOUSE Ig gamma-1 chain C region secreted form OS=Mus musculus GN=Ighg1 PE=1 SV=1;>sp|P01869|IGH1M_MOUSE Ig gamma-1 chain C region, membrane-bound …	1	1	_VNSAAFPAPIEK_.2
A0A075B5P4;A0A0A6YWR2;P01868;P01869	Ighg1	A0A075B5P4;A0A0A6YWR2;P01868;P01869	A0A075B5P4_MOUSE;A0A0A6YWR2_MOUSE;IGHG1_MOUSE;IGH1M_MOUSE	Ig gamma-1 chain C region secreted form (Fragment);Ig gamma-1 chain C region secreted form (Fragment);Ig gamma-1 chain C region secreted form;Ig gamma-1 chain C region, membrane-bound form	TRUE	KO / Control	KO	Control	4	_APQVYTIPPPK_	26597.5	32247.3	0.277886	0.277886	21.2417	1.21242	0	0.241428	0.347185	3	1.3372	Mus musculus	;;;antibody-dependent cellular cytotoxicity,positive regulation of type IIa hypersensitivity,positive regulation of type I hypersensitivity,humoral immune response mediated by circulating immunoglobulin,phagocytosis, recognition,phagocytosis, engulfment,complement activation, classical pathway,immunoglobulin mediated immune response,antibacterial humoral response,defense response to bacterium,inn…	;;;antigen binding,immunoglobulin receptor binding	;;;extracellular space,external side of plasma membrane,integral component of membrane,immunoglobulin complex, circulating,blood microparticle	tr;tr;sp;sp	1	1;1;1;2	uniprot_mouse_proteome	>tr|A0A075B5P4|A0A075B5P4_MOUSE Ig gamma-1 chain C region secreted form (Fragment) OS=Mus musculus GN=Ighg1 PE=1 SV=1;>tr|A0A0A6YWR2|A0A0A6YWR2_MOUSE Ig gamma-1 chain C region secreted form (Fragment) OS=Mus musculus GN=Ighg1 PE=1 SV=1;>sp|P01868|IGHG1_MOUSE Ig gamma-1 chain C region secreted form OS=Mus musculus GN=Ighg1 PE=1 SV=1;>sp|P01869|IGH1M_MOUSE Ig gamma-1 chain C region, membrane-bound …	1	1	_APQVYTIPPPK_.2
A0A075B5P4;A0A0A6YWR2;P01868;P01869	Ighg1	A0A075B5P4;A0A0A6YWR2;P01868;P01869	A0A075B5P4_MOUSE;A0A0A6YWR2_MOUSE;IGHG1_MOUSE;IGH1M_MOUSE	Ig gamma-1 chain C region secreted form (Fragment);Ig gamma-1 chain C region secreted form (Fragment);Ig gamma-1 chain C region secreted form;Ig gamma-1 chain C region, membrane-bound form	TRUE	KO / Control	KO	Control	4	_TTPPSVYPLAPGSAAQTNSMVTLGC[Carbamidomethyl (C)]LVK_	11551.9	7376.79	-0.647067	0.647067	-36.1423	0.638577	0	0.62727	0.507906	3	3.80579	Mus musculus	;;;antibody-dependent cellular cytotoxicity,positive regulation of type IIa hypersensitivity,positive regulation of type I hypersensitivity,humoral immune response mediated by circulating immunoglobulin,phagocytosis, recognition,phagocytosis, engulfment,complement activation, classical pathway,immunoglobulin mediated immune response,antibacterial humoral response,defense response to bacterium,inn…	;;;antigen binding,immunoglobulin receptor binding	;;;extracellular space,external side of plasma membrane,integral component of membrane,immunoglobulin complex, circulating,blood microparticle	tr;tr;sp;sp	1	1;1;1;2	uniprot_mouse_proteome	>tr|A0A075B5P4|A0A075B5P4_MOUSE Ig gamma-1 chain C region secreted form (Fragment) OS=Mus musculus GN=Ighg1 PE=1 SV=1;>tr|A0A0A6YWR2|A0A0A6YWR2_MOUSE Ig gamma-1 chain C region secreted form (Fragment) OS=Mus musculus GN=Ighg1 PE=1 SV=1;>sp|P01868|IGHG1_MOUSE Ig gamma-1 chain C region secreted form OS=Mus musculus GN=Ighg1 PE=1 SV=1;>sp|P01869|IGH1M_MOUSE Ig gamma-1 chain C region, membrane-bound …	1	1	_TTPPSVYPLAPGSAAQTNSMVTLGC[Carbamidomethyl (C)]LVK_.3
A0A075B5P5;P03987;P03987-2	Ighg3;;	A0A075B5P5;P03987;P03987-2	A0A075B5P5_MOUSE;IGHG3_MOUSE;IGHG3_MOUSE	Protein Ighg3 (Fragment);Ig gamma-3 chain C region;Isoform 2 of Ig gamma-3 chain C region	TRUE	KO / Control	KO	Control	4	_WNYGALSSGVR_	29364	14670.9	-1.00109	1.00109	-50.0377	0.499623	0	0.211446	0.330797	3	0.7684	Mus musculus	;;	;antigen binding,immunoglobulin receptor binding;	;extracellular region,plasma membrane,integral component of membrane;	tr;sp;sp	4;1;	1;2;	uniprot_mouse_proteome	>tr|A0A075B5P5|A0A075B5P5_MOUSE Protein Ighg3 (Fragment) OS=Mus musculus GN=Ighg3 PE=4 SV=1;>sp|P03987|IGHG3_MOUSE Ig gamma-3 chain C region OS=Mus musculus PE=1 SV=2;>sp|P03987-2|IGHG3_MOUSE Isoform 2 of Ig gamma-3 chain C region OS=Mus musculus	1	1	_WNYGALSSGVR_.2
A0A075B5P5;P03987;P03987-2	Ighg3;;	A0A075B5P5;P03987;P03987-2	A0A075B5P5_MOUSE;IGHG3_MOUSE;IGHG3_MOUSE	Protein Ighg3 (Fragment);Ig gamma-3 chain C region;Isoform 2 of Ig gamma-3 chain C region	TRUE	KO / Control	KO	Control	4	_VVSALPIQHQDWMR_	70060.8	15846.2	-2.14447	2.14447	-77.3823	0.226177	0	0.0504529	0.248819	3	0.721567	Mus musculus	;;	;antigen binding,immunoglobulin receptor binding;	;extracellular region,plasma membrane,integral component of membrane;	tr;sp;sp	4;1;	1;2;	uniprot_mouse_proteome	>tr|A0A075B5P5|A0A075B5P5_MOUSE Protein Ighg3 (Fragment) OS=Mus musculus GN=Ighg3 PE=4 SV=1;>sp|P03987|IGHG3_MOUSE Ig gamma-3 chain C region OS=Mus musculus PE=1 SV=2;>sp|P03987-2|IGHG3_MOUSE Isoform 2 of Ig gamma-3 chain C region OS=Mus musculus	1	1	_VVSALPIQHQDWMR_.3
A0A075B5P6;A0A075B6A0;P01872;P01872-2	Ighm	A0A075B5P6;A0A075B6A0;P01872;P01872-2	A0A075B5P6_MOUSE;A0A075B6A0_MOUSE;IGHM_MOUSE;IGHM_MOUSE	Ig mu chain C region (Fragment);Ig mu chain C region (Fragment);Ig mu chain C region;Isoform 2 of Ig mu chain C region	TRUE	KO / Control	KO	Control	4	_YLATSQVLLSPK_	107170	65664.7	-0.706705	0.706705	-38.7282	0.612718	0	0.670648	0.523116	3	0.397077	Mus musculus	;;activation of MAPK activity,B cell affinity maturation,humoral immune response mediated by circulating immunoglobulin,regulation of immunoglobulin production,phagocytosis, recognition,phagocytosis, engulfment,complement activation, classical pathway,immunoglobulin mediated immune response,antigen processing and presentation,regulation of cell morphogenesis,positive regulation of B cell prolifer…	;;antigen binding,transmembrane signaling receptor activity,protein binding,immunoglobulin receptor binding,identical protein binding;	;;extracellular space,cytosol,plasma membrane,external side of plasma membrane,cell surface,membrane,integral component of membrane,B cell receptor complex,immunoglobulin complex, circulating,perinuclear region of cytoplasm,blood microparticle;	tr;tr;sp;sp	1;1;1;	1;2;2;	uniprot_mouse_proteome	>tr|A0A075B5P6|A0A075B5P6_MOUSE Ig mu chain C region (Fragment) OS=Mus musculus GN=Ighm PE=1 SV=1;>tr|A0A075B6A0|A0A075B6A0_MOUSE Ig mu chain C region (Fragment) OS=Mus musculus GN=Ighm PE=1 SV=2;>sp|P01872|IGHM_MOUSE Ig mu chain C region OS=Mus musculus GN=Ighm PE=1 SV=2;>sp|P01872-2|IGHM_MOUSE Isoform 2 of Ig mu chain C region OS=Mus musculus GN=Ighm	1	1	_YLATSQVLLSPK_.2
A0A075B5P6;A0A075B6A0;P01872;P01872-2	Ighm	A0A075B5P6;A0A075B6A0;P01872;P01872-2	A0A075B5P6_MOUSE;A0A075B6A0_MOUSE;IGHM_MOUSE;IGHM_MOUSE	Ig mu chain C region (Fragment);Ig mu chain C region (Fragment);Ig mu chain C region;Isoform 2 of Ig mu chain C region	TRUE	KO / Control	KO	Control	4	_SILEGSDEYLVC[Carbamidomethyl (C)]K_	66852.3	38934.3	-0.779938	0.779938	-41.7608	0.582392	0	0.487325	0.455079	3	0.306281	Mus musculus	;;activation of MAPK activity,B cell affinity maturation,humoral immune response mediated by circulating immunoglobulin,regulation of immunoglobulin production,phagocytosis, recognition,phagocytosis, engulfment,complement activation, classical pathway,immunoglobulin mediated immune response,antigen processing and presentation,regulation of cell morphogenesis,positive regulation of B cell prolifer…	;;antigen binding,transmembrane signaling receptor activity,protein binding,immunoglobulin receptor binding,identical protein binding;	;;extracellular space,cytosol,plasma membrane,external side of plasma membrane,cell surface,membrane,integral component of membrane,B cell receptor complex,immunoglobulin complex, circulating,perinuclear region of cytoplasm,blood microparticle;	tr;tr;sp;sp	1;1;1;	1;2;2;	uniprot_mouse_proteome	>tr|A0A075B5P6|A0A075B5P6_MOUSE Ig mu chain C region (Fragment) OS=Mus musculus GN=Ighm PE=1 SV=1;>tr|A0A075B6A0|A0A075B6A0_MOUSE Ig mu chain C region (Fragment) OS=Mus musculus GN=Ighm PE=1 SV=2;>sp|P01872|IGHM_MOUSE Ig mu chain C region OS=Mus musculus GN=Ighm PE=1 SV=2;>sp|P01872-2|IGHM_MOUSE Isoform 2 of Ig mu chain C region OS=Mus musculus GN=Ighm	1	1	_SILEGSDEYLVC[Carbamidomethyl (C)]K_.2
A0A075B5P6;A0A075B6A0;P01872;P01872-2	Ighm	A0A075B5P6;A0A075B6A0;P01872;P01872-2	A0A075B5P6_MOUSE;A0A075B6A0_MOUSE;IGHM_MOUSE;IGHM_MOUSE	Ig mu chain C region (Fragment);Ig mu chain C region (Fragment);Ig mu chain C region;Isoform 2 of Ig mu chain C region	TRUE	KO / Control	KO	Control	4	_LIC[Carbamidomethyl (C)]EATNFTPK_	28025.3	27438.1	-0.0305465	0.0305465	-2.09507	0.979049	0	0.337608	0.3928	3	1.06006	Mus musculus	;;activation of MAPK activity,B cell affinity maturation,humoral immune response mediated by circulating immunoglobulin,regulation of immunoglobulin production,phagocytosis, recognition,phagocytosis, engulfment,complement activation, classical pathway,immunoglobulin mediated immune response,antigen processing and presentation,regulation of cell morphogenesis,positive regulation of B cell prolifer…	;;antigen binding,transmembrane signaling receptor activity,protein binding,immunoglobulin receptor binding,identical protein binding;	;;extracellular space,cytosol,plasma membrane,external side of plasma membrane,cell surface,membrane,integral component of membrane,B cell receptor complex,immunoglobulin complex, circulating,perinuclear region of cytoplasm,blood microparticle;	tr;tr;sp;sp	1;1;1;	1;2;2;	uniprot_mouse_proteome	>tr|A0A075B5P6|A0A075B5P6_MOUSE Ig mu chain C region (Fragment) OS=Mus musculus GN=Ighm PE=1 SV=1;>tr|A0A075B6A0|A0A075B6A0_MOUSE Ig mu chain C region (Fragment) OS=Mus musculus GN=Ighm PE=1 SV=2;>sp|P01872|IGHM_MOUSE Ig mu chain C region OS=Mus musculus GN=Ighm PE=1 SV=2;>sp|P01872-2|IGHM_MOUSE Isoform 2 of Ig mu chain C region OS=Mus musculus GN=Ighm	1	1	_LIC[Carbamidomethyl (C)]EATNFTPK_.2
A0A075B5P6;A0A075B6A0;P01872;P01872-2	Ighm	A0A075B5P6;A0A075B6A0;P01872;P01872-2	A0A075B5P6_MOUSE;A0A075B6A0_MOUSE;IGHM_MOUSE;IGHM_MOUSE	Ig mu chain C region (Fragment);Ig mu chain C region (Fragment);Ig mu chain C region;Isoform 2 of Ig mu chain C region	TRUE	KO / Control	KO	Control	4	_PITVSWLK_	36697	7942.44	-2.20801	2.20801	-78.3567	0.216433	0	0.0732105	0.25821	3	0.553162	Mus musculus	;;activation of MAPK activity,B cell affinity maturation,humoral immune response mediated by circulating immunoglobulin,regulation of immunoglobulin production,phagocytosis, recognition,phagocytosis, engulfment,complement activation, classical pathway,immunoglobulin mediated immune response,antigen processing and presentation,regulation of cell morphogenesis,positive regulation of B cell prolifer…	;;antigen binding,transmembrane signaling receptor activity,protein binding,immunoglobulin receptor binding,identical protein binding;	;;extracellular space,cytosol,plasma membrane,external side of plasma membrane,cell surface,membrane,integral component of membrane,B cell receptor complex,immunoglobulin complex, circulating,perinuclear region of cytoplasm,blood microparticle;	tr;tr;sp;sp	1;1;1;	1;2;2;	uniprot_mouse_proteome	>tr|A0A075B5P6|A0A075B5P6_MOUSE Ig mu chain C region (Fragment) OS=Mus musculus GN=Ighm PE=1 SV=1;>tr|A0A075B6A0|A0A075B6A0_MOUSE Ig mu chain C region (Fragment) OS=Mus musculus GN=Ighm PE=1 SV=2;>sp|P01872|IGHM_MOUSE Ig mu chain C region OS=Mus musculus GN=Ighm PE=1 SV=2;>sp|P01872-2|IGHM_MOUSE Isoform 2 of Ig mu chain C region OS=Mus musculus GN=Ighm	1	1	_PITVSWLK_.2
A0A075B5P6;A0A075B6A0;P01872;P01872-2	Ighm	A0A075B5P6;A0A075B6A0;P01872;P01872-2	A0A075B5P6_MOUSE;A0A075B6A0_MOUSE;IGHM_MOUSE;IGHM_MOUSE	Ig mu chain C region (Fragment);Ig mu chain C region (Fragment);Ig mu chain C region;Isoform 2 of Ig mu chain C region	TRUE	KO / Control	KO	Control	8	_LVESGFTTDPVTIENK_	35043.7	31526.4	-0.152591	0.152591	-10.0367	0.899633	0	0.5368	0.474288	7	1.56107	Mus musculus	;;activation of MAPK activity,B cell affinity maturation,humoral immune response mediated by circulating immunoglobulin,regulation of immunoglobulin production,phagocytosis, recognition,phagocytosis, engulfment,complement activation, classical pathway,immunoglobulin mediated immune response,antigen processing and presentation,regulation of cell morphogenesis,positive regulation of B cell prolifer…	;;antigen binding,transmembrane signaling receptor activity,protein binding,immunoglobulin receptor binding,identical protein binding;	;;extracellular space,cytosol,plasma membrane,external side of plasma membrane,cell surface,membrane,integral component of membrane,B cell receptor complex,immunoglobulin complex, circulating,perinuclear region of cytoplasm,blood microparticle;	tr;tr;sp;sp	1;1;1;	1;2;2;	uniprot_mouse_proteome	>tr|A0A075B5P6|A0A075B5P6_MOUSE Ig mu chain C region (Fragment) OS=Mus musculus GN=Ighm PE=1 SV=1;>tr|A0A075B6A0|A0A075B6A0_MOUSE Ig mu chain C region (Fragment) OS=Mus musculus GN=Ighm PE=1 SV=2;>sp|P01872|IGHM_MOUSE Ig mu chain C region OS=Mus musculus GN=Ighm PE=1 SV=2;>sp|P01872-2|IGHM_MOUSE Isoform 2 of Ig mu chain C region OS=Mus musculus GN=Ighm	1	2	_LVESGFTTDPVTIENK_.2|_LVESGFTTDPVTIENK_.3
A0A075B5P6;A0A075B6A0;P01872;P01872-2	Ighm	A0A075B5P6;A0A075B6A0;P01872;P01872-2	A0A075B5P6_MOUSE;A0A075B6A0_MOUSE;IGHM_MOUSE;IGHM_MOUSE	Ig mu chain C region (Fragment);Ig mu chain C region (Fragment);Ig mu chain C region;Isoform 2 of Ig mu chain C region	TRUE	KO / Control	KO	Control	4	_GFSPADISVQWLQR_	28813.6	2412.81	-3.57797	3.57797	-91.6262	0.0837384	0	0.0502727	0.248683	3	2.33963	Mus musculus	;;activation of MAPK activity,B cell affinity maturation,humoral immune response mediated by circulating immunoglobulin,regulation of immunoglobulin production,phagocytosis, recognition,phagocytosis, engulfment,complement activation, classical pathway,immunoglobulin mediated immune response,antigen processing and presentation,regulation of cell morphogenesis,positive regulation of B cell prolifer…	;;antigen binding,transmembrane signaling receptor activity,protein binding,immunoglobulin receptor binding,identical protein binding;	;;extracellular space,cytosol,plasma membrane,external side of plasma membrane,cell surface,membrane,integral component of membrane,B cell receptor complex,immunoglobulin complex, circulating,perinuclear region of cytoplasm,blood microparticle;	tr;tr;sp;sp	1;1;1;	1;2;2;	uniprot_mouse_proteome	>tr|A0A075B5P6|A0A075B5P6_MOUSE Ig mu chain C region (Fragment) OS=Mus musculus GN=Ighm PE=1 SV=1;>tr|A0A075B6A0|A0A075B6A0_MOUSE Ig mu chain C region (Fragment) OS=Mus musculus GN=Ighm PE=1 SV=2;>sp|P01872|IGHM_MOUSE Ig mu chain C region OS=Mus musculus GN=Ighm PE=1 SV=2;>sp|P01872-2|IGHM_MOUSE Isoform 2 of Ig mu chain C region OS=Mus musculus GN=Ighm	1	1	_GFSPADISVQWLQR_.2
A0A075B5R4;A0A075B5R7;A0A075B5R9;A0A075B5S3;A0A0A6YVR1	Ighv14-1;Ighv14-2;Ighv14-3;Ighv14-4;Ighv14-4	A0A075B5R4;A0A075B5R7;A0A075B5R9;A0A075B5S3;A0A0A6YVR1	A0A075B5R4_MOUSE;A0A075B5R7_MOUSE;A0A075B5R9_MOUSE;A0A075B5S3_MOUSE;A0A0A6YVR1_MOUSE	Protein Ighv14-1 (Fragment);Protein Ighv14-2 (Fragment);Protein Ighv14-3 (Fragment);Protein Ighv14-4;Protein Ighv14-4 (Fragment)	TRUE	KO / Control	KO	Control	4	_LSC[Carbamidomethyl (C)]TASGFNIK_	43639.9	40440.8	-0.109835	0.109835	-7.33056	0.926694	0	0.776775	0.561368	3	0.766118	Mus musculus	phagocytosis, recognition,phagocytosis, engulfment,complement activation, classical pathway,defense response to bacterium,innate immune response,B cell receptor signaling pathway,positive regulation of B cell activation;phagocytosis, recognition,phagocytosis, engulfment,complement activation, classical pathway,defense response to bacterium,innate immune response,B cell receptor signaling pathway,…	antigen binding,immunoglobulin receptor binding;antigen binding,immunoglobulin receptor binding;antigen binding,immunoglobulin receptor binding;;antigen binding,immunoglobulin receptor binding	external side of plasma membrane,immunoglobulin complex, circulating,blood microparticle;external side of plasma membrane,immunoglobulin complex, circulating,blood microparticle;external side of plasma membrane,immunoglobulin complex, circulating,blood microparticle;;external side of plasma membrane,immunoglobulin complex, circulating,blood microparticle	tr	4	1	uniprot_mouse_proteome	>tr|A0A075B5R4|A0A075B5R4_MOUSE Protein Ighv14-1 (Fragment) OS=Mus musculus GN=Ighv14-1 PE=4 SV=1;>tr|A0A075B5R7|A0A075B5R7_MOUSE Protein Ighv14-2 (Fragment) OS=Mus musculus GN=Ighv14-2 PE=4 SV=1;>tr|A0A075B5R9|A0A075B5R9_MOUSE Protein Ighv14-3 (Fragment) OS=Mus musculus GN=Ighv14-3 PE=4 SV=1;>tr|A0A075B5S3|A0A075B5S3_MOUSE Protein Ighv14-4 OS=Mus musculus GN=Ighv14-4 PE=4 SV=1;>tr|A0A0A6YVR1|A0A…	1	1	_LSC[Carbamidomethyl (C)]TASGFNIK_.2
A0A075B5V1;A0A075B5V6;P01756;P01757;P06330	Ighv1-31;Ighv1-42;;;	A0A075B5V1;A0A075B5V6;P01756;P01757;P06330	A0A075B5V1_MOUSE;A0A075B5V6_MOUSE;HVM12_MOUSE;HVM13_MOUSE;HVM51_MOUSE	Protein Ighv1-31;Protein Ighv1-42;Ig heavy chain V region MOPC 104E;Ig heavy chain V region J558;Ig heavy chain V region AC38 205.12	TRUE	KO / Control	KO	Control	4	_EVQLQQSGPELVKPGASVK_	27718.8	33485.8	0.272685	0.272685	20.8054	1.20805	0	0.236035	0.343993	3	0.395582	Mus musculus	;;;;	;;antigen binding;antigen binding;antigen binding	;;;;	tr;tr;sp;sp;sp	4;4;1;1;1	1	uniprot_mouse_proteome	>tr|A0A075B5V1|A0A075B5V1_MOUSE Protein Ighv1-31 OS=Mus musculus GN=Ighv1-31 PE=4 SV=1;>tr|A0A075B5V6|A0A075B5V6_MOUSE Protein Ighv1-42 OS=Mus musculus GN=Ighv1-42 PE=4 SV=1;>sp|P01756|HVM12_MOUSE Ig heavy chain V region MOPC 104E OS=Mus musculus PE=1 SV=1;>sp|P01757|HVM13_MOUSE Ig heavy chain V region J558 OS=Mus musculus PE=1 SV=1;>sp|P06330|HVM51_MOUSE Ig heavy chain V region AC38 205.12 OS=Mu…	1	1	_EVQLQQSGPELVKPGASVK_.3
A0A075B6A3;A0A0A6YXW6	Igha	A0A075B6A3;A0A0A6YXW6	A0A075B6A3_MOUSE;A0A0A6YXW6_MOUSE	Protein Igha (Fragment)	TRUE	KO / Control	KO	Control	4	_NPTIYPLTLPR_	46797.7	50556.5	0.111458	0.111458	8.03198	1.08032	0	0.8997	0.599605	3	5.40605	Mus musculus	;mucosal immune response,humoral immune response mediated by circulating immunoglobulin,phagocytosis, recognition,phagocytosis, engulfment,complement activation, classical pathway,immunoglobulin mediated immune response,defense response to bacterium,innate immune response,B cell receptor signaling pathway,positive regulation of B cell activation	;antigen binding,immunoglobulin receptor binding	;external side of plasma membrane,immunoglobulin complex, circulating,blood microparticle	tr	1	1	uniprot_mouse_proteome	>tr|A0A075B6A3|A0A075B6A3_MOUSE Protein Igha (Fragment) OS=Mus musculus GN=Igha PE=1 SV=1;>tr|A0A0A6YXW6|A0A0A6YXW6_MOUSE Protein Igha (Fragment) OS=Mus musculus GN=Igha PE=1 SV=1	1	1	_NPTIYPLTLPR_.2
A0A087WNR2;A0A087WPC1;P86448;P86449;Q3TL54	Trim43b;Trim43c;Trim43b;Trim43c;Trim43a	A0A087WNR2;A0A087WPC1;P86448;P86449;Q3TL54	A0A087WNR2_MOUSE;A0A087WPC1_MOUSE;TR43B_MOUSE;TR43C_MOUSE;TR43A_MOUSE	Tripartite motif-containing protein 43B;Tripartite motif-containing protein 43C;Tripartite motif-containing protein 43B;Tripartite motif-containing protein 43C;Tripartite motif-containing protein 43A	TRUE	KO / Control	KO	Control	4	_HQSNTTLEELRK_	9299615	7.87674e+06	-0.239572	0.239572	-15.3004	0.846996	0	0.636147	0.510216	3	0.463384	Mus musculus	;;biological_process;biological_process;biological_process	;;zinc ion binding;zinc ion binding;zinc ion binding	;;cellular_component,intracellular;cellular_component,intracellular;cellular_component,intracellular	tr;tr;sp;sp;sp	4;4;2;2;2	1	uniprot_mouse_proteome	>tr|A0A087WNR2|A0A087WNR2_MOUSE Tripartite motif-containing protein 43B OS=Mus musculus GN=Trim43b PE=4 SV=1;>tr|A0A087WPC1|A0A087WPC1_MOUSE Tripartite motif-containing protein 43C OS=Mus musculus GN=Trim43c PE=4 SV=1;>sp|P86448|TR43B_MOUSE Tripartite motif-containing protein 43B OS=Mus musculus GN=Trim43b PE=2 SV=1;>sp|P86449|TR43C_MOUSE Tripartite motif-containing protein 43C OS=Mus musculus GN…	1	1	_HQSNTTLEELRK_.3
A0A087WNT1;A0A087WQE6;P83940	Tceb1	A0A087WNT1;A0A087WQE6;P83940	A0A087WNT1_MOUSE;A0A087WQE6_MOUSE;ELOC_MOUSE	Transcription elongation factor B polypeptide 1;Transcription elongation factor B polypeptide 1 (Fragment);Transcription elongation factor B polypeptide 1	TRUE	KO / Control	KO	Control	4	_LISSDGHEFIVK_	23255.6	10491.7	-1.14833	1.14833	-54.8852	0.451148	0	0.268563	0.360603	3	0.412085	Mus musculus	;;transcription, DNA-templated,positive regulation of transcription elongation from RNA polymerase II promoter,protein ubiquitination involved in ubiquitin-dependent protein catabolic process	;;protein binding,ubiquitin-protein transferase activity	;;elongin complex	tr;tr;sp	1	1	uniprot_mouse_proteome	>tr|A0A087WNT1|A0A087WNT1_MOUSE Transcription elongation factor B polypeptide 1 OS=Mus musculus GN=Tceb1 PE=1 SV=1;>tr|A0A087WQE6|A0A087WQE6_MOUSE Transcription elongation factor B polypeptide 1 (Fragment) OS=Mus musculus GN=Tceb1 PE=1 SV=1;>sp|P83940|ELOC_MOUSE Transcription elongation factor B polypeptide 1 OS=Mus musculus GN=Tceb1 PE=1 SV=1	1	1	_LISSDGHEFIVK_.3
A0A087WNT1;A0A087WQE6;P83940	Tceb1	A0A087WNT1;A0A087WQE6;P83940	A0A087WNT1_MOUSE;A0A087WQE6_MOUSE;ELOC_MOUSE	Transcription elongation factor B polypeptide 1;Transcription elongation factor B polypeptide 1 (Fragment);Transcription elongation factor B polypeptide 1	TRUE	KO / Control	KO	Control	4	_AMLSGPGQFAENETNEVNFR_	15113.8	7656.49	-0.981111	0.981111	-49.3411	0.506589	0	0.210196	0.330212	3	0.227969	Mus musculus	;;transcription, DNA-templated,positive regulation of transcription elongation from RNA polymerase II promoter,protein ubiquitination involved in ubiquitin-dependent protein catabolic process	;;protein binding,ubiquitin-protein transferase activity	;;elongin complex	tr;tr;sp	1	1	uniprot_mouse_proteome	>tr|A0A087WNT1|A0A087WNT1_MOUSE Transcription elongation factor B polypeptide 1 OS=Mus musculus GN=Tceb1 PE=1 SV=1;>tr|A0A087WQE6|A0A087WQE6_MOUSE Transcription elongation factor B polypeptide 1 (Fragment) OS=Mus musculus GN=Tceb1 PE=1 SV=1;>sp|P83940|ELOC_MOUSE Transcription elongation factor B polypeptide 1 OS=Mus musculus GN=Tceb1 PE=1 SV=1	1	1	_AMLSGPGQFAENETNEVNFR_.3
A0A087WNW3;A0A087WP14;A0A087WP48;A0A087WP85;A0A087WPW5;A0A087WPX0;A0A087WQ25;A0A087WQD0;A0A087WQF8;A0A087WQG4;A0A087WQI3;A0A087WQQ5;A0A087WRS1;A0A087WS04;A0A087WS23;A0A087WS29;F8VQC7;Q61595;Q61595-10;Q61595-11;Q61595-12;Q61595-13;Q61595-14;Q61595-15;Q61595-16;Q61595-2;Q61595-3;Q61595-4;Q61595-5;Q61595-6;Q61595-7;Q61595-8;Q61595-9	Ktn1	A0A087WNW3;A0A087WP14;A0A087WP48;A0A087WP85;A0A087WPW5;A0A087WPX0;A0A087WQ25;A0A087WQD0;A0A087WQF8;A0A087WQG4;A0A087WQI3;A0A087WQQ5;A0A087WRS1;A0A087WS04;A0A087WS23;A0A087WS29;F8VQC7;Q61595;Q61595-10;Q61595-11;Q61595-12;Q61595-13;Q61595-14;Q61595-15;Q61595-16;Q61595-2;Q61595-3;Q61595-4;Q61595-5;Q61595-6;Q61595-7;Q61595-8;Q61595-9	A0A087WNW3_MOUSE;A0A087WP14_MOUSE;A0A087WP48_MOUSE;A0A087WP85_MOUSE;A0A087WPW5_MOUSE;A0A087WPX0_MOUSE;A0A087WQ25_MOUSE;A0A087WQD0_MOUSE;A0A087WQF8_MOUSE;A0A087WQG4_MOUSE;A0A087WQI3_MOUSE;A0A087WQQ5_MOUSE;A0A087WRS1_MOUSE;A0A087WS04_MOUSE;A0A087WS23_MOUSE;A0A087WS29_MOUSE;F8VQC7_MOUSE;KTN1_MOUSE;KTN1_MOUSE;KTN1_MOUSE;KTN1_MOUSE;KTN1_MOUSE;KTN1_MOUSE;KTN1_MOUSE;KTN1_MOUSE;KTN1_MOUSE;KTN1_MOUSE;KTN1…	Kinectin;Kinectin;Kinectin;Kinectin;Kinectin;Kinectin;Kinectin;Kinectin;Kinectin;Kinectin;Kinectin;Kinectin;Kinectin;Kinectin;Kinectin;Kinectin;Kinectin;Kinectin;Isoform 10 of Kinectin;Isoform 11 of Kinectin;Isoform 12 of Kinectin;Isoform 13 of Kinectin;Isoform 14 of Kinectin;Isoform 15 of Kinectin;Isoform 16 of Kinectin;Isoform 2 of Kinectin;Isoform 3 of Kinectin;Isoform 4 of Kinectin;Isoform 5 …	TRUE	KO / Control	KO	Control	4	_AC[Carbamidomethyl (C)]VAGTSDAEAVK_	19590.3	27582.7	0.493621	0.493621	40.7975	1.40797	0	0.0439146	0.245891	3	0.185694	Mus musculus	;;;;;;;;;;;;;;;;;microtubule-based movement;;;;;;;;;;;;;;;	;;;;;;;;;;;;;;;;;kinesin binding;;;;;;;;;;;;;;;	;;;;;;;;;;;;;;;;;endoplasmic reticulum,endoplasmic reticulum membrane,integral component of membrane;;;;;;;;;;;;;;;	tr;tr;tr;tr;tr;tr;tr;tr;tr;tr;tr;tr;tr;tr;tr;tr;tr;sp;sp;sp;sp;sp;sp;sp;sp;sp;sp;sp;sp;sp;sp;sp;sp	1;1;1;1;1;1;1;1;1;1;1;1;1;1;1;1;1;1;;;;;;;;;;;;;;;	1;1;1;1;1;1;1;1;1;1;1;1;1;1;1;1;1;1;;;;;;;;;;;;;;;	uniprot_mouse_proteome	>tr|A0A087WNW3|A0A087WNW3_MOUSE Kinectin OS=Mus musculus GN=Ktn1 PE=1 SV=1;>tr|A0A087WP14|A0A087WP14_MOUSE Kinectin OS=Mus musculus GN=Ktn1 PE=1 SV=1;>tr|A0A087WP48|A0A087WP48_MOUSE Kinectin OS=Mus musculus GN=Ktn1 PE=1 SV=1;>tr|A0A087WP85|A0A087WP85_MOUSE Kinectin OS=Mus musculus GN=Ktn1 PE=1 SV=1;>tr|A0A087WPW5|A0A087WPW5_MOUSE Kinectin OS=Mus musculus GN=Ktn1 PE=1 SV=1;>tr|A0A087WPX0|A0A087WPX…	1	1	_AC[Carbamidomethyl (C)]VAGTSDAEAVK_.2
A0A087WNW3;A0A087WP14;A0A087WP48;A0A087WP85;A0A087WPW5;A0A087WPX0;A0A087WQ25;A0A087WQD0;A0A087WQF8;A0A087WQG4;A0A087WQI3;A0A087WQQ5;A0A087WRS1;A0A087WS04;A0A087WS23;A0A087WS29;F8VQC7;Q61595;Q61595-10;Q61595-11;Q61595-12;Q61595-13;Q61595-14;Q61595-15;Q61595-16;Q61595-2;Q61595-3;Q61595-4;Q61595-5;Q61595-6;Q61595-7;Q61595-8;Q61595-9	Ktn1	A0A087WNW3;A0A087WP14;A0A087WP48;A0A087WP85;A0A087WPW5;A0A087WPX0;A0A087WQ25;A0A087WQD0;A0A087WQF8;A0A087WQG4;A0A087WQI3;A0A087WQQ5;A0A087WRS1;A0A087WS04;A0A087WS23;A0A087WS29;F8VQC7;Q61595;Q61595-10;Q61595-11;Q61595-12;Q61595-13;Q61595-14;Q61595-15;Q61595-16;Q61595-2;Q61595-3;Q61595-4;Q61595-5;Q61595-6;Q61595-7;Q61595-8;Q61595-9	A0A087WNW3_MOUSE;A0A087WP14_MOUSE;A0A087WP48_MOUSE;A0A087WP85_MOUSE;A0A087WPW5_MOUSE;A0A087WPX0_MOUSE;A0A087WQ25_MOUSE;A0A087WQD0_MOUSE;A0A087WQF8_MOUSE;A0A087WQG4_MOUSE;A0A087WQI3_MOUSE;A0A087WQQ5_MOUSE;A0A087WRS1_MOUSE;A0A087WS04_MOUSE;A0A087WS23_MOUSE;A0A087WS29_MOUSE;F8VQC7_MOUSE;KTN1_MOUSE;KTN1_MOUSE;KTN1_MOUSE;KTN1_MOUSE;KTN1_MOUSE;KTN1_MOUSE;KTN1_MOUSE;KTN1_MOUSE;KTN1_MOUSE;KTN1_MOUSE;KTN1…	Kinectin;Kinectin;Kinectin;Kinectin;Kinectin;Kinectin;Kinectin;Kinectin;Kinectin;Kinectin;Kinectin;Kinectin;Kinectin;Kinectin;Kinectin;Kinectin;Kinectin;Kinectin;Isoform 10 of Kinectin;Isoform 11 of Kinectin;Isoform 12 of Kinectin;Isoform 13 of Kinectin;Isoform 14 of Kinectin;Isoform 15 of Kinectin;Isoform 16 of Kinectin;Isoform 2 of Kinectin;Isoform 3 of Kinectin;Isoform 4 of Kinectin;Isoform 5 …	TRUE	KO / Control	KO	Control	4	_STYVMEVR_	14301.1	10371	-0.463565	0.463565	-27.4808	0.725192	0	0.471646	0.448962	3	0.447981	Mus musculus	;;;;;;;;;;;;;;;;;microtubule-based movement;;;;;;;;;;;;;;;	;;;;;;;;;;;;;;;;;kinesin binding;;;;;;;;;;;;;;;	;;;;;;;;;;;;;;;;;endoplasmic reticulum,endoplasmic reticulum membrane,integral component of membrane;;;;;;;;;;;;;;;	tr;tr;tr;tr;tr;tr;tr;tr;tr;tr;tr;tr;tr;tr;tr;tr;tr;sp;sp;sp;sp;sp;sp;sp;sp;sp;sp;sp;sp;sp;sp;sp;sp	1;1;1;1;1;1;1;1;1;1;1;1;1;1;1;1;1;1;;;;;;;;;;;;;;;	1;1;1;1;1;1;1;1;1;1;1;1;1;1;1;1;1;1;;;;;;;;;;;;;;;	uniprot_mouse_proteome	>tr|A0A087WNW3|A0A087WNW3_MOUSE Kinectin OS=Mus musculus GN=Ktn1 PE=1 SV=1;>tr|A0A087WP14|A0A087WP14_MOUSE Kinectin OS=Mus musculus GN=Ktn1 PE=1 SV=1;>tr|A0A087WP48|A0A087WP48_MOUSE Kinectin OS=Mus musculus GN=Ktn1 PE=1 SV=1;>tr|A0A087WP85|A0A087WP85_MOUSE Kinectin OS=Mus musculus GN=Ktn1 PE=1 SV=1;>tr|A0A087WPW5|A0A087WPW5_MOUSE Kinectin OS=Mus musculus GN=Ktn1 PE=1 SV=1;>tr|A0A087WPX0|A0A087WPX…	1	1	_STYVMEVR_.2
A0A087WNW3;A0A087WP14;A0A087WP48;A0A087WP85;A0A087WPW5;A0A087WPX0;A0A087WQ25;A0A087WQD0;A0A087WQF8;A0A087WQG4;A0A087WQI3;A0A087WQQ5;A0A087WRS1;A0A087WS04;A0A087WS23;A0A087WS29;F8VQC7;Q61595;Q61595-10;Q61595-11;Q61595-12;Q61595-13;Q61595-14;Q61595-15;Q61595-16;Q61595-2;Q61595-3;Q61595-4;Q61595-5;Q61595-6;Q61595-7;Q61595-8;Q61595-9	Ktn1	A0A087WNW3;A0A087WP14;A0A087WP48;A0A087WP85;A0A087WPW5;A0A087WPX0;A0A087WQ25;A0A087WQD0;A0A087WQF8;A0A087WQG4;A0A087WQI3;A0A087WQQ5;A0A087WRS1;A0A087WS04;A0A087WS23;A0A087WS29;F8VQC7;Q61595;Q61595-10;Q61595-11;Q61595-12;Q61595-13;Q61595-14;Q61595-15;Q61595-16;Q61595-2;Q61595-3;Q61595-4;Q61595-5;Q61595-6;Q61595-7;Q61595-8;Q61595-9	A0A087WNW3_MOUSE;A0A087WP14_MOUSE;A0A087WP48_MOUSE;A0A087WP85_MOUSE;A0A087WPW5_MOUSE;A0A087WPX0_MOUSE;A0A087WQ25_MOUSE;A0A087WQD0_MOUSE;A0A087WQF8_MOUSE;A0A087WQG4_MOUSE;A0A087WQI3_MOUSE;A0A087WQQ5_MOUSE;A0A087WRS1_MOUSE;A0A087WS04_MOUSE;A0A087WS23_MOUSE;A0A087WS29_MOUSE;F8VQC7_MOUSE;KTN1_MOUSE;KTN1_MOUSE;KTN1_MOUSE;KTN1_MOUSE;KTN1_MOUSE;KTN1_MOUSE;KTN1_MOUSE;KTN1_MOUSE;KTN1_MOUSE;KTN1_MOUSE;KTN1…	Kinectin;Kinectin;Kinectin;Kinectin;Kinectin;Kinectin;Kinectin;Kinectin;Kinectin;Kinectin;Kinectin;Kinectin;Kinectin;Kinectin;Kinectin;Kinectin;Kinectin;Kinectin;Isoform 10 of Kinectin;Isoform 11 of Kinectin;Isoform 12 of Kinectin;Isoform 13 of Kinectin;Isoform 14 of Kinectin;Isoform 15 of Kinectin;Isoform 16 of Kinectin;Isoform 2 of Kinectin;Isoform 3 of Kinectin;Isoform 4 of Kinectin;Isoform 5 …	TRUE	KO / Control	KO	Control	4	_SVEELLEVELLK_	2629.58	853.006	-1.6242	1.6242	-67.5611	0.324389	0	0.0844198	0.262653	3	2.41278	Mus musculus	;;;;;;;;;;;;;;;;;microtubule-based movement;;;;;;;;;;;;;;;	;;;;;;;;;;;;;;;;;kinesin binding;;;;;;;;;;;;;;;	;;;;;;;;;;;;;;;;;endoplasmic reticulum,endoplasmic reticulum membrane,integral component of membrane;;;;;;;;;;;;;;;	tr;tr;tr;tr;tr;tr;tr;tr;tr;tr;tr;tr;tr;tr;tr;tr;tr;sp;sp;sp;sp;sp;sp;sp;sp;sp;sp;sp;sp;sp;sp;sp;sp	1;1;1;1;1;1;1;1;1;1;1;1;1;1;1;1;1;1;;;;;;;;;;;;;;;	1;1;1;1;1;1;1;1;1;1;1;1;1;1;1;1;1;1;;;;;;;;;;;;;;;	uniprot_mouse_proteome	>tr|A0A087WNW3|A0A087WNW3_MOUSE Kinectin OS=Mus musculus GN=Ktn1 PE=1 SV=1;>tr|A0A087WP14|A0A087WP14_MOUSE Kinectin OS=Mus musculus GN=Ktn1 PE=1 SV=1;>tr|A0A087WP48|A0A087WP48_MOUSE Kinectin OS=Mus musculus GN=Ktn1 PE=1 SV=1;>tr|A0A087WP85|A0A087WP85_MOUSE Kinectin OS=Mus musculus GN=Ktn1 PE=1 SV=1;>tr|A0A087WPW5|A0A087WPW5_MOUSE Kinectin OS=Mus musculus GN=Ktn1 PE=1 SV=1;>tr|A0A087WPX0|A0A087WPX…	1	1	_SVEELLEVELLK_.2
A0A087WNW8;A0A087WP42;A0A087WQ31;A0A087WQ95;A0A087WQF1;A0A087WRE8;A0A087WRK0;A0A087WS18;A0A0A6YXZ1;A0A0N4SUT7;E9Q6L0;E9Q8N5;E9QKH0;E9QNY9;F7DCH5;J3QP81;Q08EB6;Q80TV8;Q80TV8-2;Q8BRT1	Clasp1;Clasp1;Clasp1;Clasp1;Clasp1;Clasp1;Clasp1;Clasp1;Clasp1;Clasp1;Clasp1;Clasp2;Clasp1;Clasp1;Clasp2;Clasp1;Clasp2;Clasp1;Clasp1;Clasp2	A0A087WNW8;A0A087WP42;A0A087WQ31;A0A087WQ95;A0A087WQF1;A0A087WRE8;A0A087WRK0;A0A087WS18;A0A0A6YXZ1;A0A0N4SUT7;E9Q6L0;E9Q8N5;E9QKH0;E9QNY9;F7DCH5;J3QP81;Q08EB6;Q80TV8;Q80TV8-2;Q8BRT1	A0A087WNW8_MOUSE;A0A087WP42_MOUSE;A0A087WQ31_MOUSE;A0A087WQ95_MOUSE;A0A087WQF1_MOUSE;A0A087WRE8_MOUSE;A0A087WRK0_MOUSE;A0A087WS18_MOUSE;A0A0A6YXZ1_MOUSE;A0A0N4SUT7_MOUSE;E9Q6L0_MOUSE;E9Q8N5_MOUSE;E9QKH0_MOUSE;E9QNY9_MOUSE;F7DCH5_MOUSE;J3QP81_MOUSE;Q08EB6_MOUSE;CLAP1_MOUSE;CLAP1_MOUSE;CLAP2_MOUSE	CLIP-associating protein 1;CLIP-associating protein 1;CLIP-associating protein 1;CLIP-associating protein 1;CLIP-associating protein 1;CLIP-associating protein 1;CLIP-associating protein 1;CLIP-associating protein 1;CLIP-associating protein 1;CLIP-associating protein 1 (Fragment);CLIP-associating protein 1;CLIP-associating protein 2;CLIP-associating protein 1;CLIP-associating protein 1;CLIP-assoc…	TRUE	KO / Control	KO	Control	4	_EGLLGLQNLLK_	6067.13	1474.67	-2.04062	2.04062	-75.694	0.24306	0	0.520801	0.468492	3	1.12344	Mus musculus	;;;;;;;;;;;;;;;;;microtubule cytoskeleton organization,microtubule bundle formation,vesicle targeting,microtubule nucleation,negative regulation of microtubule depolymerization,Golgi organization,mitotic spindle organization,exit from mitosis,regulation of gastrulation,positive regulation of epithelial cell migration,regulation of epithelial to mesenchymal transition,astral microtubule organizati…	;;;;;;;;;;;;;;;;;dystroglycan binding,protein binding,microtubule binding,kinetochore binding,microtubule plus-end binding;;dystroglycan binding,protein binding,microtubule binding,microtubule plus-end binding,actin filament binding,protein tyrosine kinase binding	;;;;;;;;;;;;;;;;;kinetochore,condensed chromosome kinetochore,Golgi apparatus,centrosome,kinetochore microtubule,spindle microtubule,cytoplasmic microtubule,cell cortex,membrane,cortical microtubule cytoskeleton,centrosomal corona,basal cortex,extracellular exosome,focal adhesion;;condensed chromosome kinetochore,spindle pole,Golgi apparatus,trans-Golgi network,microtubule organizing center,cytos…	tr;tr;tr;tr;tr;tr;tr;tr;tr;tr;tr;tr;tr;tr;tr;tr;tr;sp;sp;sp	1;1;1;1;1;1;1;1;1;1;1;1;1;1;1;1;1;1;;1	2;2;1;2;2;1;2;2;2;1;2;1;1;2;1;1;1;2;;1	uniprot_mouse_proteome	>tr|A0A087WNW8|A0A087WNW8_MOUSE CLIP-associating protein 1 OS=Mus musculus GN=Clasp1 PE=1 SV=2;>tr|A0A087WP42|A0A087WP42_MOUSE CLIP-associating protein 1 OS=Mus musculus GN=Clasp1 PE=1 SV=2;>tr|A0A087WQ31|A0A087WQ31_MOUSE CLIP-associating protein 1 OS=Mus musculus GN=Clasp1 PE=1 SV=1;>tr|A0A087WQ95|A0A087WQ95_MOUSE CLIP-associating protein 1 OS=Mus musculus GN=Clasp1 PE=1 SV=2;>tr|A0A087WQF1|A0A0…	1	1	_EGLLGLQNLLK_.2
A0A087WNX9;Q91YN9	Bag2	A0A087WNX9;Q91YN9	A0A087WNX9_MOUSE;BAG2_MOUSE	BAG family molecular chaperone regulator 2	TRUE	KO / Control	KO	Control	4	_LLESLDQLELR_	27372.8	12438.1	-1.13797	1.13797	-54.5603	0.454397	0	0.062	0.252539	3	0.327954	Mus musculus	;protein folding,protein metabolic process,regulation of catalytic activity	;adenyl-nucleotide exchange factor activity,identical protein binding,chaperone binding	;cellular_component	tr;sp	1	1	uniprot_mouse_proteome	>tr|A0A087WNX9|A0A087WNX9_MOUSE BAG family molecular chaperone regulator 2 OS=Mus musculus GN=Bag2 PE=1 SV=1;>sp|Q91YN9|BAG2_MOUSE BAG family molecular chaperone regulator 2 OS=Mus musculus GN=Bag2 PE=1 SV=1	1	1	_LLESLDQLELR_.2
A0A087WNZ7;A0A087WRV6;G5E870	Trip12	A0A087WNZ7;A0A087WRV6;G5E870	A0A087WNZ7_MOUSE;A0A087WRV6_MOUSE;TRIPC_MOUSE	E3 ubiquitin-protein ligase TRIP12;E3 ubiquitin-protein ligase TRIP12 (Fragment);E3 ubiquitin-protein ligase TRIP12	TRUE	KO / Control	KO	Control	4	_LVDLPLGLPFYK_	4313.68	453.312	-3.25035	3.25035	-89.4913	0.105087	0	0.11499	0.279801	3	2.62247	Mus musculus	;;DNA repair,cellular response to DNA damage stimulus,embryo development,protein ubiquitination involved in ubiquitin-dependent protein catabolic process,negative regulation of histone H2A K63-linked ubiquitination,negative regulation of double-strand break repair	;;ubiquitin-protein transferase activity,zinc ion binding,thyroid hormone receptor binding,ubiquitin protein ligase activity	;;nucleus,nucleoplasm,cytoplasm,nuclear speck	tr;tr;sp	1	1	uniprot_mouse_proteome	>tr|A0A087WNZ7|A0A087WNZ7_MOUSE E3 ubiquitin-protein ligase TRIP12 OS=Mus musculus GN=Trip12 PE=1 SV=1;>tr|A0A087WRV6|A0A087WRV6_MOUSE E3 ubiquitin-protein ligase TRIP12 (Fragment) OS=Mus musculus GN=Trip12 PE=1 SV=1;>sp|G5E870|TRIPC_MOUSE E3 ubiquitin-protein ligase TRIP12 OS=Mus musculus GN=Trip12 PE=1 SV=1	1	1	_LVDLPLGLPFYK_.2
A0A087WP24;A0A087WPF8;A0A087WQN8;A0A087WRJ2;A0A087WSR2;E9QN99;Q8VCR7	Abhd14b	A0A087WP24;A0A087WPF8;A0A087WQN8;A0A087WRJ2;A0A087WSR2;E9QN99;Q8VCR7	A0A087WP24_MOUSE;A0A087WPF8_MOUSE;A0A087WQN8_MOUSE;A0A087WRJ2_MOUSE;A0A087WSR2_MOUSE;E9QN99_MOUSE;ABHEB_MOUSE	Protein ABHD14B (Fragment);Protein ABHD14B (Fragment);Protein ABHD14B (Fragment);Protein ABHD14B (Fragment);Protein ABHD14B (Fragment);Protein ABHD14B;Protein ABHD14B	TRUE	KO / Control	KO	Control	4	_AVAIDLPGLGR_	46343.6	35499.4	-0.384575	0.384575	-23.3995	0.766005	0	0.195978	0.323877	3	0.192472	Mus musculus	;;;;;;positive regulation of transcription from RNA polymerase II promoter	;;;;;;hydrolase activity	;;;;;;nucleus,nucleolus,cytoplasm,cytosol,extracellular exosome	tr;tr;tr;tr;tr;tr;sp	1	1	uniprot_mouse_proteome	>tr|A0A087WP24|A0A087WP24_MOUSE Protein ABHD14B (Fragment) OS=Mus musculus GN=Abhd14b PE=1 SV=1;>tr|A0A087WPF8|A0A087WPF8_MOUSE Protein ABHD14B (Fragment) OS=Mus musculus GN=Abhd14b PE=1 SV=1;>tr|A0A087WQN8|A0A087WQN8_MOUSE Protein ABHD14B (Fragment) OS=Mus musculus GN=Abhd14b PE=1 SV=1;>tr|A0A087WRJ2|A0A087WRJ2_MOUSE Protein ABHD14B (Fragment) OS=Mus musculus GN=Abhd14b PE=1 SV=1;>tr|A0A087WSR2|…	1	1	_AVAIDLPGLGR_.2
A0A087WP98;A0A087WPN6;A0A087WQN2;P26350	Ptma	A0A087WP98;A0A087WPN6;A0A087WQN2;P26350	A0A087WP98_MOUSE;A0A087WPN6_MOUSE;A0A087WQN2_MOUSE;PTMA_MOUSE	Prothymosin alpha;Prothymosin alpha;Prothymosin alpha (Fragment);Prothymosin alpha	TRUE	KO / Control	KO	Control	4	_[Acetyl (Protein N-term)]SDAAVDTSSEITTK_	136272	149780	0.136357	0.136357	9.91262	1.09913	0	0.594956	0.49651	3	0.568285	Mus musculus	;;;histone exchange	;;;activating transcription factor binding,histone binding	;;;nucleoplasm,cytosol,extracellular exosome	tr;tr;tr;sp	1	1;1;1;2	uniprot_mouse_proteome	>tr|A0A087WP98|A0A087WP98_MOUSE Prothymosin alpha OS=Mus musculus GN=Ptma PE=1 SV=1;>tr|A0A087WPN6|A0A087WPN6_MOUSE Prothymosin alpha OS=Mus musculus GN=Ptma PE=1 SV=1;>tr|A0A087WQN2|A0A087WQN2_MOUSE Prothymosin alpha (Fragment) OS=Mus musculus GN=Ptma PE=1 SV=1;>sp|P26350|PTMA_MOUSE Prothymosin alpha OS=Mus musculus GN=Ptma PE=1 SV=2	1	1	_[Acetyl (Protein N-term)]SDAAVDTSSEITTK_.2
A0A087WPH7	Psmc3	A0A087WPH7	A0A087WPH7_MOUSE	26S protease regulatory subunit 6A (Fragment)	TRUE	KO / Control	KO	Control	8	_[Acetyl (Protein N-term)]ATVWDEAEQDGIGEEVLK_	5623.72	6740.21	0.261267	0.261267	19.8531	1.19853	0	0.13546	0.288876	7	0.658051	Mus musculus				tr	1	6	uniprot_mouse_proteome	>tr|A0A087WPH7|A0A087WPH7_MOUSE 26S protease regulatory subunit 6A (Fragment) OS=Mus musculus GN=Psmc3 PE=1 SV=6	1	2	_[Acetyl (Protein N-term)]ATVWDEAEQDGIGEEVLK_.2|_[Acetyl (Protein N-term)]ATVWDEAEQDGIGEEVLK_.3
A0A087WPL5;E9QNN1;O70133;O70133-2	Dhx9	A0A087WPL5;E9QNN1;O70133;O70133-2	A0A087WPL5_MOUSE;E9QNN1_MOUSE;DHX9_MOUSE;DHX9_MOUSE	ATP-dependent RNA helicase A;ATP-dependent RNA helicase A;ATP-dependent RNA helicase A;Isoform 2 of ATP-dependent RNA helicase A	TRUE	KO / Control	KO	Control	4	_LAAQSC[Carbamidomethyl (C)]ALSLVR_	691228	1182065	0.774076	0.774076	71.0095	1.71009	0	0.281559	0.365538	3	1.28056	Mus musculus	;;alternative mRNA splicing, via spliceosome,osteoblast differentiation,DNA-templated transcription, termination,regulation of transcription from RNA polymerase II promoter,RNA processing,inflammatory response,circadian rhythm,RNA secondary structure unwinding,targeting of mRNA for destruction involved in RNA interference,DNA duplex unwinding,positive regulation of interleukin-18 production,cellu…	;;RNA polymerase II core binding,core promoter binding,regulatory region RNA binding,RNA polymerase II transcription factor binding,RNA polymerase II transcription cofactor activity,RNA polymerase II transcription coactivator activity,DNA binding,DNA replication origin binding,double-stranded DNA binding,single-stranded DNA binding,RNA binding,double-stranded RNA binding,single-stranded RNA bindi…	;;nucleus,nucleoplasm,perichromatin fibrils,nucleolus,cytoplasm,centrosome,polysome,actin cytoskeleton,membrane,nuclear body,intracellular ribonucleoprotein complex,micro-ribonucleoprotein complex,cytoplasmic ribonucleoprotein granule,polysomal ribosome,protein complex,RISC-loading complex,CRD-mediated mRNA stability complex,nuclear stress granule;	tr;tr;sp;sp	1;1;1;	1;1;2;	uniprot_mouse_proteome	>tr|A0A087WPL5|A0A087WPL5_MOUSE ATP-dependent RNA helicase A OS=Mus musculus GN=Dhx9 PE=1 SV=1;>tr|E9QNN1|E9QNN1_MOUSE ATP-dependent RNA helicase A OS=Mus musculus GN=Dhx9 PE=1 SV=1;>sp|O70133|DHX9_MOUSE ATP-dependent RNA helicase A OS=Mus musculus GN=Dhx9 PE=1 SV=2;>sp|O70133-2|DHX9_MOUSE Isoform 2 of ATP-dependent RNA helicase A OS=Mus musculus GN=Dhx9	1	1	_LAAQSC[Carbamidomethyl (C)]ALSLVR_.2
A0A087WPL5;E9QNN1;O70133;O70133-2	Dhx9	A0A087WPL5;E9QNN1;O70133;O70133-2	A0A087WPL5_MOUSE;E9QNN1_MOUSE;DHX9_MOUSE;DHX9_MOUSE	ATP-dependent RNA helicase A;ATP-dependent RNA helicase A;ATP-dependent RNA helicase A;Isoform 2 of ATP-dependent RNA helicase A	TRUE	KO / Control	KO	Control	4	_ELDALDANDELTPLGR_	46764.4	42099.6	-0.151603	0.151603	-9.97505	0.90025	0	0.160081	0.302411	3	0.382851	Mus musculus	;;alternative mRNA splicing, via spliceosome,osteoblast differentiation,DNA-templated transcription, termination,regulation of transcription from RNA polymerase II promoter,RNA processing,inflammatory response,circadian rhythm,RNA secondary structure unwinding,targeting of mRNA for destruction involved in RNA interference,DNA duplex unwinding,positive regulation of interleukin-18 production,cellu…	;;RNA polymerase II core binding,core promoter binding,regulatory region RNA binding,RNA polymerase II transcription factor binding,RNA polymerase II transcription cofactor activity,RNA polymerase II transcription coactivator activity,DNA binding,DNA replication origin binding,double-stranded DNA binding,single-stranded DNA binding,RNA binding,double-stranded RNA binding,single-stranded RNA bindi…	;;nucleus,nucleoplasm,perichromatin fibrils,nucleolus,cytoplasm,centrosome,polysome,actin cytoskeleton,membrane,nuclear body,intracellular ribonucleoprotein complex,micro-ribonucleoprotein complex,cytoplasmic ribonucleoprotein granule,polysomal ribosome,protein complex,RISC-loading complex,CRD-mediated mRNA stability complex,nuclear stress granule;	tr;tr;sp;sp	1;1;1;	1;1;2;	uniprot_mouse_proteome	>tr|A0A087WPL5|A0A087WPL5_MOUSE ATP-dependent RNA helicase A OS=Mus musculus GN=Dhx9 PE=1 SV=1;>tr|E9QNN1|E9QNN1_MOUSE ATP-dependent RNA helicase A OS=Mus musculus GN=Dhx9 PE=1 SV=1;>sp|O70133|DHX9_MOUSE ATP-dependent RNA helicase A OS=Mus musculus GN=Dhx9 PE=1 SV=2;>sp|O70133-2|DHX9_MOUSE Isoform 2 of ATP-dependent RNA helicase A OS=Mus musculus GN=Dhx9	1	1	_ELDALDANDELTPLGR_.2
A0A087WPL5;E9QNN1;O70133;O70133-2	Dhx9	A0A087WPL5;E9QNN1;O70133;O70133-2	A0A087WPL5_MOUSE;E9QNN1_MOUSE;DHX9_MOUSE;DHX9_MOUSE	ATP-dependent RNA helicase A;ATP-dependent RNA helicase A;ATP-dependent RNA helicase A;Isoform 2 of ATP-dependent RNA helicase A	TRUE	KO / Control	KO	Control	4	_DFVNYLVR_	46538.9	19678.2	-1.24184	1.24184	-57.7167	0.422833	0	0.357636	0.402404	3	0.474372	Mus musculus	;;alternative mRNA splicing, via spliceosome,osteoblast differentiation,DNA-templated transcription, termination,regulation of transcription from RNA polymerase II promoter,RNA processing,inflammatory response,circadian rhythm,RNA secondary structure unwinding,targeting of mRNA for destruction involved in RNA interference,DNA duplex unwinding,positive regulation of interleukin-18 production,cellu…	;;RNA polymerase II core binding,core promoter binding,regulatory region RNA binding,RNA polymerase II transcription factor binding,RNA polymerase II transcription cofactor activity,RNA polymerase II transcription coactivator activity,DNA binding,DNA replication origin binding,double-stranded DNA binding,single-stranded DNA binding,RNA binding,double-stranded RNA binding,single-stranded RNA bindi…	;;nucleus,nucleoplasm,perichromatin fibrils,nucleolus,cytoplasm,centrosome,polysome,actin cytoskeleton,membrane,nuclear body,intracellular ribonucleoprotein complex,micro-ribonucleoprotein complex,cytoplasmic ribonucleoprotein granule,polysomal ribosome,protein complex,RISC-loading complex,CRD-mediated mRNA stability complex,nuclear stress granule;	tr;tr;sp;sp	1;1;1;	1;1;2;	uniprot_mouse_proteome	>tr|A0A087WPL5|A0A087WPL5_MOUSE ATP-dependent RNA helicase A OS=Mus musculus GN=Dhx9 PE=1 SV=1;>tr|E9QNN1|E9QNN1_MOUSE ATP-dependent RNA helicase A OS=Mus musculus GN=Dhx9 PE=1 SV=1;>sp|O70133|DHX9_MOUSE ATP-dependent RNA helicase A OS=Mus musculus GN=Dhx9 PE=1 SV=2;>sp|O70133-2|DHX9_MOUSE Isoform 2 of ATP-dependent RNA helicase A OS=Mus musculus GN=Dhx9	1	1	_DFVNYLVR_.2
A0A087WPL5;E9QNN1;O70133;O70133-2	Dhx9	A0A087WPL5;E9QNN1;O70133;O70133-2	A0A087WPL5_MOUSE;E9QNN1_MOUSE;DHX9_MOUSE;DHX9_MOUSE	ATP-dependent RNA helicase A;ATP-dependent RNA helicase A;ATP-dependent RNA helicase A;Isoform 2 of ATP-dependent RNA helicase A	TRUE	KO / Control	KO	Control	4	_LNQYFQK_	13227.5	13054.1	-0.0190349	0.0190349	-1.31074	0.986893	0	0.090533	0.265553	3	0.366275	Mus musculus	;;alternative mRNA splicing, via spliceosome,osteoblast differentiation,DNA-templated transcription, termination,regulation of transcription from RNA polymerase II promoter,RNA processing,inflammatory response,circadian rhythm,RNA secondary structure unwinding,targeting of mRNA for destruction involved in RNA interference,DNA duplex unwinding,positive regulation of interleukin-18 production,cellu…	;;RNA polymerase II core binding,core promoter binding,regulatory region RNA binding,RNA polymerase II transcription factor binding,RNA polymerase II transcription cofactor activity,RNA polymerase II transcription coactivator activity,DNA binding,DNA replication origin binding,double-stranded DNA binding,single-stranded DNA binding,RNA binding,double-stranded RNA binding,single-stranded RNA bindi…	;;nucleus,nucleoplasm,perichromatin fibrils,nucleolus,cytoplasm,centrosome,polysome,actin cytoskeleton,membrane,nuclear body,intracellular ribonucleoprotein complex,micro-ribonucleoprotein complex,cytoplasmic ribonucleoprotein granule,polysomal ribosome,protein complex,RISC-loading complex,CRD-mediated mRNA stability complex,nuclear stress granule;	tr;tr;sp;sp	1;1;1;	1;1;2;	uniprot_mouse_proteome	>tr|A0A087WPL5|A0A087WPL5_MOUSE ATP-dependent RNA helicase A OS=Mus musculus GN=Dhx9 PE=1 SV=1;>tr|E9QNN1|E9QNN1_MOUSE ATP-dependent RNA helicase A OS=Mus musculus GN=Dhx9 PE=1 SV=1;>sp|O70133|DHX9_MOUSE ATP-dependent RNA helicase A OS=Mus musculus GN=Dhx9 PE=1 SV=2;>sp|O70133-2|DHX9_MOUSE Isoform 2 of ATP-dependent RNA helicase A OS=Mus musculus GN=Dhx9	1	1	_LNQYFQK_.2
A0A087WPL5;E9QNN1;O70133;O70133-2	Dhx9	A0A087WPL5;E9QNN1;O70133;O70133-2	A0A087WPL5_MOUSE;E9QNN1_MOUSE;DHX9_MOUSE;DHX9_MOUSE	ATP-dependent RNA helicase A;ATP-dependent RNA helicase A;ATP-dependent RNA helicase A;Isoform 2 of ATP-dependent RNA helicase A	TRUE	KO / Control	KO	Control	4	_DVVLAYPEVR_	32255.1	30432.8	-0.0838975	0.0838975	-5.64947	0.943505	0	0.0622687	0.252539	3	0.610841	Mus musculus	;;alternative mRNA splicing, via spliceosome,osteoblast differentiation,DNA-templated transcription, termination,regulation of transcription from RNA polymerase II promoter,RNA processing,inflammatory response,circadian rhythm,RNA secondary structure unwinding,targeting of mRNA for destruction involved in RNA interference,DNA duplex unwinding,positive regulation of interleukin-18 production,cellu…	;;RNA polymerase II core binding,core promoter binding,regulatory region RNA binding,RNA polymerase II transcription factor binding,RNA polymerase II transcription cofactor activity,RNA polymerase II transcription coactivator activity,DNA binding,DNA replication origin binding,double-stranded DNA binding,single-stranded DNA binding,RNA binding,double-stranded RNA binding,single-stranded RNA bindi…	;;nucleus,nucleoplasm,perichromatin fibrils,nucleolus,cytoplasm,centrosome,polysome,actin cytoskeleton,membrane,nuclear body,intracellular ribonucleoprotein complex,micro-ribonucleoprotein complex,cytoplasmic ribonucleoprotein granule,polysomal ribosome,protein complex,RISC-loading complex,CRD-mediated mRNA stability complex,nuclear stress granule;	tr;tr;sp;sp	1;1;1;	1;1;2;	uniprot_mouse_proteome	>tr|A0A087WPL5|A0A087WPL5_MOUSE ATP-dependent RNA helicase A OS=Mus musculus GN=Dhx9 PE=1 SV=1;>tr|E9QNN1|E9QNN1_MOUSE ATP-dependent RNA helicase A OS=Mus musculus GN=Dhx9 PE=1 SV=1;>sp|O70133|DHX9_MOUSE ATP-dependent RNA helicase A OS=Mus musculus GN=Dhx9 PE=1 SV=2;>sp|O70133-2|DHX9_MOUSE Isoform 2 of ATP-dependent RNA helicase A OS=Mus musculus GN=Dhx9	1	1	_DVVLAYPEVR_.2
A0A087WPL5;E9QNN1;O70133;O70133-2	Dhx9	A0A087WPL5;E9QNN1;O70133;O70133-2	A0A087WPL5_MOUSE;E9QNN1_MOUSE;DHX9_MOUSE;DHX9_MOUSE	ATP-dependent RNA helicase A;ATP-dependent RNA helicase A;ATP-dependent RNA helicase A;Isoform 2 of ATP-dependent RNA helicase A	TRUE	KO / Control	KO	Control	4	_YPSPFFVFGEK_	42290.8	15288.1	-1.46793	1.46793	-63.85	0.3615	0	0.383259	0.411807	3	3.49962	Mus musculus	;;alternative mRNA splicing, via spliceosome,osteoblast differentiation,DNA-templated transcription, termination,regulation of transcription from RNA polymerase II promoter,RNA processing,inflammatory response,circadian rhythm,RNA secondary structure unwinding,targeting of mRNA for destruction involved in RNA interference,DNA duplex unwinding,positive regulation of interleukin-18 production,cellu…	;;RNA polymerase II core binding,core promoter binding,regulatory region RNA binding,RNA polymerase II transcription factor binding,RNA polymerase II transcription cofactor activity,RNA polymerase II transcription coactivator activity,DNA binding,DNA replication origin binding,double-stranded DNA binding,single-stranded DNA binding,RNA binding,double-stranded RNA binding,single-stranded RNA bindi…	;;nucleus,nucleoplasm,perichromatin fibrils,nucleolus,cytoplasm,centrosome,polysome,actin cytoskeleton,membrane,nuclear body,intracellular ribonucleoprotein complex,micro-ribonucleoprotein complex,cytoplasmic ribonucleoprotein granule,polysomal ribosome,protein complex,RISC-loading complex,CRD-mediated mRNA stability complex,nuclear stress granule;	tr;tr;sp;sp	1;1;1;	1;1;2;	uniprot_mouse_proteome	>tr|A0A087WPL5|A0A087WPL5_MOUSE ATP-dependent RNA helicase A OS=Mus musculus GN=Dhx9 PE=1 SV=1;>tr|E9QNN1|E9QNN1_MOUSE ATP-dependent RNA helicase A OS=Mus musculus GN=Dhx9 PE=1 SV=1;>sp|O70133|DHX9_MOUSE ATP-dependent RNA helicase A OS=Mus musculus GN=Dhx9 PE=1 SV=2;>sp|O70133-2|DHX9_MOUSE Isoform 2 of ATP-dependent RNA helicase A OS=Mus musculus GN=Dhx9	1	1	_YPSPFFVFGEK_.2
A0A087WPL5;E9QNN1;O70133;O70133-2	Dhx9	A0A087WPL5;E9QNN1;O70133;O70133-2	A0A087WPL5_MOUSE;E9QNN1_MOUSE;DHX9_MOUSE;DHX9_MOUSE	ATP-dependent RNA helicase A;ATP-dependent RNA helicase A;ATP-dependent RNA helicase A;Isoform 2 of ATP-dependent RNA helicase A	TRUE	KO / Control	KO	Control	4	_YQILPLHSQIPR_	37223.6	8698.75	-2.09734	2.09734	-76.6311	0.233689	0	0.347505	0.397547	3	3.44039	Mus musculus	;;alternative mRNA splicing, via spliceosome,osteoblast differentiation,DNA-templated transcription, termination,regulation of transcription from RNA polymerase II promoter,RNA processing,inflammatory response,circadian rhythm,RNA secondary structure unwinding,targeting of mRNA for destruction involved in RNA interference,DNA duplex unwinding,positive regulation of interleukin-18 production,cellu…	;;RNA polymerase II core binding,core promoter binding,regulatory region RNA binding,RNA polymerase II transcription factor binding,RNA polymerase II transcription cofactor activity,RNA polymerase II transcription coactivator activity,DNA binding,DNA replication origin binding,double-stranded DNA binding,single-stranded DNA binding,RNA binding,double-stranded RNA binding,single-stranded RNA bindi…	;;nucleus,nucleoplasm,perichromatin fibrils,nucleolus,cytoplasm,centrosome,polysome,actin cytoskeleton,membrane,nuclear body,intracellular ribonucleoprotein complex,micro-ribonucleoprotein complex,cytoplasmic ribonucleoprotein granule,polysomal ribosome,protein complex,RISC-loading complex,CRD-mediated mRNA stability complex,nuclear stress granule;	tr;tr;sp;sp	1;1;1;	1;1;2;	uniprot_mouse_proteome	>tr|A0A087WPL5|A0A087WPL5_MOUSE ATP-dependent RNA helicase A OS=Mus musculus GN=Dhx9 PE=1 SV=1;>tr|E9QNN1|E9QNN1_MOUSE ATP-dependent RNA helicase A OS=Mus musculus GN=Dhx9 PE=1 SV=1;>sp|O70133|DHX9_MOUSE ATP-dependent RNA helicase A OS=Mus musculus GN=Dhx9 PE=1 SV=2;>sp|O70133-2|DHX9_MOUSE Isoform 2 of ATP-dependent RNA helicase A OS=Mus musculus GN=Dhx9	1	1	_YQILPLHSQIPR_.3
A0A087WPL5;E9QNN1;O70133;O70133-2	Dhx9	A0A087WPL5;E9QNN1;O70133;O70133-2	A0A087WPL5_MOUSE;E9QNN1_MOUSE;DHX9_MOUSE;DHX9_MOUSE	ATP-dependent RNA helicase A;ATP-dependent RNA helicase A;ATP-dependent RNA helicase A;Isoform 2 of ATP-dependent RNA helicase A	TRUE	KO / Control	KO	Control	4	_TPLHEIALSIK_	12293.5	3999.31	-1.62008	1.62008	-67.4682	0.325318	0	0.271948	0.362216	3	1.02223	Mus musculus	;;alternative mRNA splicing, via spliceosome,osteoblast differentiation,DNA-templated transcription, termination,regulation of transcription from RNA polymerase II promoter,RNA processing,inflammatory response,circadian rhythm,RNA secondary structure unwinding,targeting of mRNA for destruction involved in RNA interference,DNA duplex unwinding,positive regulation of interleukin-18 production,cellu…	;;RNA polymerase II core binding,core promoter binding,regulatory region RNA binding,RNA polymerase II transcription factor binding,RNA polymerase II transcription cofactor activity,RNA polymerase II transcription coactivator activity,DNA binding,DNA replication origin binding,double-stranded DNA binding,single-stranded DNA binding,RNA binding,double-stranded RNA binding,single-stranded RNA bindi…	;;nucleus,nucleoplasm,perichromatin fibrils,nucleolus,cytoplasm,centrosome,polysome,actin cytoskeleton,membrane,nuclear body,intracellular ribonucleoprotein complex,micro-ribonucleoprotein complex,cytoplasmic ribonucleoprotein granule,polysomal ribosome,protein complex,RISC-loading complex,CRD-mediated mRNA stability complex,nuclear stress granule;	tr;tr;sp;sp	1;1;1;	1;1;2;	uniprot_mouse_proteome	>tr|A0A087WPL5|A0A087WPL5_MOUSE ATP-dependent RNA helicase A OS=Mus musculus GN=Dhx9 PE=1 SV=1;>tr|E9QNN1|E9QNN1_MOUSE ATP-dependent RNA helicase A OS=Mus musculus GN=Dhx9 PE=1 SV=1;>sp|O70133|DHX9_MOUSE ATP-dependent RNA helicase A OS=Mus musculus GN=Dhx9 PE=1 SV=2;>sp|O70133-2|DHX9_MOUSE Isoform 2 of ATP-dependent RNA helicase A OS=Mus musculus GN=Dhx9	1	1	_TPLHEIALSIK_.3
A0A087WPL5;E9QNN1;O70133;O70133-2	Dhx9	A0A087WPL5;E9QNN1;O70133;O70133-2	A0A087WPL5_MOUSE;E9QNN1_MOUSE;DHX9_MOUSE;DHX9_MOUSE	ATP-dependent RNA helicase A;ATP-dependent RNA helicase A;ATP-dependent RNA helicase A;Isoform 2 of ATP-dependent RNA helicase A	TRUE	KO / Control	KO	Control	4	_AAMEALVVEVSK_	106556	39536.4	-1.43036	1.43036	-62.8961	0.371039	0	0.232722	0.342759	3	3.67227	Mus musculus	;;alternative mRNA splicing, via spliceosome,osteoblast differentiation,DNA-templated transcription, termination,regulation of transcription from RNA polymerase II promoter,RNA processing,inflammatory response,circadian rhythm,RNA secondary structure unwinding,targeting of mRNA for destruction involved in RNA interference,DNA duplex unwinding,positive regulation of interleukin-18 production,cellu…	;;RNA polymerase II core binding,core promoter binding,regulatory region RNA binding,RNA polymerase II transcription factor binding,RNA polymerase II transcription cofactor activity,RNA polymerase II transcription coactivator activity,DNA binding,DNA replication origin binding,double-stranded DNA binding,single-stranded DNA binding,RNA binding,double-stranded RNA binding,single-stranded RNA bindi…	;;nucleus,nucleoplasm,perichromatin fibrils,nucleolus,cytoplasm,centrosome,polysome,actin cytoskeleton,membrane,nuclear body,intracellular ribonucleoprotein complex,micro-ribonucleoprotein complex,cytoplasmic ribonucleoprotein granule,polysomal ribosome,protein complex,RISC-loading complex,CRD-mediated mRNA stability complex,nuclear stress granule;	tr;tr;sp;sp	1;1;1;	1;1;2;	uniprot_mouse_proteome	>tr|A0A087WPL5|A0A087WPL5_MOUSE ATP-dependent RNA helicase A OS=Mus musculus GN=Dhx9 PE=1 SV=1;>tr|E9QNN1|E9QNN1_MOUSE ATP-dependent RNA helicase A OS=Mus musculus GN=Dhx9 PE=1 SV=1;>sp|O70133|DHX9_MOUSE ATP-dependent RNA helicase A OS=Mus musculus GN=Dhx9 PE=1 SV=2;>sp|O70133-2|DHX9_MOUSE Isoform 2 of ATP-dependent RNA helicase A OS=Mus musculus GN=Dhx9	1	1	_AAMEALVVEVSK_.2
A0A087WPL5;E9QNN1;O70133;O70133-2	Dhx9	A0A087WPL5;E9QNN1;O70133;O70133-2	A0A087WPL5_MOUSE;E9QNN1_MOUSE;DHX9_MOUSE;DHX9_MOUSE	ATP-dependent RNA helicase A;ATP-dependent RNA helicase A;ATP-dependent RNA helicase A;Isoform 2 of ATP-dependent RNA helicase A	TRUE	KO / Control	KO	Control	4	_FESILPR_	23237.6	18832.3	-0.303253	0.303253	-18.9577	0.810423	0	0.141091	0.291681	3	1.08631	Mus musculus	;;alternative mRNA splicing, via spliceosome,osteoblast differentiation,DNA-templated transcription, termination,regulation of transcription from RNA polymerase II promoter,RNA processing,inflammatory response,circadian rhythm,RNA secondary structure unwinding,targeting of mRNA for destruction involved in RNA interference,DNA duplex unwinding,positive regulation of interleukin-18 production,cellu…	;;RNA polymerase II core binding,core promoter binding,regulatory region RNA binding,RNA polymerase II transcription factor binding,RNA polymerase II transcription cofactor activity,RNA polymerase II transcription coactivator activity,DNA binding,DNA replication origin binding,double-stranded DNA binding,single-stranded DNA binding,RNA binding,double-stranded RNA binding,single-stranded RNA bindi…	;;nucleus,nucleoplasm,perichromatin fibrils,nucleolus,cytoplasm,centrosome,polysome,actin cytoskeleton,membrane,nuclear body,intracellular ribonucleoprotein complex,micro-ribonucleoprotein complex,cytoplasmic ribonucleoprotein granule,polysomal ribosome,protein complex,RISC-loading complex,CRD-mediated mRNA stability complex,nuclear stress granule;	tr;tr;sp;sp	1;1;1;	1;1;2;	uniprot_mouse_proteome	>tr|A0A087WPL5|A0A087WPL5_MOUSE ATP-dependent RNA helicase A OS=Mus musculus GN=Dhx9 PE=1 SV=1;>tr|E9QNN1|E9QNN1_MOUSE ATP-dependent RNA helicase A OS=Mus musculus GN=Dhx9 PE=1 SV=1;>sp|O70133|DHX9_MOUSE ATP-dependent RNA helicase A OS=Mus musculus GN=Dhx9 PE=1 SV=2;>sp|O70133-2|DHX9_MOUSE Isoform 2 of ATP-dependent RNA helicase A OS=Mus musculus GN=Dhx9	1	1	_FESILPR_.2
A0A087WPL5;E9QNN1;O70133;O70133-2	Dhx9	A0A087WPL5;E9QNN1;O70133;O70133-2	A0A087WPL5_MOUSE;E9QNN1_MOUSE;DHX9_MOUSE;DHX9_MOUSE	ATP-dependent RNA helicase A;ATP-dependent RNA helicase A;ATP-dependent RNA helicase A;Isoform 2 of ATP-dependent RNA helicase A	TRUE	KO / Control	KO	Control	4	_QLYHLGVIEAYSGLTK_	22812.8	3894.24	-2.55043	2.55043	-82.9296	0.170704	0	0.190419	0.320313	3	2.98333	Mus musculus	;;alternative mRNA splicing, via spliceosome,osteoblast differentiation,DNA-templated transcription, termination,regulation of transcription from RNA polymerase II promoter,RNA processing,inflammatory response,circadian rhythm,RNA secondary structure unwinding,targeting of mRNA for destruction involved in RNA interference,DNA duplex unwinding,positive regulation of interleukin-18 production,cellu…	;;RNA polymerase II core binding,core promoter binding,regulatory region RNA binding,RNA polymerase II transcription factor binding,RNA polymerase II transcription cofactor activity,RNA polymerase II transcription coactivator activity,DNA binding,DNA replication origin binding,double-stranded DNA binding,single-stranded DNA binding,RNA binding,double-stranded RNA binding,single-stranded RNA bindi…	;;nucleus,nucleoplasm,perichromatin fibrils,nucleolus,cytoplasm,centrosome,polysome,actin cytoskeleton,membrane,nuclear body,intracellular ribonucleoprotein complex,micro-ribonucleoprotein complex,cytoplasmic ribonucleoprotein granule,polysomal ribosome,protein complex,RISC-loading complex,CRD-mediated mRNA stability complex,nuclear stress granule;	tr;tr;sp;sp	1;1;1;	1;1;2;	uniprot_mouse_proteome	>tr|A0A087WPL5|A0A087WPL5_MOUSE ATP-dependent RNA helicase A OS=Mus musculus GN=Dhx9 PE=1 SV=1;>tr|E9QNN1|E9QNN1_MOUSE ATP-dependent RNA helicase A OS=Mus musculus GN=Dhx9 PE=1 SV=1;>sp|O70133|DHX9_MOUSE ATP-dependent RNA helicase A OS=Mus musculus GN=Dhx9 PE=1 SV=2;>sp|O70133-2|DHX9_MOUSE Isoform 2 of ATP-dependent RNA helicase A OS=Mus musculus GN=Dhx9	1	1	_QLYHLGVIEAYSGLTK_.3
A0A087WPL5;E9QNN1;O70133;O70133-2	Dhx9	A0A087WPL5;E9QNN1;O70133;O70133-2	A0A087WPL5_MOUSE;E9QNN1_MOUSE;DHX9_MOUSE;DHX9_MOUSE	ATP-dependent RNA helicase A;ATP-dependent RNA helicase A;ATP-dependent RNA helicase A;Isoform 2 of ATP-dependent RNA helicase A	TRUE	KO / Control	KO	Control	8	_TTQVPQYILDDFIQNDR_	8559.61	4599.61	-0.896033	0.896033	-46.2638	0.537362	0	0.984787	0.625019	7	0.839384	Mus musculus	;;alternative mRNA splicing, via spliceosome,osteoblast differentiation,DNA-templated transcription, termination,regulation of transcription from RNA polymerase II promoter,RNA processing,inflammatory response,circadian rhythm,RNA secondary structure unwinding,targeting of mRNA for destruction involved in RNA interference,DNA duplex unwinding,positive regulation of interleukin-18 production,cellu…	;;RNA polymerase II core binding,core promoter binding,regulatory region RNA binding,RNA polymerase II transcription factor binding,RNA polymerase II transcription cofactor activity,RNA polymerase II transcription coactivator activity,DNA binding,DNA replication origin binding,double-stranded DNA binding,single-stranded DNA binding,RNA binding,double-stranded RNA binding,single-stranded RNA bindi…	;;nucleus,nucleoplasm,perichromatin fibrils,nucleolus,cytoplasm,centrosome,polysome,actin cytoskeleton,membrane,nuclear body,intracellular ribonucleoprotein complex,micro-ribonucleoprotein complex,cytoplasmic ribonucleoprotein granule,polysomal ribosome,protein complex,RISC-loading complex,CRD-mediated mRNA stability complex,nuclear stress granule;	tr;tr;sp;sp	1;1;1;	1;1;2;	uniprot_mouse_proteome	>tr|A0A087WPL5|A0A087WPL5_MOUSE ATP-dependent RNA helicase A OS=Mus musculus GN=Dhx9 PE=1 SV=1;>tr|E9QNN1|E9QNN1_MOUSE ATP-dependent RNA helicase A OS=Mus musculus GN=Dhx9 PE=1 SV=1;>sp|O70133|DHX9_MOUSE ATP-dependent RNA helicase A OS=Mus musculus GN=Dhx9 PE=1 SV=2;>sp|O70133-2|DHX9_MOUSE Isoform 2 of ATP-dependent RNA helicase A OS=Mus musculus GN=Dhx9	1	2	_TTQVPQYILDDFIQNDR_.3|_TTQVPQYILDDFIQNDR_.2
A0A087WPL5;E9QNN1;O70133;O70133-2	Dhx9	A0A087WPL5;E9QNN1;O70133;O70133-2	A0A087WPL5_MOUSE;E9QNN1_MOUSE;DHX9_MOUSE;DHX9_MOUSE	ATP-dependent RNA helicase A;ATP-dependent RNA helicase A;ATP-dependent RNA helicase A;Isoform 2 of ATP-dependent RNA helicase A	TRUE	KO / Control	KO	Control	8	_GM[Oxidation (M)]TLVTPLQLLLFASK_	7004.39	500.554	-3.80666	3.80666	-92.8537	0.0714629	0	0.122215	0.283486	7	1.32627	Mus musculus	;;alternative mRNA splicing, via spliceosome,osteoblast differentiation,DNA-templated transcription, termination,regulation of transcription from RNA polymerase II promoter,RNA processing,inflammatory response,circadian rhythm,RNA secondary structure unwinding,targeting of mRNA for destruction involved in RNA interference,DNA duplex unwinding,positive regulation of interleukin-18 production,cellu…	;;RNA polymerase II core binding,core promoter binding,regulatory region RNA binding,RNA polymerase II transcription factor binding,RNA polymerase II transcription cofactor activity,RNA polymerase II transcription coactivator activity,DNA binding,DNA replication origin binding,double-stranded DNA binding,single-stranded DNA binding,RNA binding,double-stranded RNA binding,single-stranded RNA bindi…	;;nucleus,nucleoplasm,perichromatin fibrils,nucleolus,cytoplasm,centrosome,polysome,actin cytoskeleton,membrane,nuclear body,intracellular ribonucleoprotein complex,micro-ribonucleoprotein complex,cytoplasmic ribonucleoprotein granule,polysomal ribosome,protein complex,RISC-loading complex,CRD-mediated mRNA stability complex,nuclear stress granule;	tr;tr;sp;sp	1;1;1;	1;1;2;	uniprot_mouse_proteome	>tr|A0A087WPL5|A0A087WPL5_MOUSE ATP-dependent RNA helicase A OS=Mus musculus GN=Dhx9 PE=1 SV=1;>tr|E9QNN1|E9QNN1_MOUSE ATP-dependent RNA helicase A OS=Mus musculus GN=Dhx9 PE=1 SV=1;>sp|O70133|DHX9_MOUSE ATP-dependent RNA helicase A OS=Mus musculus GN=Dhx9 PE=1 SV=2;>sp|O70133-2|DHX9_MOUSE Isoform 2 of ATP-dependent RNA helicase A OS=Mus musculus GN=Dhx9	1	2	_GM[Oxidation (M)]TLVTPLQLLLFASK_.2|_GM[Oxidation (M)]TLVTPLQLLLFASK_.3
A0A087WPL5;E9QNN1;O70133;O70133-2	Dhx9	A0A087WPL5;E9QNN1;O70133;O70133-2	A0A087WPL5_MOUSE;E9QNN1_MOUSE;DHX9_MOUSE;DHX9_MOUSE	ATP-dependent RNA helicase A;ATP-dependent RNA helicase A;ATP-dependent RNA helicase A;Isoform 2 of ATP-dependent RNA helicase A	TRUE	KO / Control	KO	Control	4	_NELTYQMEQDHNLQSVLQER_	27497.6	8761.13	-1.65012	1.65012	-68.1386	0.318614	0	0.0719579	0.25821	3	0.646897	Mus musculus	;;alternative mRNA splicing, via spliceosome,osteoblast differentiation,DNA-templated transcription, termination,regulation of transcription from RNA polymerase II promoter,RNA processing,inflammatory response,circadian rhythm,RNA secondary structure unwinding,targeting of mRNA for destruction involved in RNA interference,DNA duplex unwinding,positive regulation of interleukin-18 production,cellu…	;;RNA polymerase II core binding,core promoter binding,regulatory region RNA binding,RNA polymerase II transcription factor binding,RNA polymerase II transcription cofactor activity,RNA polymerase II transcription coactivator activity,DNA binding,DNA replication origin binding,double-stranded DNA binding,single-stranded DNA binding,RNA binding,double-stranded RNA binding,single-stranded RNA bindi…	;;nucleus,nucleoplasm,perichromatin fibrils,nucleolus,cytoplasm,centrosome,polysome,actin cytoskeleton,membrane,nuclear body,intracellular ribonucleoprotein complex,micro-ribonucleoprotein complex,cytoplasmic ribonucleoprotein granule,polysomal ribosome,protein complex,RISC-loading complex,CRD-mediated mRNA stability complex,nuclear stress granule;	tr;tr;sp;sp	1;1;1;	1;1;2;	uniprot_mouse_proteome	>tr|A0A087WPL5|A0A087WPL5_MOUSE ATP-dependent RNA helicase A OS=Mus musculus GN=Dhx9 PE=1 SV=1;>tr|E9QNN1|E9QNN1_MOUSE ATP-dependent RNA helicase A OS=Mus musculus GN=Dhx9 PE=1 SV=1;>sp|O70133|DHX9_MOUSE ATP-dependent RNA helicase A OS=Mus musculus GN=Dhx9 PE=1 SV=2;>sp|O70133-2|DHX9_MOUSE Isoform 2 of ATP-dependent RNA helicase A OS=Mus musculus GN=Dhx9	1	1	_NELTYQMEQDHNLQSVLQER_.3
A0A087WPL5;E9QNN1;O70133;O70133-2	Dhx9	A0A087WPL5;E9QNN1;O70133;O70133-2	A0A087WPL5_MOUSE;E9QNN1_MOUSE;DHX9_MOUSE;DHX9_MOUSE	ATP-dependent RNA helicase A;ATP-dependent RNA helicase A;ATP-dependent RNA helicase A;Isoform 2 of ATP-dependent RNA helicase A	TRUE	KO / Control	KO	Control	8	_GMTLVTPLQLLLFASK_	5308.55	20.2224	-8.03622	8.03622	-99.6191	0.0038094	0	0.0564978	0.250253	7	1.78279	Mus musculus	;;alternative mRNA splicing, via spliceosome,osteoblast differentiation,DNA-templated transcription, termination,regulation of transcription from RNA polymerase II promoter,RNA processing,inflammatory response,circadian rhythm,RNA secondary structure unwinding,targeting of mRNA for destruction involved in RNA interference,DNA duplex unwinding,positive regulation of interleukin-18 production,cellu…	;;RNA polymerase II core binding,core promoter binding,regulatory region RNA binding,RNA polymerase II transcription factor binding,RNA polymerase II transcription cofactor activity,RNA polymerase II transcription coactivator activity,DNA binding,DNA replication origin binding,double-stranded DNA binding,single-stranded DNA binding,RNA binding,double-stranded RNA binding,single-stranded RNA bindi…	;;nucleus,nucleoplasm,perichromatin fibrils,nucleolus,cytoplasm,centrosome,polysome,actin cytoskeleton,membrane,nuclear body,intracellular ribonucleoprotein complex,micro-ribonucleoprotein complex,cytoplasmic ribonucleoprotein granule,polysomal ribosome,protein complex,RISC-loading complex,CRD-mediated mRNA stability complex,nuclear stress granule;	tr;tr;sp;sp	1;1;1;	1;1;2;	uniprot_mouse_proteome	>tr|A0A087WPL5|A0A087WPL5_MOUSE ATP-dependent RNA helicase A OS=Mus musculus GN=Dhx9 PE=1 SV=1;>tr|E9QNN1|E9QNN1_MOUSE ATP-dependent RNA helicase A OS=Mus musculus GN=Dhx9 PE=1 SV=1;>sp|O70133|DHX9_MOUSE ATP-dependent RNA helicase A OS=Mus musculus GN=Dhx9 PE=1 SV=2;>sp|O70133-2|DHX9_MOUSE Isoform 2 of ATP-dependent RNA helicase A OS=Mus musculus GN=Dhx9	1	2	_GMTLVTPLQLLLFASK_.2|_GMTLVTPLQLLLFASK_.3
A0A087WPL5;E9QNN1;O70133;O70133-2	Dhx9	A0A087WPL5;E9QNN1;O70133;O70133-2	A0A087WPL5_MOUSE;E9QNN1_MOUSE;DHX9_MOUSE;DHX9_MOUSE	ATP-dependent RNA helicase A;ATP-dependent RNA helicase A;ATP-dependent RNA helicase A;Isoform 2 of ATP-dependent RNA helicase A	TRUE	KO / Control	KO	Control	8	_VQSDGQIVFIDDWIR_	5220.42	1533.05	-1.76776	1.76776	-70.6336	0.293664	0	0.609233	0.501471	7	2.21006	Mus musculus	;;alternative mRNA splicing, via spliceosome,osteoblast differentiation,DNA-templated transcription, termination,regulation of transcription from RNA polymerase II promoter,RNA processing,inflammatory response,circadian rhythm,RNA secondary structure unwinding,targeting of mRNA for destruction involved in RNA interference,DNA duplex unwinding,positive regulation of interleukin-18 production,cellu…	;;RNA polymerase II core binding,core promoter binding,regulatory region RNA binding,RNA polymerase II transcription factor binding,RNA polymerase II transcription cofactor activity,RNA polymerase II transcription coactivator activity,DNA binding,DNA replication origin binding,double-stranded DNA binding,single-stranded DNA binding,RNA binding,double-stranded RNA binding,single-stranded RNA bindi…	;;nucleus,nucleoplasm,perichromatin fibrils,nucleolus,cytoplasm,centrosome,polysome,actin cytoskeleton,membrane,nuclear body,intracellular ribonucleoprotein complex,micro-ribonucleoprotein complex,cytoplasmic ribonucleoprotein granule,polysomal ribosome,protein complex,RISC-loading complex,CRD-mediated mRNA stability complex,nuclear stress granule;	tr;tr;sp;sp	1;1;1;	1;1;2;	uniprot_mouse_proteome	>tr|A0A087WPL5|A0A087WPL5_MOUSE ATP-dependent RNA helicase A OS=Mus musculus GN=Dhx9 PE=1 SV=1;>tr|E9QNN1|E9QNN1_MOUSE ATP-dependent RNA helicase A OS=Mus musculus GN=Dhx9 PE=1 SV=1;>sp|O70133|DHX9_MOUSE ATP-dependent RNA helicase A OS=Mus musculus GN=Dhx9 PE=1 SV=2;>sp|O70133-2|DHX9_MOUSE Isoform 2 of ATP-dependent RNA helicase A OS=Mus musculus GN=Dhx9	1	2	_VQSDGQIVFIDDWIR_.2|_VQSDGQIVFIDDWIR_.3
A0A087WPL5;E9QNN1;O70133;O70133-2	Dhx9	A0A087WPL5;E9QNN1;O70133;O70133-2	A0A087WPL5_MOUSE;E9QNN1_MOUSE;DHX9_MOUSE;DHX9_MOUSE	ATP-dependent RNA helicase A;ATP-dependent RNA helicase A;ATP-dependent RNA helicase A;Isoform 2 of ATP-dependent RNA helicase A	TRUE	KO / Control	KO	Control	4	_PSAAGINLMIGSVR_	6277.3	114.861	-5.77218	5.77218	-98.1702	0.0182979	0	0.522769	0.46908	3	5.21408	Mus musculus	;;alternative mRNA splicing, via spliceosome,osteoblast differentiation,DNA-templated transcription, termination,regulation of transcription from RNA polymerase II promoter,RNA processing,inflammatory response,circadian rhythm,RNA secondary structure unwinding,targeting of mRNA for destruction involved in RNA interference,DNA duplex unwinding,positive regulation of interleukin-18 production,cellu…	;;RNA polymerase II core binding,core promoter binding,regulatory region RNA binding,RNA polymerase II transcription factor binding,RNA polymerase II transcription cofactor activity,RNA polymerase II transcription coactivator activity,DNA binding,DNA replication origin binding,double-stranded DNA binding,single-stranded DNA binding,RNA binding,double-stranded RNA binding,single-stranded RNA bindi…	;;nucleus,nucleoplasm,perichromatin fibrils,nucleolus,cytoplasm,centrosome,polysome,actin cytoskeleton,membrane,nuclear body,intracellular ribonucleoprotein complex,micro-ribonucleoprotein complex,cytoplasmic ribonucleoprotein granule,polysomal ribosome,protein complex,RISC-loading complex,CRD-mediated mRNA stability complex,nuclear stress granule;	tr;tr;sp;sp	1;1;1;	1;1;2;	uniprot_mouse_proteome	>tr|A0A087WPL5|A0A087WPL5_MOUSE ATP-dependent RNA helicase A OS=Mus musculus GN=Dhx9 PE=1 SV=1;>tr|E9QNN1|E9QNN1_MOUSE ATP-dependent RNA helicase A OS=Mus musculus GN=Dhx9 PE=1 SV=1;>sp|O70133|DHX9_MOUSE ATP-dependent RNA helicase A OS=Mus musculus GN=Dhx9 PE=1 SV=2;>sp|O70133-2|DHX9_MOUSE Isoform 2 of ATP-dependent RNA helicase A OS=Mus musculus GN=Dhx9	1	1	_PSAAGINLMIGSVR_.2
A0A087WPL5;E9QNN1;O70133;O70133-2	Dhx9	A0A087WPL5;E9QNN1;O70133;O70133-2	A0A087WPL5_MOUSE;E9QNN1_MOUSE;DHX9_MOUSE;DHX9_MOUSE	ATP-dependent RNA helicase A;ATP-dependent RNA helicase A;ATP-dependent RNA helicase A;Isoform 2 of ATP-dependent RNA helicase A	TRUE	KO / Control	KO	Control	4	_DINTDFLLVVLR_	1911.57	1.44207	-10.3724	10.3724	-99.9246	0.000754391	0	0.384365	0.41216	3	0.262819	Mus musculus	;;alternative mRNA splicing, via spliceosome,osteoblast differentiation,DNA-templated transcription, termination,regulation of transcription from RNA polymerase II promoter,RNA processing,inflammatory response,circadian rhythm,RNA secondary structure unwinding,targeting of mRNA for destruction involved in RNA interference,DNA duplex unwinding,positive regulation of interleukin-18 production,cellu…	;;RNA polymerase II core binding,core promoter binding,regulatory region RNA binding,RNA polymerase II transcription factor binding,RNA polymerase II transcription cofactor activity,RNA polymerase II transcription coactivator activity,DNA binding,DNA replication origin binding,double-stranded DNA binding,single-stranded DNA binding,RNA binding,double-stranded RNA binding,single-stranded RNA bindi…	;;nucleus,nucleoplasm,perichromatin fibrils,nucleolus,cytoplasm,centrosome,polysome,actin cytoskeleton,membrane,nuclear body,intracellular ribonucleoprotein complex,micro-ribonucleoprotein complex,cytoplasmic ribonucleoprotein granule,polysomal ribosome,protein complex,RISC-loading complex,CRD-mediated mRNA stability complex,nuclear stress granule;	tr;tr;sp;sp	1;1;1;	1;1;2;	uniprot_mouse_proteome	>tr|A0A087WPL5|A0A087WPL5_MOUSE ATP-dependent RNA helicase A OS=Mus musculus GN=Dhx9 PE=1 SV=1;>tr|E9QNN1|E9QNN1_MOUSE ATP-dependent RNA helicase A OS=Mus musculus GN=Dhx9 PE=1 SV=1;>sp|O70133|DHX9_MOUSE ATP-dependent RNA helicase A OS=Mus musculus GN=Dhx9 PE=1 SV=2;>sp|O70133-2|DHX9_MOUSE Isoform 2 of ATP-dependent RNA helicase A OS=Mus musculus GN=Dhx9	1	1	_DINTDFLLVVLR_.2
A0A087WPL5;E9QNN1;O70133;O70133-2	Dhx9	A0A087WPL5;E9QNN1;O70133;O70133-2	A0A087WPL5_MOUSE;E9QNN1_MOUSE;DHX9_MOUSE;DHX9_MOUSE	ATP-dependent RNA helicase A;ATP-dependent RNA helicase A;ATP-dependent RNA helicase A;Isoform 2 of ATP-dependent RNA helicase A	TRUE	KO / Control	KO	Control	4	_GMTLVTP[Oxidation (P)]LQLLLFASK_	1122.6	0.493063	-11.1528	11.1528	-99.9561	0.000439216	0	0.0771597	0.258888	3	1.20806	Mus musculus	;;alternative mRNA splicing, via spliceosome,osteoblast differentiation,DNA-templated transcription, termination,regulation of transcription from RNA polymerase II promoter,RNA processing,inflammatory response,circadian rhythm,RNA secondary structure unwinding,targeting of mRNA for destruction involved in RNA interference,DNA duplex unwinding,positive regulation of interleukin-18 production,cellu…	;;RNA polymerase II core binding,core promoter binding,regulatory region RNA binding,RNA polymerase II transcription factor binding,RNA polymerase II transcription cofactor activity,RNA polymerase II transcription coactivator activity,DNA binding,DNA replication origin binding,double-stranded DNA binding,single-stranded DNA binding,RNA binding,double-stranded RNA binding,single-stranded RNA bindi…	;;nucleus,nucleoplasm,perichromatin fibrils,nucleolus,cytoplasm,centrosome,polysome,actin cytoskeleton,membrane,nuclear body,intracellular ribonucleoprotein complex,micro-ribonucleoprotein complex,cytoplasmic ribonucleoprotein granule,polysomal ribosome,protein complex,RISC-loading complex,CRD-mediated mRNA stability complex,nuclear stress granule;	tr;tr;sp;sp	1;1;1;	1;1;2;	uniprot_mouse_proteome	>tr|A0A087WPL5|A0A087WPL5_MOUSE ATP-dependent RNA helicase A OS=Mus musculus GN=Dhx9 PE=1 SV=1;>tr|E9QNN1|E9QNN1_MOUSE ATP-dependent RNA helicase A OS=Mus musculus GN=Dhx9 PE=1 SV=1;>sp|O70133|DHX9_MOUSE ATP-dependent RNA helicase A OS=Mus musculus GN=Dhx9 PE=1 SV=2;>sp|O70133-2|DHX9_MOUSE Isoform 2 of ATP-dependent RNA helicase A OS=Mus musculus GN=Dhx9	1	1	_GMTLVTP[Oxidation (P)]LQLLLFASK_.3
A0A087WQ94;A0A087WQM0;A0A087WQS0;A0A087WRU0;A0A1D5RM59;E9Q0S6	Tns1	A0A087WQ94;A0A087WQM0;A0A087WQS0;A0A087WRU0;A0A1D5RM59;E9Q0S6	A0A087WQ94_MOUSE;A0A087WQM0_MOUSE;A0A087WQS0_MOUSE;A0A087WRU0_MOUSE;A0A1D5RM59_MOUSE;E9Q0S6_MOUSE	Protein Tns1 (Fragment);Protein Tns1;Protein Tns1;Protein Tns1 (Fragment);Protein Tns1;Protein Tns1	TRUE	KO / Control	KO	Control	4	_VSAQGITLTDNQR_	80941.4	93182.1	0.203174	0.203174	15.1228	1.15123	0	0.280214	0.365042	3	0.132138	Mus musculus	;;;;;cell-substrate junction assembly,fibroblast migration,intracellular signal transduction	;;;;;RNA binding,actin binding	;;;;;intracellular,focal adhesion,cell-substrate junction	tr	1;1;1;1;4;1	1	uniprot_mouse_proteome	>tr|A0A087WQ94|A0A087WQ94_MOUSE Protein Tns1 (Fragment) OS=Mus musculus GN=Tns1 PE=1 SV=1;>tr|A0A087WQM0|A0A087WQM0_MOUSE Protein Tns1 OS=Mus musculus GN=Tns1 PE=1 SV=1;>tr|A0A087WQS0|A0A087WQS0_MOUSE Protein Tns1 OS=Mus musculus GN=Tns1 PE=1 SV=1;>tr|A0A087WRU0|A0A087WRU0_MOUSE Protein Tns1 (Fragment) OS=Mus musculus GN=Tns1 PE=1 SV=1;>tr|A0A1D5RM59|A0A1D5RM59_MOUSE Protein Tns1 OS=Mus musculus …	1	1	_VSAQGITLTDNQR_.2
A0A087WQ94;A0A087WQM0;A0A087WQS0;A0A087WRU0;A0A1D5RM59;E9Q0S6	Tns1	A0A087WQ94;A0A087WQM0;A0A087WQS0;A0A087WRU0;A0A1D5RM59;E9Q0S6	A0A087WQ94_MOUSE;A0A087WQM0_MOUSE;A0A087WQS0_MOUSE;A0A087WRU0_MOUSE;A0A1D5RM59_MOUSE;E9Q0S6_MOUSE	Protein Tns1 (Fragment);Protein Tns1;Protein Tns1;Protein Tns1 (Fragment);Protein Tns1;Protein Tns1	TRUE	KO / Control	KO	Control	4	_IIAVSFPSTANEENFR_	45972.5	29403.9	-0.644762	0.644762	-36.0402	0.639598	0	0.111952	0.277613	3	0.227667	Mus musculus	;;;;;cell-substrate junction assembly,fibroblast migration,intracellular signal transduction	;;;;;RNA binding,actin binding	;;;;;intracellular,focal adhesion,cell-substrate junction	tr	1;1;1;1;4;1	1	uniprot_mouse_proteome	>tr|A0A087WQ94|A0A087WQ94_MOUSE Protein Tns1 (Fragment) OS=Mus musculus GN=Tns1 PE=1 SV=1;>tr|A0A087WQM0|A0A087WQM0_MOUSE Protein Tns1 OS=Mus musculus GN=Tns1 PE=1 SV=1;>tr|A0A087WQS0|A0A087WQS0_MOUSE Protein Tns1 OS=Mus musculus GN=Tns1 PE=1 SV=1;>tr|A0A087WRU0|A0A087WRU0_MOUSE Protein Tns1 (Fragment) OS=Mus musculus GN=Tns1 PE=1 SV=1;>tr|A0A1D5RM59|A0A1D5RM59_MOUSE Protein Tns1 OS=Mus musculus …	1	1	_IIAVSFPSTANEENFR_.2
A0A087WQ94;A0A087WQM0;A0A087WQS0;A0A087WRU0;A0A1D5RM59;E9Q0S6	Tns1	A0A087WQ94;A0A087WQM0;A0A087WQS0;A0A087WRU0;A0A1D5RM59;E9Q0S6	A0A087WQ94_MOUSE;A0A087WQM0_MOUSE;A0A087WQS0_MOUSE;A0A087WRU0_MOUSE;A0A1D5RM59_MOUSE;E9Q0S6_MOUSE	Protein Tns1 (Fragment);Protein Tns1;Protein Tns1;Protein Tns1 (Fragment);Protein Tns1;Protein Tns1	TRUE	KO / Control	KO	Control	4	_ATSETLAADPTPAATIVHFK_	31070.7	30486.6	-0.0273831	0.0273831	-1.88015	0.981198	0	0.562303	0.484645	3	0.199497	Mus musculus	;;;;;cell-substrate junction assembly,fibroblast migration,intracellular signal transduction	;;;;;RNA binding,actin binding	;;;;;intracellular,focal adhesion,cell-substrate junction	tr	1;1;1;1;4;1	1	uniprot_mouse_proteome	>tr|A0A087WQ94|A0A087WQ94_MOUSE Protein Tns1 (Fragment) OS=Mus musculus GN=Tns1 PE=1 SV=1;>tr|A0A087WQM0|A0A087WQM0_MOUSE Protein Tns1 OS=Mus musculus GN=Tns1 PE=1 SV=1;>tr|A0A087WQS0|A0A087WQS0_MOUSE Protein Tns1 OS=Mus musculus GN=Tns1 PE=1 SV=1;>tr|A0A087WRU0|A0A087WRU0_MOUSE Protein Tns1 (Fragment) OS=Mus musculus GN=Tns1 PE=1 SV=1;>tr|A0A1D5RM59|A0A1D5RM59_MOUSE Protein Tns1 OS=Mus musculus …	1	1	_ATSETLAADPTPAATIVHFK_.3
A0A087WQ94;A0A087WQM0;A0A087WQS0;A0A087WRU0;A0A1D5RM59;E9Q0S6	Tns1	A0A087WQ94;A0A087WQM0;A0A087WQS0;A0A087WRU0;A0A1D5RM59;E9Q0S6	A0A087WQ94_MOUSE;A0A087WQM0_MOUSE;A0A087WQS0_MOUSE;A0A087WRU0_MOUSE;A0A1D5RM59_MOUSE;E9Q0S6_MOUSE	Protein Tns1 (Fragment);Protein Tns1;Protein Tns1;Protein Tns1 (Fragment);Protein Tns1;Protein Tns1	TRUE	KO / Control	KO	Control	4	_LFGFVAR_	23016.6	5082.63	-2.17903	2.17903	-77.9176	0.220824	0	0.0405412	0.244609	3	1.34726	Mus musculus	;;;;;cell-substrate junction assembly,fibroblast migration,intracellular signal transduction	;;;;;RNA binding,actin binding	;;;;;intracellular,focal adhesion,cell-substrate junction	tr	1;1;1;1;4;1	1	uniprot_mouse_proteome	>tr|A0A087WQ94|A0A087WQ94_MOUSE Protein Tns1 (Fragment) OS=Mus musculus GN=Tns1 PE=1 SV=1;>tr|A0A087WQM0|A0A087WQM0_MOUSE Protein Tns1 OS=Mus musculus GN=Tns1 PE=1 SV=1;>tr|A0A087WQS0|A0A087WQS0_MOUSE Protein Tns1 OS=Mus musculus GN=Tns1 PE=1 SV=1;>tr|A0A087WRU0|A0A087WRU0_MOUSE Protein Tns1 (Fragment) OS=Mus musculus GN=Tns1 PE=1 SV=1;>tr|A0A1D5RM59|A0A1D5RM59_MOUSE Protein Tns1 OS=Mus musculus …	1	1	_LFGFVAR_.2
A0A087WQ94;A0A087WQM0;A0A087WQS0;A0A087WRU0;A0A1D5RM59;E9Q0S6	Tns1	A0A087WQ94;A0A087WQM0;A0A087WQS0;A0A087WRU0;A0A1D5RM59;E9Q0S6	A0A087WQ94_MOUSE;A0A087WQM0_MOUSE;A0A087WQS0_MOUSE;A0A087WRU0_MOUSE;A0A1D5RM59_MOUSE;E9Q0S6_MOUSE	Protein Tns1 (Fragment);Protein Tns1;Protein Tns1;Protein Tns1 (Fragment);Protein Tns1;Protein Tns1	TRUE	KO / Control	KO	Control	4	_TPEEEPLNLEGLVAHR_	14021.3	2414.16	-2.53803	2.53803	-82.7822	0.172178	0	0.0989488	0.27126	3	1.18965	Mus musculus	;;;;;cell-substrate junction assembly,fibroblast migration,intracellular signal transduction	;;;;;RNA binding,actin binding	;;;;;intracellular,focal adhesion,cell-substrate junction	tr	1;1;1;1;4;1	1	uniprot_mouse_proteome	>tr|A0A087WQ94|A0A087WQ94_MOUSE Protein Tns1 (Fragment) OS=Mus musculus GN=Tns1 PE=1 SV=1;>tr|A0A087WQM0|A0A087WQM0_MOUSE Protein Tns1 OS=Mus musculus GN=Tns1 PE=1 SV=1;>tr|A0A087WQS0|A0A087WQS0_MOUSE Protein Tns1 OS=Mus musculus GN=Tns1 PE=1 SV=1;>tr|A0A087WRU0|A0A087WRU0_MOUSE Protein Tns1 (Fragment) OS=Mus musculus GN=Tns1 PE=1 SV=1;>tr|A0A1D5RM59|A0A1D5RM59_MOUSE Protein Tns1 OS=Mus musculus …	1	1	_TPEEEPLNLEGLVAHR_.3
A0A087WQD1;A0A087WSB1;Q99M51	Nck1	A0A087WQD1;A0A087WSB1;Q99M51	A0A087WQD1_MOUSE;A0A087WSB1_MOUSE;NCK1_MOUSE	Cytoplasmic protein NCK1 (Fragment);Cytoplasmic protein NCK1 (Fragment);Cytoplasmic protein NCK1	TRUE	KO / Control	KO	Control	4	_LWLLDDSK_	37640.7	13367.6	-1.49355	1.49355	-64.4863	0.355137	0	0.165719	0.306157	3	0.685995	Mus musculus	;;negative regulation of protein kinase activity,substrate-dependent cell migration, cell extension,actin filament organization,positive regulation of neuron projection development,cell migration,lamellipodium assembly,regulation of cell migration,positive regulation of actin filament polymerization,negative regulation of peptidyl-serine phosphorylation,positive regulation of translation in respo…	;;protein kinase inhibitor activity,SH3/SH2 adaptor activity,receptor binding,protein binding,protein domain specific binding,receptor tyrosine kinase binding,cadherin binding,ephrin receptor binding,eukaryotic initiation factor eIF2 binding	;;protein phosphatase type 1 complex,nucleus,cytoplasm,endoplasmic reticulum,ribosome,cell-cell junction,vesicle membrane	tr;tr;sp	1	1	uniprot_mouse_proteome	>tr|A0A087WQD1|A0A087WQD1_MOUSE Cytoplasmic protein NCK1 (Fragment) OS=Mus musculus GN=Nck1 PE=1 SV=1;>tr|A0A087WSB1|A0A087WSB1_MOUSE Cytoplasmic protein NCK1 (Fragment) OS=Mus musculus GN=Nck1 PE=1 SV=1;>sp|Q99M51|NCK1_MOUSE Cytoplasmic protein NCK1 OS=Mus musculus GN=Nck1 PE=1 SV=1	1	1	_LWLLDDSK_.2
A0A087WQD1;A0A087WSB1;Q99M51	Nck1	A0A087WQD1;A0A087WSB1;Q99M51	A0A087WQD1_MOUSE;A0A087WSB1_MOUSE;NCK1_MOUSE	Cytoplasmic protein NCK1 (Fragment);Cytoplasmic protein NCK1 (Fragment);Cytoplasmic protein NCK1	TRUE	KO / Control	KO	Control	4	_[Acetyl (Protein N-term)]AEEVVVVAK_	4130.41	8731.11	1.07988	1.07988	111.386	2.11386	0	0.964754	0.618837	3	4.90996	Mus musculus	;;negative regulation of protein kinase activity,substrate-dependent cell migration, cell extension,actin filament organization,positive regulation of neuron projection development,cell migration,lamellipodium assembly,regulation of cell migration,positive regulation of actin filament polymerization,negative regulation of peptidyl-serine phosphorylation,positive regulation of translation in respo…	;;protein kinase inhibitor activity,SH3/SH2 adaptor activity,receptor binding,protein binding,protein domain specific binding,receptor tyrosine kinase binding,cadherin binding,ephrin receptor binding,eukaryotic initiation factor eIF2 binding	;;protein phosphatase type 1 complex,nucleus,cytoplasm,endoplasmic reticulum,ribosome,cell-cell junction,vesicle membrane	tr;tr;sp	1	1	uniprot_mouse_proteome	>tr|A0A087WQD1|A0A087WQD1_MOUSE Cytoplasmic protein NCK1 (Fragment) OS=Mus musculus GN=Nck1 PE=1 SV=1;>tr|A0A087WSB1|A0A087WSB1_MOUSE Cytoplasmic protein NCK1 (Fragment) OS=Mus musculus GN=Nck1 PE=1 SV=1;>sp|Q99M51|NCK1_MOUSE Cytoplasmic protein NCK1 OS=Mus musculus GN=Nck1 PE=1 SV=1	1	1	_[Acetyl (Protein N-term)]AEEVVVVAK_.2
A0A087WQF5;P35461	Ly6g	A0A087WQF5;P35461	A0A087WQF5_MOUSE;LY6G_MOUSE	Lymphocyte antigen 6G;Lymphocyte antigen 6G (Fragment)	TRUE	KO / Control	KO	Control	4	_SNLC[Carbamidomethyl (C)]LPIC[Carbamidomethyl (C)]PTTLDNTEITGNAVNVK_	23908.5	3881.49	-2.62284	2.62284	-83.7653	0.162347	0	0.645108	0.513595	3	1.2601	Mus musculus	;	;	;external side of plasma membrane,anchored component of membrane	tr;sp	4;2	1	uniprot_mouse_proteome	>tr|A0A087WQF5|A0A087WQF5_MOUSE Lymphocyte antigen 6G OS=Mus musculus GN=Ly6g PE=4 SV=1;>sp|P35461|LY6G_MOUSE Lymphocyte antigen 6G (Fragment) OS=Mus musculus GN=Ly6g PE=2 SV=1	1	1	_SNLC[Carbamidomethyl (C)]LPIC[Carbamidomethyl (C)]PTTLDNTEITGNAVNVK_.3
A0A087WQH8	Slc35a4	A0A087WQH8	A0A087WQH8_MOUSE	Probable UDP-sugar transporter protein SLC35A4	TRUE	KO / Control	KO	Control	4	_GFLAGYVVAK_	29820.7	8037.8	-1.89144	1.89144	-73.0463	0.269537	0	0.0334505	0.242123	3	0.389499	Mus musculus				tr	1	1	uniprot_mouse_proteome	>tr|A0A087WQH8|A0A087WQH8_MOUSE Probable UDP-sugar transporter protein SLC35A4 OS=Mus musculus GN=Slc35a4 PE=1 SV=1	1	1	_GFLAGYVVAK_.2
A0A087WQS2;Q9CQC6	Bzw1	A0A087WQS2;Q9CQC6	A0A087WQS2_MOUSE;BZW1_MOUSE	Basic leucine zipper and W2 domain-containing protein 1	TRUE	KO / Control	KO	Control	4	_AEVLSEEPILK_	61221	68592.9	0.164031	0.164031	12.0413	1.12041	0	0.103054	0.273544	3	0.386875	Mus musculus	;transcription, DNA-templated,regulation of transcription, DNA-templated	;RNA binding,cadherin binding	;cytoplasm,membrane	tr;sp	1	1	uniprot_mouse_proteome	>tr|A0A087WQS2|A0A087WQS2_MOUSE Basic leucine zipper and W2 domain-containing protein 1 OS=Mus musculus GN=Bzw1 PE=1 SV=1;>sp|Q9CQC6|BZW1_MOUSE Basic leucine zipper and W2 domain-containing protein 1 OS=Mus musculus GN=Bzw1 PE=1 SV=1	1	1	_AEVLSEEPILK_.2
A0A087WQS2;Q9CQC6	Bzw1	A0A087WQS2;Q9CQC6	A0A087WQS2_MOUSE;BZW1_MOUSE	Basic leucine zipper and W2 domain-containing protein 1	TRUE	KO / Control	KO	Control	4	_DINAVAASLR_	57522.1	63864.4	0.150895	0.150895	11.0258	1.11026	0	0.156797	0.300491	3	0.427205	Mus musculus	;transcription, DNA-templated,regulation of transcription, DNA-templated	;RNA binding,cadherin binding	;cytoplasm,membrane	tr;sp	1	1	uniprot_mouse_proteome	>tr|A0A087WQS2|A0A087WQS2_MOUSE Basic leucine zipper and W2 domain-containing protein 1 OS=Mus musculus GN=Bzw1 PE=1 SV=1;>sp|Q9CQC6|BZW1_MOUSE Basic leucine zipper and W2 domain-containing protein 1 OS=Mus musculus GN=Bzw1 PE=1 SV=1	1	1	_DINAVAASLR_.2
A0A087WQS2;Q9CQC6	Bzw1	A0A087WQS2;Q9CQC6	A0A087WQS2_MOUSE;BZW1_MOUSE	Basic leucine zipper and W2 domain-containing protein 1	TRUE	KO / Control	KO	Control	4	_ELSEYVR_	42819.4	38897.9	-0.138572	0.138572	-9.15824	0.908418	0	0.216032	0.333424	3	0.303611	Mus musculus	;transcription, DNA-templated,regulation of transcription, DNA-templated	;RNA binding,cadherin binding	;cytoplasm,membrane	tr;sp	1	1	uniprot_mouse_proteome	>tr|A0A087WQS2|A0A087WQS2_MOUSE Basic leucine zipper and W2 domain-containing protein 1 OS=Mus musculus GN=Bzw1 PE=1 SV=1;>sp|Q9CQC6|BZW1_MOUSE Basic leucine zipper and W2 domain-containing protein 1 OS=Mus musculus GN=Bzw1 PE=1 SV=1	1	1	_ELSEYVR_.2
A0A087WQS2;Q9CQC6	Bzw1	A0A087WQS2;Q9CQC6	A0A087WQS2_MOUSE;BZW1_MOUSE	Basic leucine zipper and W2 domain-containing protein 1	TRUE	KO / Control	KO	Control	4	_EGVSAAFAVK_	36228.9	35824	-0.0162143	0.0162143	-1.1176	0.988824	0	0.134676	0.28864	3	0.315485	Mus musculus	;transcription, DNA-templated,regulation of transcription, DNA-templated	;RNA binding,cadherin binding	;cytoplasm,membrane	tr;sp	1	1	uniprot_mouse_proteome	>tr|A0A087WQS2|A0A087WQS2_MOUSE Basic leucine zipper and W2 domain-containing protein 1 OS=Mus musculus GN=Bzw1 PE=1 SV=1;>sp|Q9CQC6|BZW1_MOUSE Basic leucine zipper and W2 domain-containing protein 1 OS=Mus musculus GN=Bzw1 PE=1 SV=1	1	1	_EGVSAAFAVK_.2
A0A087WQS2;Q9CQC6	Bzw1	A0A087WQS2;Q9CQC6	A0A087WQS2_MOUSE;BZW1_MOUSE	Basic leucine zipper and W2 domain-containing protein 1	TRUE	KO / Control	KO	Control	4	_LMELFPANK_	28787.3	39770.7	0.466274	0.466274	38.1537	1.38154	0	0.234492	0.343423	3	0.81575	Mus musculus	;transcription, DNA-templated,regulation of transcription, DNA-templated	;RNA binding,cadherin binding	;cytoplasm,membrane	tr;sp	1	1	uniprot_mouse_proteome	>tr|A0A087WQS2|A0A087WQS2_MOUSE Basic leucine zipper and W2 domain-containing protein 1 OS=Mus musculus GN=Bzw1 PE=1 SV=1;>sp|Q9CQC6|BZW1_MOUSE Basic leucine zipper and W2 domain-containing protein 1 OS=Mus musculus GN=Bzw1 PE=1 SV=1	1	1	_LMELFPANK_.2
A0A087WQS2;Q9CQC6	Bzw1	A0A087WQS2;Q9CQC6	A0A087WQS2_MOUSE;BZW1_MOUSE	Basic leucine zipper and W2 domain-containing protein 1	TRUE	KO / Control	KO	Control	4	_IVVLFYK_	36711.6	3241.13	-3.50167	3.50167	-91.1714	0.0882863	0	0.205436	0.328607	3	2.9348	Mus musculus	;transcription, DNA-templated,regulation of transcription, DNA-templated	;RNA binding,cadherin binding	;cytoplasm,membrane	tr;sp	1	1	uniprot_mouse_proteome	>tr|A0A087WQS2|A0A087WQS2_MOUSE Basic leucine zipper and W2 domain-containing protein 1 OS=Mus musculus GN=Bzw1 PE=1 SV=1;>sp|Q9CQC6|BZW1_MOUSE Basic leucine zipper and W2 domain-containing protein 1 OS=Mus musculus GN=Bzw1 PE=1 SV=1	1	1	_IVVLFYK_.2
A0A087WQS2;Q9CQC6	Bzw1	A0A087WQS2;Q9CQC6	A0A087WQS2_MOUSE;BZW1_MOUSE	Basic leucine zipper and W2 domain-containing protein 1	TRUE	KO / Control	KO	Control	4	_GDPFKDIILYVK_	8801.49	616.597	-3.83535	3.83535	-92.9944	0.070056	0	0.0456229	0.247033	3	2.868	Mus musculus	;transcription, DNA-templated,regulation of transcription, DNA-templated	;RNA binding,cadherin binding	;cytoplasm,membrane	tr;sp	1	1	uniprot_mouse_proteome	>tr|A0A087WQS2|A0A087WQS2_MOUSE Basic leucine zipper and W2 domain-containing protein 1 OS=Mus musculus GN=Bzw1 PE=1 SV=1;>sp|Q9CQC6|BZW1_MOUSE Basic leucine zipper and W2 domain-containing protein 1 OS=Mus musculus GN=Bzw1 PE=1 SV=1	1	1	_GDPFKDIILYVK_.3
A0A087WQS2;Q9CQC6	Bzw1	A0A087WQS2;Q9CQC6	A0A087WQS2_MOUSE;BZW1_MOUSE	Basic leucine zipper and W2 domain-containing protein 1	TRUE	KO / Control	KO	Control	4	_FDPTQFQDC[Carbamidomethyl (C)]IIQGLTETGTDLEAVAK_	3856.89	0.887123	-12.086	12.086	-99.977	0.00023001	0	0.0725674	0.25821	3	2.9031	Mus musculus	;transcription, DNA-templated,regulation of transcription, DNA-templated	;RNA binding,cadherin binding	;cytoplasm,membrane	tr;sp	1	1	uniprot_mouse_proteome	>tr|A0A087WQS2|A0A087WQS2_MOUSE Basic leucine zipper and W2 domain-containing protein 1 OS=Mus musculus GN=Bzw1 PE=1 SV=1;>sp|Q9CQC6|BZW1_MOUSE Basic leucine zipper and W2 domain-containing protein 1 OS=Mus musculus GN=Bzw1 PE=1 SV=1	1	1	_FDPTQFQDC[Carbamidomethyl (C)]IIQGLTETGTDLEAVAK_.3
A0A087WQS2;Q9CQC6	Bzw1	A0A087WQS2;Q9CQC6	A0A087WQS2_MOUSE;BZW1_MOUSE	Basic leucine zipper and W2 domain-containing protein 1	TRUE	KO / Control	KO	Control	4	_YFTEAGLKELSEYVR_	2263.7	0.764265	-11.5323	11.5323	-99.9662	0.000337618	0	0.262232	0.358275	3	3.35948	Mus musculus	;transcription, DNA-templated,regulation of transcription, DNA-templated	;RNA binding,cadherin binding	;cytoplasm,membrane	tr;sp	1	1	uniprot_mouse_proteome	>tr|A0A087WQS2|A0A087WQS2_MOUSE Basic leucine zipper and W2 domain-containing protein 1 OS=Mus musculus GN=Bzw1 PE=1 SV=1;>sp|Q9CQC6|BZW1_MOUSE Basic leucine zipper and W2 domain-containing protein 1 OS=Mus musculus GN=Bzw1 PE=1 SV=1	1	1	_YFTEAGLKELSEYVR_.3
A0A087WR20;P49935	Ctsh	A0A087WR20;P49935	A0A087WR20_MOUSE;CATH_MOUSE	Pro-cathepsin H (Fragment);Pro-cathepsin H	TRUE	KO / Control	KO	Control	8	_GGLPSQAFEYILYNK_	37174.3	11804.2	-1.655	1.655	-68.2462	0.317538	0	0.0299084	0.236781	7	2.16673	Mus musculus	;metanephros development,T cell mediated cytotoxicity,immune response-regulating signaling pathway,proteolysis,apoptotic process,activation of cysteine-type endopeptidase activity involved in apoptotic process,positive regulation of cell proliferation,positive regulation of gene expression,positive regulation of epithelial cell migration,neuropeptide catabolic process,bradykinin catabolic process…	;endopeptidase activity,aminopeptidase activity,cysteine-type endopeptidase activity,serine-type endopeptidase activity,peptidase activity,cysteine-type peptidase activity,cysteine-type endopeptidase activator activity involved in apoptotic process,peptidase activator activity involved in apoptotic process,HLA-A specific activating MHC class I receptor activity,thyroid hormone binding	;extracellular space,lysosome,cytosol,cytoplasmic ribonucleoprotein granule,intracellular membrane-bounded organelle,extracellular exosome,alveolar lamellar body	tr;sp	1	6;2	uniprot_mouse_proteome	>tr|A0A087WR20|A0A087WR20_MOUSE Pro-cathepsin H (Fragment) OS=Mus musculus GN=Ctsh PE=1 SV=6;>sp|P49935|CATH_MOUSE Pro-cathepsin H OS=Mus musculus GN=Ctsh PE=1 SV=2	1	2	_GGLPSQAFEYILYNK_.2|_GGLPSQAFEYILYNK_.3
A0A087WRE5;A0A087WSB5;Q6P3D0	Nudt16	A0A087WRE5;A0A087WSB5;Q6P3D0	A0A087WRE5_MOUSE;A0A087WSB5_MOUSE;NUD16_MOUSE	U8 snoRNA-decapping enzyme (Fragment);U8 snoRNA-decapping enzyme (Fragment);U8 snoRNA-decapping enzyme	TRUE	KO / Control	KO	Control	4	_LLDPGIIAK_	15873.6	22156.5	0.4811	0.4811	39.5807	1.39581	0	0.112095	0.277613	3	0.269475	Mus musculus	;;adenosine to inosine editing,mRNA catabolic process,proteolysis,positive regulation of cell proliferation,snoRNA catabolic process,dephosphorylation,dITP catabolic process,IDP catabolic process,chromosome organization,positive regulation of cell cycle process,XDP catabolic process,negative regulation of rRNA processing,positive regulation of double-strand break repair	;;magnesium ion binding,mRNA binding,GTP binding,metalloexopeptidase activity,manganese ion binding,snoRNA binding,dITP diphosphatase activity,identical protein binding,protein homodimerization activity,m7G(5')pppN diphosphatase activity,cobalt ion binding,dIDP diphosphatase activity,nucleotide phosphatase activity, acting on free nucleotides,XTP binding,ITP binding,IDP phosphatase activity	;;nucleus,nucleoplasm,nucleolus,cytoplasm	tr;tr;sp	1	1	uniprot_mouse_proteome	>tr|A0A087WRE5|A0A087WRE5_MOUSE U8 snoRNA-decapping enzyme (Fragment) OS=Mus musculus GN=Nudt16 PE=1 SV=1;>tr|A0A087WSB5|A0A087WSB5_MOUSE U8 snoRNA-decapping enzyme (Fragment) OS=Mus musculus GN=Nudt16 PE=1 SV=1;>sp|Q6P3D0|NUD16_MOUSE U8 snoRNA-decapping enzyme OS=Mus musculus GN=Nudt16 PE=1 SV=1	1	1	_LLDPGIIAK_.2
A0A087WRE5;A0A087WSB5;Q6P3D0	Nudt16	A0A087WRE5;A0A087WSB5;Q6P3D0	A0A087WRE5_MOUSE;A0A087WSB5_MOUSE;NUD16_MOUSE	U8 snoRNA-decapping enzyme (Fragment);U8 snoRNA-decapping enzyme (Fragment);U8 snoRNA-decapping enzyme	TRUE	KO / Control	KO	Control	4	_DHGLEVLGLVR_	19622.7	3205	-2.61413	2.61413	-83.6669	0.163331	0	0.115262	0.279844	3	2.47661	Mus musculus	;;adenosine to inosine editing,mRNA catabolic process,proteolysis,positive regulation of cell proliferation,snoRNA catabolic process,dephosphorylation,dITP catabolic process,IDP catabolic process,chromosome organization,positive regulation of cell cycle process,XDP catabolic process,negative regulation of rRNA processing,positive regulation of double-strand break repair	;;magnesium ion binding,mRNA binding,GTP binding,metalloexopeptidase activity,manganese ion binding,snoRNA binding,dITP diphosphatase activity,identical protein binding,protein homodimerization activity,m7G(5')pppN diphosphatase activity,cobalt ion binding,dIDP diphosphatase activity,nucleotide phosphatase activity, acting on free nucleotides,XTP binding,ITP binding,IDP phosphatase activity	;;nucleus,nucleoplasm,nucleolus,cytoplasm	tr;tr;sp	1	1	uniprot_mouse_proteome	>tr|A0A087WRE5|A0A087WRE5_MOUSE U8 snoRNA-decapping enzyme (Fragment) OS=Mus musculus GN=Nudt16 PE=1 SV=1;>tr|A0A087WSB5|A0A087WSB5_MOUSE U8 snoRNA-decapping enzyme (Fragment) OS=Mus musculus GN=Nudt16 PE=1 SV=1;>sp|Q6P3D0|NUD16_MOUSE U8 snoRNA-decapping enzyme OS=Mus musculus GN=Nudt16 PE=1 SV=1	1	1	_DHGLEVLGLVR_.3
A0A087WRH2;Q9WUD8	Faim	A0A087WRH2;Q9WUD8	A0A087WRH2_MOUSE;FAIM1_MOUSE	Fas apoptotic inhibitory molecule 1 (Fragment);Fas apoptotic inhibitory molecule 1	TRUE	KO / Control	KO	Control	4	_[Acetyl (Protein N-term)]TDLVAVWDVALSDGVHK_	5484.4	1475.11	-1.89451	1.89451	-73.1036	0.268964	0	0.735734	0.547326	3	2.36744	Mus musculus	;apoptotic process,negative regulation of extrinsic apoptotic signaling pathway via death domain receptors	;	;cytoplasm	tr;sp	1	6;1	uniprot_mouse_proteome	>tr|A0A087WRH2|A0A087WRH2_MOUSE Fas apoptotic inhibitory molecule 1 (Fragment) OS=Mus musculus GN=Faim PE=1 SV=6;>sp|Q9WUD8|FAIM1_MOUSE Fas apoptotic inhibitory molecule 1 OS=Mus musculus GN=Faim PE=1 SV=1	1	1	_[Acetyl (Protein N-term)]TDLVAVWDVALSDGVHK_.2
A0A087WRU3;G8JL71;H7BX79;Q0VG85;Q0VG85-3	Ccdc162;Ccdc162;Ccdc162;Ccdc162p;Ccdc162p	A0A087WRU3;G8JL71;H7BX79;Q0VG85;Q0VG85-3	A0A087WRU3_MOUSE;G8JL71_MOUSE;H7BX79_MOUSE;CC162_MOUSE;CC162_MOUSE	Coiled-coil domain-containing protein 162;Coiled-coil domain-containing protein 162 (Fragment);Coiled-coil domain-containing protein 162;Coiled-coil domain-containing protein 162;Isoform 3 of Coiled-coil domain-containing protein 162	TRUE	KO / Control	KO	Control	4	_IEDGSLP[Oxidation (P)]SVK_	68286.1	57561.2	-0.246496	0.246496	-15.7059	0.842941	0	0.938948	0.612079	3	0.382023	Mus musculus	;;;biological_process;	;;;molecular_function;	;;;cellular_component;	tr;tr;tr;sp;sp	1;1;1;1;	2;1;2;4;	uniprot_mouse_proteome	>tr|A0A087WRU3|A0A087WRU3_MOUSE Coiled-coil domain-containing protein 162 OS=Mus musculus GN=Ccdc162 PE=1 SV=2;>tr|G8JL71|G8JL71_MOUSE Coiled-coil domain-containing protein 162 (Fragment) OS=Mus musculus GN=Ccdc162 PE=1 SV=1;>tr|H7BX79|H7BX79_MOUSE Coiled-coil domain-containing protein 162 OS=Mus musculus GN=Ccdc162 PE=1 SV=2;>sp|Q0VG85|CC162_MOUSE Coiled-coil domain-containing protein 162 OS=Mus…	1	1	_IEDGSLP[Oxidation (P)]SVK_.2
A0A087WS46;O70251	Eef1b2;Eef1b	A0A087WS46;O70251	A0A087WS46_MOUSE;EF1B_MOUSE	Elongation factor 1-beta	TRUE	KO / Control	KO	Control	4	_LVPVGYGIK_	450123	567682	0.334762	0.334762	26.117	1.26117	0	0.535326	0.473719	3	0.245143	Mus musculus	;translational elongation,response to ethanol	;translation elongation factor activity,protein binding	;cytoplasm,eukaryotic translation elongation factor 1 complex,endoplasmic reticulum	tr;sp	1	1;5	uniprot_mouse_proteome	>tr|A0A087WS46|A0A087WS46_MOUSE Elongation factor 1-beta OS=Mus musculus GN=Eef1b2 PE=1 SV=1;>sp|O70251|EF1B_MOUSE Elongation factor 1-beta OS=Mus musculus GN=Eef1b PE=1 SV=5	1	1	_LVPVGYGIK_.2
A0A087WS46;O70251	Eef1b2;Eef1b	A0A087WS46;O70251	A0A087WS46_MOUSE;EF1B_MOUSE	Elongation factor 1-beta	TRUE	KO / Control	KO	Control	8	_TPAGLQVLNDYLADK_	68385.8	29455.3	-1.21517	1.21517	-56.9278	0.430722	0	0.435054	0.432963	7	0.599137	Mus musculus	;translational elongation,response to ethanol	;translation elongation factor activity,protein binding	;cytoplasm,eukaryotic translation elongation factor 1 complex,endoplasmic reticulum	tr;sp	1	1;5	uniprot_mouse_proteome	>tr|A0A087WS46|A0A087WS46_MOUSE Elongation factor 1-beta OS=Mus musculus GN=Eef1b2 PE=1 SV=1;>sp|O70251|EF1B_MOUSE Elongation factor 1-beta OS=Mus musculus GN=Eef1b PE=1 SV=5	1	2	_TPAGLQVLNDYLADK_.2|_TPAGLQVLNDYLADK_.3
A0A087WS46;O70251	Eef1b2;Eef1b	A0A087WS46;O70251	A0A087WS46_MOUSE;EF1B_MOUSE	Elongation factor 1-beta	TRUE	KO / Control	KO	Control	4	_SIQADGLVWGSSK_	4654.88	3511.4	-0.406697	0.406697	-24.5651	0.754349	0	0.532625	0.472812	3	2.64823	Mus musculus	;translational elongation,response to ethanol	;translation elongation factor activity,protein binding	;cytoplasm,eukaryotic translation elongation factor 1 complex,endoplasmic reticulum	tr;sp	1	1;5	uniprot_mouse_proteome	>tr|A0A087WS46|A0A087WS46_MOUSE Elongation factor 1-beta OS=Mus musculus GN=Eef1b2 PE=1 SV=1;>sp|O70251|EF1B_MOUSE Elongation factor 1-beta OS=Mus musculus GN=Eef1b PE=1 SV=5	1	1	_SIQADGLVWGSSK_.3
A0A087WS46;O70251	Eef1b2;Eef1b	A0A087WS46;O70251	A0A087WS46_MOUSE;EF1B_MOUSE	Elongation factor 1-beta	TRUE	KO / Control	KO	Control	4	_GFGDLKTPAGLQVLNDYLADK_	3474.77	121.313	-4.84011	4.84011	-96.5087	0.0349126	0	0.493593	0.456645	3	5.04862	Mus musculus	;translational elongation,response to ethanol	;translation elongation factor activity,protein binding	;cytoplasm,eukaryotic translation elongation factor 1 complex,endoplasmic reticulum	tr;sp	1	1;5	uniprot_mouse_proteome	>tr|A0A087WS46|A0A087WS46_MOUSE Elongation factor 1-beta OS=Mus musculus GN=Eef1b2 PE=1 SV=1;>sp|O70251|EF1B_MOUSE Elongation factor 1-beta OS=Mus musculus GN=Eef1b PE=1 SV=5	1	1	_GFGDLKTPAGLQVLNDYLADK_.3
A0A087WSE3;E9QQ25;Q62407;Q62407-3;Q62407-4	Speg	A0A087WSE3;E9QQ25;Q62407;Q62407-3;Q62407-4	A0A087WSE3_MOUSE;E9QQ25_MOUSE;SPEG_MOUSE;SPEG_MOUSE;SPEG_MOUSE	Striated muscle-specific serine/threonine-protein kinase (Fragment);Striated muscle-specific serine/threonine-protein kinase;Striated muscle-specific serine/threonine-protein kinase;Isoform 3 of Striated muscle-specific serine/threonine-protein kinase;Isoform 4 of Striated muscle-specific serine/threonine-protein kinase	TRUE	KO / Control	KO	Control	4	_AGAPLEIPVAR_	26800.1	43045.6	0.683626	0.683626	60.6171	1.60617	0	0.595472	0.496588	3	0.413561	Mus musculus	;;in utero embryonic development,protein phosphorylation,cardiac muscle cell development,respiratory system development,cardiovascular system development;;	;;protein serine/threonine kinase activity,ATP binding;;	;;nucleus;;	tr;tr;sp;sp;sp	1;1;1;;	1;1;2;;	uniprot_mouse_proteome	>tr|A0A087WSE3|A0A087WSE3_MOUSE Striated muscle-specific serine/threonine-protein kinase (Fragment) OS=Mus musculus GN=Speg PE=1 SV=1;>tr|E9QQ25|E9QQ25_MOUSE Striated muscle-specific serine/threonine-protein kinase OS=Mus musculus GN=Speg PE=1 SV=1;>sp|Q62407|SPEG_MOUSE Striated muscle-specific serine/threonine-protein kinase OS=Mus musculus GN=Speg PE=1 SV=2;>sp|Q62407-3|SPEG_MOUSE Isoform 3 of …	1	1	_AGAPLEIPVAR_.2
A0A087WSE3;E9QQ25;Q62407;Q62407-3;Q62407-4	Speg	A0A087WSE3;E9QQ25;Q62407;Q62407-3;Q62407-4	A0A087WSE3_MOUSE;E9QQ25_MOUSE;SPEG_MOUSE;SPEG_MOUSE;SPEG_MOUSE	Striated muscle-specific serine/threonine-protein kinase (Fragment);Striated muscle-specific serine/threonine-protein kinase;Striated muscle-specific serine/threonine-protein kinase;Isoform 3 of Striated muscle-specific serine/threonine-protein kinase;Isoform 4 of Striated muscle-specific serine/threonine-protein kinase	TRUE	KO / Control	KO	Control	4	_LLEDVEVLEGR_	30384.6	24994.1	-0.281754	0.281754	-17.741	0.82259	0	0.369285	0.406956	3	0.44359	Mus musculus	;;in utero embryonic development,protein phosphorylation,cardiac muscle cell development,respiratory system development,cardiovascular system development;;	;;protein serine/threonine kinase activity,ATP binding;;	;;nucleus;;	tr;tr;sp;sp;sp	1;1;1;;	1;1;2;;	uniprot_mouse_proteome	>tr|A0A087WSE3|A0A087WSE3_MOUSE Striated muscle-specific serine/threonine-protein kinase (Fragment) OS=Mus musculus GN=Speg PE=1 SV=1;>tr|E9QQ25|E9QQ25_MOUSE Striated muscle-specific serine/threonine-protein kinase OS=Mus musculus GN=Speg PE=1 SV=1;>sp|Q62407|SPEG_MOUSE Striated muscle-specific serine/threonine-protein kinase OS=Mus musculus GN=Speg PE=1 SV=2;>sp|Q62407-3|SPEG_MOUSE Isoform 3 of …	1	1	_LLEDVEVLEGR_.2
A0A087WSE3;E9QQ25;Q62407;Q62407-3;Q62407-4	Speg	A0A087WSE3;E9QQ25;Q62407;Q62407-3;Q62407-4	A0A087WSE3_MOUSE;E9QQ25_MOUSE;SPEG_MOUSE;SPEG_MOUSE;SPEG_MOUSE	Striated muscle-specific serine/threonine-protein kinase (Fragment);Striated muscle-specific serine/threonine-protein kinase;Striated muscle-specific serine/threonine-protein kinase;Isoform 3 of Striated muscle-specific serine/threonine-protein kinase;Isoform 4 of Striated muscle-specific serine/threonine-protein kinase	TRUE	KO / Control	KO	Control	4	_LLQPALLK_	21125.9	33577.2	0.668472	0.668472	58.9389	1.58939	0	0.0834379	0.262236	3	0.247065	Mus musculus	;;in utero embryonic development,protein phosphorylation,cardiac muscle cell development,respiratory system development,cardiovascular system development;;	;;protein serine/threonine kinase activity,ATP binding;;	;;nucleus;;	tr;tr;sp;sp;sp	1;1;1;;	1;1;2;;	uniprot_mouse_proteome	>tr|A0A087WSE3|A0A087WSE3_MOUSE Striated muscle-specific serine/threonine-protein kinase (Fragment) OS=Mus musculus GN=Speg PE=1 SV=1;>tr|E9QQ25|E9QQ25_MOUSE Striated muscle-specific serine/threonine-protein kinase OS=Mus musculus GN=Speg PE=1 SV=1;>sp|Q62407|SPEG_MOUSE Striated muscle-specific serine/threonine-protein kinase OS=Mus musculus GN=Speg PE=1 SV=2;>sp|Q62407-3|SPEG_MOUSE Isoform 3 of …	1	1	_LLQPALLK_.2
A0A087WSE3;E9QQ25;Q62407;Q62407-3;Q62407-4	Speg	A0A087WSE3;E9QQ25;Q62407;Q62407-3;Q62407-4	A0A087WSE3_MOUSE;E9QQ25_MOUSE;SPEG_MOUSE;SPEG_MOUSE;SPEG_MOUSE	Striated muscle-specific serine/threonine-protein kinase (Fragment);Striated muscle-specific serine/threonine-protein kinase;Striated muscle-specific serine/threonine-protein kinase;Isoform 3 of Striated muscle-specific serine/threonine-protein kinase;Isoform 4 of Striated muscle-specific serine/threonine-protein kinase	TRUE	KO / Control	KO	Control	4	_GTPDSPAQPAAAPR_	7082.96	15212.2	1.1028	1.1028	114.772	2.14772	0	0.147135	0.294907	3	0.740306	Mus musculus	;;in utero embryonic development,protein phosphorylation,cardiac muscle cell development,respiratory system development,cardiovascular system development;;	;;protein serine/threonine kinase activity,ATP binding;;	;;nucleus;;	tr;tr;sp;sp;sp	1;1;1;;	1;1;2;;	uniprot_mouse_proteome	>tr|A0A087WSE3|A0A087WSE3_MOUSE Striated muscle-specific serine/threonine-protein kinase (Fragment) OS=Mus musculus GN=Speg PE=1 SV=1;>tr|E9QQ25|E9QQ25_MOUSE Striated muscle-specific serine/threonine-protein kinase OS=Mus musculus GN=Speg PE=1 SV=1;>sp|Q62407|SPEG_MOUSE Striated muscle-specific serine/threonine-protein kinase OS=Mus musculus GN=Speg PE=1 SV=2;>sp|Q62407-3|SPEG_MOUSE Isoform 3 of …	1	1	_GTPDSPAQPAAAPR_.2
A0A087WSE3;E9QQ25;Q62407;Q62407-3;Q62407-4	Speg	A0A087WSE3;E9QQ25;Q62407;Q62407-3;Q62407-4	A0A087WSE3_MOUSE;E9QQ25_MOUSE;SPEG_MOUSE;SPEG_MOUSE;SPEG_MOUSE	Striated muscle-specific serine/threonine-protein kinase (Fragment);Striated muscle-specific serine/threonine-protein kinase;Striated muscle-specific serine/threonine-protein kinase;Isoform 3 of Striated muscle-specific serine/threonine-protein kinase;Isoform 4 of Striated muscle-specific serine/threonine-protein kinase	TRUE	KO / Control	KO	Control	4	_LMSLHEAYITPR_	10174.6	4895.03	-1.05558	1.05558	-51.8896	0.481104	0	0.306178	0.378164	3	3.53571	Mus musculus	;;in utero embryonic development,protein phosphorylation,cardiac muscle cell development,respiratory system development,cardiovascular system development;;	;;protein serine/threonine kinase activity,ATP binding;;	;;nucleus;;	tr;tr;sp;sp;sp	1;1;1;;	1;1;2;;	uniprot_mouse_proteome	>tr|A0A087WSE3|A0A087WSE3_MOUSE Striated muscle-specific serine/threonine-protein kinase (Fragment) OS=Mus musculus GN=Speg PE=1 SV=1;>tr|E9QQ25|E9QQ25_MOUSE Striated muscle-specific serine/threonine-protein kinase OS=Mus musculus GN=Speg PE=1 SV=1;>sp|Q62407|SPEG_MOUSE Striated muscle-specific serine/threonine-protein kinase OS=Mus musculus GN=Speg PE=1 SV=2;>sp|Q62407-3|SPEG_MOUSE Isoform 3 of …	1	1	_LMSLHEAYITPR_.3
A0A087WSM3;Q9Z2A9;Q9Z2A9-2	Ggt5	A0A087WSM3;Q9Z2A9;Q9Z2A9-2	A0A087WSM3_MOUSE;GGT5_MOUSE;GGT5_MOUSE	Gamma-glutamyltransferase 5 (Fragment);Gamma-glutamyltransferase 5;Isoform 2 of Gamma-glutamyltransferase 5	TRUE	KO / Control	KO	Control	8	_NVLPLGTGAQWIGVPGELR_	18279.3	6087.59	-1.58627	1.58627	-66.6968	0.333032	0	0.233727	0.34311	7	0.563996	Mus musculus	;translation,proteolysis,cellular amino acid metabolic process,fatty acid metabolic process,glutathione biosynthetic process,glutathione catabolic process,inflammatory response,leukotriene D4 biosynthetic process;	;peptidyltransferase activity,Requires Ontology,glutathione hydrolase activity;	;plasma membrane,integral component of membrane,intrinsic component of plasma membrane;	tr;sp;sp	1;1;	1;2;	uniprot_mouse_proteome	>tr|A0A087WSM3|A0A087WSM3_MOUSE Gamma-glutamyltransferase 5 (Fragment) OS=Mus musculus GN=Ggt5 PE=1 SV=1;>sp|Q9Z2A9|GGT5_MOUSE Gamma-glutamyltransferase 5 OS=Mus musculus GN=Ggt5 PE=1 SV=2;>sp|Q9Z2A9-2|GGT5_MOUSE Isoform 2 of Gamma-glutamyltransferase 5 OS=Mus musculus GN=Ggt5	1	2	_NVLPLGTGAQWIGVPGELR_.2|_NVLPLGTGAQWIGVPGELR_.3
A0A087WSN6	Fn1	A0A087WSN6	A0A087WSN6_MOUSE	Fibronectin	TRUE	KO / Control	KO	Control	8	_VEVLPVSLPGEHGQR_	845814	634958	-0.413678	0.413678	-24.9293	0.750707	0	0.17648	0.313477	7	0.169916	Mus musculus				tr	1	1	uniprot_mouse_proteome	>tr|A0A087WSN6|A0A087WSN6_MOUSE Fibronectin OS=Mus musculus GN=Fn1 PE=1 SV=1	1	2	_VEVLPVSLPGEHGQR_.3|_VEVLPVSLPGEHGQR_.2
A0A087WSN6	Fn1	A0A087WSN6	A0A087WSN6_MOUSE	Fibronectin	TRUE	KO / Control	KO	Control	4	_WLPSTSPVTGYR_	1.54838e+06	1.26254e+06	-0.294423	0.294423	-18.4601	0.815399	0	0.379857	0.410588	3	0.224645	Mus musculus				tr	1	1	uniprot_mouse_proteome	>tr|A0A087WSN6|A0A087WSN6_MOUSE Fibronectin OS=Mus musculus GN=Fn1 PE=1 SV=1	1	1	_WLPSTSPVTGYR_.2
A0A087WSN6	Fn1	A0A087WSN6	A0A087WSN6_MOUSE	Fibronectin	TRUE	KO / Control	KO	Control	4	_SYTITGLQPGTDYK_	1.20853e+06	1.1234e+06	-0.105379	0.105379	-7.0439	0.929561	0	0.961033	0.617867	3	0.254547	Mus musculus				tr	1	1	uniprot_mouse_proteome	>tr|A0A087WSN6|A0A087WSN6_MOUSE Fibronectin OS=Mus musculus GN=Fn1 PE=1 SV=1	1	1	_SYTITGLQPGTDYK_.2
A0A087WSN6	Fn1	A0A087WSN6	A0A087WSN6_MOUSE	Fibronectin	TRUE	KO / Control	KO	Control	8	_SSPVIIDASTAIDAPSNLR_	523854	607938	0.214761	0.214761	16.0512	1.16051	0	0.297563	0.373881	7	0.349957	Mus musculus				tr	1	1	uniprot_mouse_proteome	>tr|A0A087WSN6|A0A087WSN6_MOUSE Fibronectin OS=Mus musculus GN=Fn1 PE=1 SV=1	1	2	_SSPVIIDASTAIDAPSNLR_.2|_SSPVIIDASTAIDAPSNLR_.3
A0A087WSN6	Fn1	A0A087WSN6	A0A087WSN6_MOUSE	Fibronectin	TRUE	KO / Control	KO	Control	8	_PAQGVITTLENVSPPR_	402202	543416	0.434136	0.434136	35.1101	1.3511	0	0.136087	0.289109	7	0.573492	Mus musculus				tr	1	1	uniprot_mouse_proteome	>tr|A0A087WSN6|A0A087WSN6_MOUSE Fibronectin OS=Mus musculus GN=Fn1 PE=1 SV=1	1	2	_PAQGVITTLENVSPPR_.3|_PAQGVITTLENVSPPR_.2
A0A087WSN6	Fn1	A0A087WSN6	A0A087WSN6_MOUSE	Fibronectin	TRUE	KO / Control	KO	Control	4	_TVLVTWTPPR_	1.22303e+06	435624	-1.48931	1.48931	-64.3817	0.356183	0	0.0734576	0.25821	3	0.451009	Mus musculus				tr	1	1	uniprot_mouse_proteome	>tr|A0A087WSN6|A0A087WSN6_MOUSE Fibronectin OS=Mus musculus GN=Fn1 PE=1 SV=1	1	1	_TVLVTWTPPR_.2
A0A087WSN6	Fn1	A0A087WSN6	A0A087WSN6_MOUSE	Fibronectin	TRUE	KO / Control	KO	Control	8	_SDNVPPPTDLQFVELTDVK_	352395	496228	0.493811	0.493811	40.816	1.40816	0	0.0757529	0.258225	7	0.281255	Mus musculus				tr	1	1	uniprot_mouse_proteome	>tr|A0A087WSN6|A0A087WSN6_MOUSE Fibronectin OS=Mus musculus GN=Fn1 PE=1 SV=1	1	2	_SDNVPPPTDLQFVELTDVK_.2|_SDNVPPPTDLQFVELTDVK_.3
A0A087WSN6	Fn1	A0A087WSN6	A0A087WSN6_MOUSE	Fibronectin	TRUE	KO / Control	KO	Control	4	_ESNPLTAQQTTK_	740205	871810	0.236088	0.236088	17.7795	1.17779	0	0.288427	0.369539	3	0.233898	Mus musculus				tr	1	1	uniprot_mouse_proteome	>tr|A0A087WSN6|A0A087WSN6_MOUSE Fibronectin OS=Mus musculus GN=Fn1 PE=1 SV=1	1	1	_ESNPLTAQQTTK_.2
A0A087WSN6	Fn1	A0A087WSN6	A0A087WSN6_MOUSE	Fibronectin	TRUE	KO / Control	KO	Control	4	_DDKESAPISDTVVPAVPPPTDLR_	636140	956617	0.588597	0.588597	50.3783	1.50378	0	0.372991	0.408368	3	1.07957	Mus musculus				tr	1	1	uniprot_mouse_proteome	>tr|A0A087WSN6|A0A087WSN6_MOUSE Fibronectin OS=Mus musculus GN=Fn1 PE=1 SV=1	1	1	_DDKESAPISDTVVPAVPPPTDLR_.3
A0A087WSN6	Fn1	A0A087WSN6	A0A087WSN6_MOUSE	Fibronectin	TRUE	KO / Control	KO	Control	8	_EESPPLIGQQATVSDIPR_	276722	421078	0.605651	0.605651	52.1665	1.52167	0	0.123381	0.283842	7	0.702485	Mus musculus				tr	1	1	uniprot_mouse_proteome	>tr|A0A087WSN6|A0A087WSN6_MOUSE Fibronectin OS=Mus musculus GN=Fn1 PE=1 SV=1	1	2	_EESPPLIGQQATVSDIPR_.2|_EESPPLIGQQATVSDIPR_.3
A0A087WSN6	Fn1	A0A087WSN6	A0A087WSN6_MOUSE	Fibronectin	TRUE	KO / Control	KO	Control	4	_SEPLIGR_	649796	693206	0.0932989	0.0932989	6.68068	1.06681	0	0.588828	0.494321	3	0.251914	Mus musculus				tr	1	1	uniprot_mouse_proteome	>tr|A0A087WSN6|A0A087WSN6_MOUSE Fibronectin OS=Mus musculus GN=Fn1 PE=1 SV=1	1	1	_SEPLIGR_.2
A0A087WSN6	Fn1	A0A087WSN6	A0A087WSN6_MOUSE	Fibronectin	TRUE	KO / Control	KO	Control	8	_EATIPGHLNSYTIK_	301054	344774	0.195629	0.195629	14.5223	1.14522	0	0.358403	0.402696	7	0.361041	Mus musculus				tr	1	1	uniprot_mouse_proteome	>tr|A0A087WSN6|A0A087WSN6_MOUSE Fibronectin OS=Mus musculus GN=Fn1 PE=1 SV=1	1	2	_EATIPGHLNSYTIK_.3|_EATIPGHLNSYTIK_.2
A0A087WSN6	Fn1	A0A087WSN6	A0A087WSN6_MOUSE	Fibronectin	TRUE	KO / Control	KO	Control	8	_VTWAPPPSIELTNLLVR_	474730	84280.8	-2.49383	2.49383	-82.2466	0.177534	0	0.000197885	0.0728189	7	0.329228	Mus musculus				tr	1	1	uniprot_mouse_proteome	>tr|A0A087WSN6|A0A087WSN6_MOUSE Fibronectin OS=Mus musculus GN=Fn1 PE=1 SV=1	1	2	_VTWAPPPSIELTNLLVR_.2|_VTWAPPPSIELTNLLVR_.3
A0A087WSN6	Fn1	A0A087WSN6	A0A087WSN6_MOUSE	Fibronectin	TRUE	KO / Control	KO	Control	4	_C[Carbamidomethyl (C)]DPIDQC[Carbamidomethyl (C)]QDSETR_	427964	535688	0.323901	0.323901	25.1711	1.25171	0	0.220456	0.335809	3	0.318863	Mus musculus				tr	1	1	uniprot_mouse_proteome	>tr|A0A087WSN6|A0A087WSN6_MOUSE Fibronectin OS=Mus musculus GN=Fn1 PE=1 SV=1	1	1	_C[Carbamidomethyl (C)]DPIDQC[Carbamidomethyl (C)]QDSETR_.2
A0A087WSN6	Fn1	A0A087WSN6	A0A087WSN6_MOUSE	Fibronectin	TRUE	KO / Control	KO	Control	8	_TYLGNALVC[Carbamidomethyl (C)]TC[Carbamidomethyl (C)]YGGSR_	266042	196689	-0.435737	0.435737	-26.0684	0.739316	0	0.110751	0.277211	7	0.14075	Mus musculus				tr	1	1	uniprot_mouse_proteome	>tr|A0A087WSN6|A0A087WSN6_MOUSE Fibronectin OS=Mus musculus GN=Fn1 PE=1 SV=1	1	2	_TYLGNALVC[Carbamidomethyl (C)]TC[Carbamidomethyl (C)]YGGSR_.2|_TYLGNALVC[Carbamidomethyl (C)]TC[Carbamidomethyl (C)]YGGSR_.3
A0A087WSN6	Fn1	A0A087WSN6	A0A087WSN6_MOUSE	Fibronectin	TRUE	KO / Control	KO	Control	4	_YIVNVYQISEEGK_	611115	262958	-1.21661	1.21661	-56.9708	0.430292	0	0.18972	0.320021	3	0.431451	Mus musculus				tr	1	1	uniprot_mouse_proteome	>tr|A0A087WSN6|A0A087WSN6_MOUSE Fibronectin OS=Mus musculus GN=Fn1 PE=1 SV=1	1	1	_YIVNVYQISEEGK_.2
A0A087WSN6	Fn1	A0A087WSN6	A0A087WSN6_MOUSE	Fibronectin	TRUE	KO / Control	KO	Control	4	_TFYQIGDSWEK_	514225	346426	-0.569853	0.569853	-32.6314	0.673686	0	0.433606	0.432431	3	0.206474	Mus musculus				tr	1	1	uniprot_mouse_proteome	>tr|A0A087WSN6|A0A087WSN6_MOUSE Fibronectin OS=Mus musculus GN=Fn1 PE=1 SV=1	1	1	_TFYQIGDSWEK_.2
A0A087WSN6	Fn1	A0A087WSN6	A0A087WSN6_MOUSE	Fibronectin	TRUE	KO / Control	KO	Control	4	_ITGYIIK_	456966	381302	-0.261154	0.261154	-16.558	0.83442	0	0.635423	0.510216	3	0.253438	Mus musculus				tr	1	1	uniprot_mouse_proteome	>tr|A0A087WSN6|A0A087WSN6_MOUSE Fibronectin OS=Mus musculus GN=Fn1 PE=1 SV=1	1	1	_ITGYIIK_.2
A0A087WSN6	Fn1	A0A087WSN6	A0A087WSN6_MOUSE	Fibronectin	TRUE	KO / Control	KO	Control	4	_QYNVGPLASK_	388223	445650	0.199027	0.199027	14.7924	1.14792	0	0.289738	0.370159	3	0.198911	Mus musculus				tr	1	1	uniprot_mouse_proteome	>tr|A0A087WSN6|A0A087WSN6_MOUSE Fibronectin OS=Mus musculus GN=Fn1 PE=1 SV=1	1	1	_QYNVGPLASK_.2
A0A087WSN6	Fn1	A0A087WSN6	A0A087WSN6_MOUSE	Fibronectin	TRUE	KO / Control	KO	Control	4	_LTC[Carbamidomethyl (C)]QC[Carbamidomethyl (C)]LGFGSGHFR_	525838	160418	-1.71278	1.71278	-69.4929	0.305071	0	0.0536026	0.249655	3	0.588551	Mus musculus				tr	1	1	uniprot_mouse_proteome	>tr|A0A087WSN6|A0A087WSN6_MOUSE Fibronectin OS=Mus musculus GN=Fn1 PE=1 SV=1	1	1	_LTC[Carbamidomethyl (C)]QC[Carbamidomethyl (C)]LGFGSGHFR_.3
A0A087WSN6	Fn1	A0A087WSN6	A0A087WSN6_MOUSE	Fibronectin	TRUE	KO / Control	KO	Control	4	_LTAGLTR_	339410	295720	-0.198798	0.198798	-12.8724	0.871276	0	0.956589	0.616683	3	0.366168	Mus musculus				tr	1	1	uniprot_mouse_proteome	>tr|A0A087WSN6|A0A087WSN6_MOUSE Fibronectin OS=Mus musculus GN=Fn1 PE=1 SV=1	1	1	_LTAGLTR_.2
A0A087WSN6	Fn1	A0A087WSN6	A0A087WSN6_MOUSE	Fibronectin	TRUE	KO / Control	KO	Control	4	_WSRPQAPITGYR_	448289	147386	-1.60484	1.60484	-67.1227	0.328773	0	0.0339853	0.242193	3	0.466458	Mus musculus				tr	1	1	uniprot_mouse_proteome	>tr|A0A087WSN6|A0A087WSN6_MOUSE Fibronectin OS=Mus musculus GN=Fn1 PE=1 SV=1	1	1	_WSRPQAPITGYR_.3
A0A087WSN6	Fn1	A0A087WSN6	A0A087WSN6_MOUSE	Fibronectin	TRUE	KO / Control	KO	Control	4	_YSFC[Carbamidomethyl (C)]TDHAVLVQTR_	463689	111112	-2.06114	2.06114	-76.0373	0.239627	0	0.0542575	0.249655	3	0.921301	Mus musculus				tr	1	1	uniprot_mouse_proteome	>tr|A0A087WSN6|A0A087WSN6_MOUSE Fibronectin OS=Mus musculus GN=Fn1 PE=1 SV=1	1	1	_YSFC[Carbamidomethyl (C)]TDHAVLVQTR_.3
A0A087WSN6	Fn1	A0A087WSN6	A0A087WSN6_MOUSE	Fibronectin	TRUE	KO / Control	KO	Control	4	_FTNIGPDTMR_	306237	281647	-0.120763	0.120763	-8.02987	0.919701	0	0.986324	0.625384	3	0.395096	Mus musculus				tr	1	1	uniprot_mouse_proteome	>tr|A0A087WSN6|A0A087WSN6_MOUSE Fibronectin OS=Mus musculus GN=Fn1 PE=1 SV=1	1	1	_FTNIGPDTMR_.2
A0A087WSN6	Fn1	A0A087WSN6	A0A087WSN6_MOUSE	Fibronectin	TRUE	KO / Control	KO	Control	4	_ISC[Carbamidomethyl (C)]TIANR_	286483	268790	-0.0919679	0.0919679	-6.1758	0.938242	0	0.664545	0.520933	3	0.280239	Mus musculus				tr	1	1	uniprot_mouse_proteome	>tr|A0A087WSN6|A0A087WSN6_MOUSE Fibronectin OS=Mus musculus GN=Fn1 PE=1 SV=1	1	1	_ISC[Carbamidomethyl (C)]TIANR_.2
A0A087WSN6	Fn1	A0A087WSN6	A0A087WSN6_MOUSE	Fibronectin	TRUE	KO / Control	KO	Control	4	_FTNIGP[Oxidation (P)]DTMR_	221602	329016	0.570188	0.570188	48.4717	1.48472	0	0.189799	0.320021	3	0.350517	Mus musculus				tr	1	1	uniprot_mouse_proteome	>tr|A0A087WSN6|A0A087WSN6_MOUSE Fibronectin OS=Mus musculus GN=Fn1 PE=1 SV=1	1	1	_FTNIGP[Oxidation (P)]DTMR_.2
A0A087WSN6	Fn1	A0A087WSN6	A0A087WSN6_MOUSE	Fibronectin	TRUE	KO / Control	KO	Control	4	_FTNIGPDTM[Oxidation (M)]R_	221602	329016	0.570188	0.570188	48.4717	1.48472	0	0.189799	0.320021	3	0.350517	Mus musculus				tr	1	1	uniprot_mouse_proteome	>tr|A0A087WSN6|A0A087WSN6_MOUSE Fibronectin OS=Mus musculus GN=Fn1 PE=1 SV=1	1	1	_FTNIGPDTM[Oxidation (M)]R_.2
A0A087WSN6	Fn1	A0A087WSN6	A0A087WSN6_MOUSE	Fibronectin	TRUE	KO / Control	KO	Control	4	_VTWAP[Oxidation (P)]PPSIELTNLLVR_	399073	73349.2	-2.4438	2.4438	-81.6201	0.183799	0	0.027032	0.234336	3	0.612146	Mus musculus				tr	1	1	uniprot_mouse_proteome	>tr|A0A087WSN6|A0A087WSN6_MOUSE Fibronectin OS=Mus musculus GN=Fn1 PE=1 SV=1	1	1	_VTWAP[Oxidation (P)]PPSIELTNLLVR_.3
A0A087WSN6	Fn1	A0A087WSN6	A0A087WSN6_MOUSE	Fibronectin	TRUE	KO / Control	KO	Control	4	_TEIDKPSQMQVTDVQDNSISVR_	250637	236231	-0.0854013	0.0854013	-5.74777	0.942522	0	0.91822	0.605434	3	0.324444	Mus musculus				tr	1	1	uniprot_mouse_proteome	>tr|A0A087WSN6|A0A087WSN6_MOUSE Fibronectin OS=Mus musculus GN=Fn1 PE=1 SV=1	1	1	_TEIDKPSQMQVTDVQDNSISVR_.3
A0A087WSN6	Fn1	A0A087WSN6	A0A087WSN6_MOUSE	Fibronectin	TRUE	KO / Control	KO	Control	4	_VTWAP[Oxidation (P)]P[Oxidation (P)]PSIELTNLLVR_	380226	69522	-2.45132	2.45132	-81.7156	0.182844	0	0.0268447	0.234336	3	0.61156	Mus musculus				tr	1	1	uniprot_mouse_proteome	>tr|A0A087WSN6|A0A087WSN6_MOUSE Fibronectin OS=Mus musculus GN=Fn1 PE=1 SV=1	1	1	_VTWAP[Oxidation (P)]P[Oxidation (P)]PSIELTNLLVR_.3
A0A087WSN6	Fn1	A0A087WSN6	A0A087WSN6_MOUSE	Fibronectin	TRUE	KO / Control	KO	Control	8	_QSLILSTSQTTAPDAPPDPTVDQVDDTSIVVR_	95550.7	122322	0.356343	0.356343	28.0177	1.28018	0	0.188045	0.319255	7	0.517812	Mus musculus				tr	1	1	uniprot_mouse_proteome	>tr|A0A087WSN6|A0A087WSN6_MOUSE Fibronectin OS=Mus musculus GN=Fn1 PE=1 SV=1	1	2	_QSLILSTSQTTAPDAPPDPTVDQVDDTSIVVR_.3|_QSLILSTSQTTAPDAPPDPTVDQVDDTSIVVR_.4
A0A087WSN6	Fn1	A0A087WSN6	A0A087WSN6_MOUSE	Fibronectin	TRUE	KO / Control	KO	Control	4	_FLTTTP[Oxidation (P)]NSLLVSWQAPR_	315675	72917.2	-2.11411	2.11411	-76.9012	0.230988	0	0.0262249	0.233784	3	0.541009	Mus musculus				tr	1	1	uniprot_mouse_proteome	>tr|A0A087WSN6|A0A087WSN6_MOUSE Fibronectin OS=Mus musculus GN=Fn1 PE=1 SV=1	1	1	_FLTTTP[Oxidation (P)]NSLLVSWQAPR_.3
A0A087WSN6	Fn1	A0A087WSN6	A0A087WSN6_MOUSE	Fibronectin	TRUE	KO / Control	KO	Control	4	_VTIMWTPPDSVVSGYR_	308496	80664.3	-1.93525	1.93525	-73.8524	0.261476	0	0.14802	0.295421	3	1.02562	Mus musculus				tr	1	1	uniprot_mouse_proteome	>tr|A0A087WSN6|A0A087WSN6_MOUSE Fibronectin OS=Mus musculus GN=Fn1 PE=1 SV=1	1	1	_VTIMWTPPDSVVSGYR_.2
A0A087WSN6	Fn1	A0A087WSN6	A0A087WSN6_MOUSE	Fibronectin	TRUE	KO / Control	KO	Control	4	_ITYGETGGNSPVQEFTVPGSK_	177082	187864	0.0852741	0.0852741	6.08893	1.06089	0	0.48566	0.454534	3	0.294063	Mus musculus				tr	1	1	uniprot_mouse_proteome	>tr|A0A087WSN6|A0A087WSN6_MOUSE Fibronectin OS=Mus musculus GN=Fn1 PE=1 SV=1	1	1	_ITYGETGGNSPVQEFTVPGSK_.2
A0A087WSN6	Fn1	A0A087WSN6	A0A087WSN6_MOUSE	Fibronectin	TRUE	KO / Control	KO	Control	4	_YQC[Carbamidomethyl (C)]YC[Carbamidomethyl (C)]YGR_	185316	165229	-0.16552	0.16552	-10.8393	0.891607	0	0.120762	0.282499	3	0.0805791	Mus musculus				tr	1	1	uniprot_mouse_proteome	>tr|A0A087WSN6|A0A087WSN6_MOUSE Fibronectin OS=Mus musculus GN=Fn1 PE=1 SV=1	1	1	_YQC[Carbamidomethyl (C)]YC[Carbamidomethyl (C)]YGR_.2
A0A087WSN6	Fn1	A0A087WSN6	A0A087WSN6_MOUSE	Fibronectin	TRUE	KO / Control	KO	Control	4	_FSQVTPTSFTAQWIAPSVQLTGYR_	210294	30304.2	-2.79482	2.79482	-85.5896	0.144104	0	0.103135	0.273544	3	0.789085	Mus musculus				tr	1	1	uniprot_mouse_proteome	>tr|A0A087WSN6|A0A087WSN6_MOUSE Fibronectin OS=Mus musculus GN=Fn1 PE=1 SV=1	1	1	_FSQVTPTSFTAQWIAPSVQLTGYR_.3
A0A087WSN6	Fn1	A0A087WSN6	A0A087WSN6_MOUSE	Fibronectin	TRUE	KO / Control	KO	Control	4	_NGESQPLVQTAVTTIPAPTNLK_	102760	126096	0.295247	0.295247	22.7095	1.2271	0	0.431296	0.431507	3	0.516622	Mus musculus				tr	1	1	uniprot_mouse_proteome	>tr|A0A087WSN6|A0A087WSN6_MOUSE Fibronectin OS=Mus musculus GN=Fn1 PE=1 SV=1	1	1	_NGESQPLVQTAVTTIPAPTNLK_.3
A0A087WSN6	Fn1	A0A087WSN6	A0A087WSN6_MOUSE	Fibronectin	TRUE	KO / Control	KO	Control	4	_QDGHLWC[Carbamidomethyl (C)]STTSNYEQDQK_	105386	83199.4	-0.341034	0.341034	-21.0525	0.789475	0	0.107229	0.274901	3	0.0666502	Mus musculus				tr	1	1	uniprot_mouse_proteome	>tr|A0A087WSN6|A0A087WSN6_MOUSE Fibronectin OS=Mus musculus GN=Fn1 PE=1 SV=1	1	1	_QDGHLWC[Carbamidomethyl (C)]STTSNYEQDQK_.3
A0A087WSN6	Fn1	A0A087WSN6	A0A087WSN6_MOUSE	Fibronectin	TRUE	KO / Control	KO	Control	4	_TYHVGEQWQK_	96572.9	56242.5	-0.779959	0.779959	-41.7617	0.582383	0	0.911453	0.603251	3	0.604328	Mus musculus				tr	1	1	uniprot_mouse_proteome	>tr|A0A087WSN6|A0A087WSN6_MOUSE Fibronectin OS=Mus musculus GN=Fn1 PE=1 SV=1	1	1	_TYHVGEQWQK_.2
A0A087WSN6	Fn1	A0A087WSN6	A0A087WSN6_MOUSE	Fibronectin	TRUE	KO / Control	KO	Control	4	_DSM[Oxidation (M)]IWDC[Carbamidomethyl (C)]TC[Carbamidomethyl (C)]IGAGR_	88654.3	61466	-0.528403	0.528403	-30.6678	0.693322	0	0.207294	0.32915	3	0.180041	Mus musculus				tr	1	1	uniprot_mouse_proteome	>tr|A0A087WSN6|A0A087WSN6_MOUSE Fibronectin OS=Mus musculus GN=Fn1 PE=1 SV=1	1	1	_DSM[Oxidation (M)]IWDC[Carbamidomethyl (C)]TC[Carbamidomethyl (C)]IGAGR_.2
A0A087WSN6	Fn1	A0A087WSN6	A0A087WSN6_MOUSE	Fibronectin	TRUE	KO / Control	KO	Control	4	_IGDTWSK_	96855.8	48908.5	-0.985752	0.985752	-49.5038	0.504962	0	0.858416	0.587928	3	0.720434	Mus musculus				tr	1	1	uniprot_mouse_proteome	>tr|A0A087WSN6|A0A087WSN6_MOUSE Fibronectin OS=Mus musculus GN=Fn1 PE=1 SV=1	1	1	_IGDTWSK_.2
A0A087WSN6	Fn1	A0A087WSN6	A0A087WSN6_MOUSE	Fibronectin	TRUE	KO / Control	KO	Control	8	_GDSPASSKPVSINYK_	27914.3	32033.1	0.198561	0.198561	14.7553	1.14755	0	0.295882	0.372777	7	0.335676	Mus musculus				tr	1	1	uniprot_mouse_proteome	>tr|A0A087WSN6|A0A087WSN6_MOUSE Fibronectin OS=Mus musculus GN=Fn1 PE=1 SV=1	1	2	_GDSPASSKPVSINYK_.2|_GDSPASSKPVSINYK_.3
A0A087WSN6	Fn1	A0A087WSN6	A0A087WSN6_MOUSE	Fibronectin	TRUE	KO / Control	KO	Control	4	_WC[Carbamidomethyl (C)]GTTQNYDADQK_	53757.4	65426.3	0.283408	0.283408	21.7066	1.21707	0	0.0473867	0.24747	3	0.190756	Mus musculus				tr	1	1	uniprot_mouse_proteome	>tr|A0A087WSN6|A0A087WSN6_MOUSE Fibronectin OS=Mus musculus GN=Fn1 PE=1 SV=1	1	1	_WC[Carbamidomethyl (C)]GTTQNYDADQK_.2
A0A087WSN6	Fn1	A0A087WSN6	A0A087WSN6_MOUSE	Fibronectin	TRUE	KO / Control	KO	Control	4	_VTWAPP[Oxidation (P)]P[Oxidation (P)]SIELTNLLVR_	12899.7	11179.6	-0.206466	0.206466	-13.3342	0.866658	0	0.5793	0.490984	3	0.268363	Mus musculus				tr	1	1	uniprot_mouse_proteome	>tr|A0A087WSN6|A0A087WSN6_MOUSE Fibronectin OS=Mus musculus GN=Fn1 PE=1 SV=1	1	1	_VTWAPP[Oxidation (P)]P[Oxidation (P)]SIELTNLLVR_.3
A0A087WSN6	Fn1	A0A087WSN6	A0A087WSN6_MOUSE	Fibronectin	TRUE	KO / Control	KO	Control	4	_WC[Carbamidomethyl (C)]HDNGVNYK_	11174.9	5512.41	-1.0195	1.0195	-50.6713	0.493287	0	0.254799	0.354349	3	0.59375	Mus musculus				tr	1	1	uniprot_mouse_proteome	>tr|A0A087WSN6|A0A087WSN6_MOUSE Fibronectin OS=Mus musculus GN=Fn1 PE=1 SV=1	1	1	_WC[Carbamidomethyl (C)]HDNGVNYK_.3
A0A087WSN6	Fn1	A0A087WSN6	A0A087WSN6_MOUSE	Fibronectin	TRUE	KO / Control	KO	Control	8	_HALQSASAGSGSFTDVR_	276742	208039	-0.411686	0.411686	-24.8256	0.751744	0	0.335737	0.391949	7	0.389299	Mus musculus				tr	1	1	uniprot_mouse_proteome	>tr|A0A087WSN6|A0A087WSN6_MOUSE Fibronectin OS=Mus musculus GN=Fn1 PE=1 SV=1	1	2	_HALQSASAGSGSFTDVR_.3|_HALQSASAGSGSFTDVR_.2
A0A087WSN6	Fn1	A0A087WSN6	A0A087WSN6_MOUSE	Fibronectin	TRUE	KO / Control	KO	Control	8	_GEWAC[Carbamidomethyl (C)]IPYSQLR_	228653	125864	-0.861295	0.861295	-44.9542	0.550458	0	0.0269275	0.234336	7	0.229702	Mus musculus				tr	1	1	uniprot_mouse_proteome	>tr|A0A087WSN6|A0A087WSN6_MOUSE Fibronectin OS=Mus musculus GN=Fn1 PE=1 SV=1	1	2	_GEWAC[Carbamidomethyl (C)]IPYSQLR_.2|_GEWAC[Carbamidomethyl (C)]IPYSQLR_.3
A0A087WSN6	Fn1	A0A087WSN6	A0A087WSN6_MOUSE	Fibronectin	TRUE	KO / Control	KO	Control	8	_FLTTTPNSLLVSWQAPR_	222551	49001.3	-2.18324	2.18324	-77.982	0.22018	0	0.000829873	0.0938787	7	0.379995	Mus musculus				tr	1	1	uniprot_mouse_proteome	>tr|A0A087WSN6|A0A087WSN6_MOUSE Fibronectin OS=Mus musculus GN=Fn1 PE=1 SV=1	1	2	_FLTTTPNSLLVSWQAPR_.3|_FLTTTPNSLLVSWQAPR_.2
A0A087WSN6	Fn1	A0A087WSN6	A0A087WSN6_MOUSE	Fibronectin	TRUE	KO / Control	KO	Control	8	_EYLGAIC[Carbamidomethyl (C)]SC[Carbamidomethyl (C)]TC[Carbamidomethyl (C)]FGGQR_	152831	68654.7	-1.15451	1.15451	-55.078	0.44922	0	0.0791617	0.25987	7	0.567281	Mus musculus				tr	1	1	uniprot_mouse_proteome	>tr|A0A087WSN6|A0A087WSN6_MOUSE Fibronectin OS=Mus musculus GN=Fn1 PE=1 SV=1	1	2	_EYLGAIC[Carbamidomethyl (C)]SC[Carbamidomethyl (C)]TC[Carbamidomethyl (C)]FGGQR_.2|_EYLGAIC[Carbamidomethyl (C)]SC[Carbamidomethyl (C)]TC[Carbamidomethyl (C)]FGGQR_.3
A0A087WSN6	Fn1	A0A087WSN6	A0A087WSN6_MOUSE	Fibronectin	TRUE	KO / Control	KO	Control	8	_IHLYTLNDNAR_	158221	48673.8	-1.70073	1.70073	-69.2369	0.307631	0	0.0231923	0.227374	7	0.879923	Mus musculus				tr	1	1	uniprot_mouse_proteome	>tr|A0A087WSN6|A0A087WSN6_MOUSE Fibronectin OS=Mus musculus GN=Fn1 PE=1 SV=1	1	2	_IHLYTLNDNAR_.2|_IHLYTLNDNAR_.3
A0A087WSN6	Fn1	A0A087WSN6	A0A087WSN6_MOUSE	Fibronectin	TRUE	KO / Control	KO	Control	8	_GEWTC[Carbamidomethyl (C)]KPIAEK_	85504.4	96275.6	0.171171	0.171171	12.5972	1.12597	0	0.162503	0.303856	7	0.412903	Mus musculus				tr	1	1	uniprot_mouse_proteome	>tr|A0A087WSN6|A0A087WSN6_MOUSE Fibronectin OS=Mus musculus GN=Fn1 PE=1 SV=1	1	2	_GEWTC[Carbamidomethyl (C)]KPIAEK_.3|_GEWTC[Carbamidomethyl (C)]KPIAEK_.2
A0A087WSN6	Fn1	A0A087WSN6	A0A087WSN6_MOUSE	Fibronectin	TRUE	KO / Control	KO	Control	4	_GFNC[Carbamidomethyl (C)]ESKPEPEETC[Carbamidomethyl (C)]FDK_	157571	199294	0.338899	0.338899	26.4791	1.26479	0	0.398914	0.417319	3	1.3226	Mus musculus				tr	1	1	uniprot_mouse_proteome	>tr|A0A087WSN6|A0A087WSN6_MOUSE Fibronectin OS=Mus musculus GN=Fn1 PE=1 SV=1	1	1	_GFNC[Carbamidomethyl (C)]ESKPEPEETC[Carbamidomethyl (C)]FDK_.3
A0A087WSN6	Fn1	A0A087WSN6	A0A087WSN6_MOUSE	Fibronectin	TRUE	KO / Control	KO	Control	8	_EINLSPDSSSVIVSGLMVATK_	60219.9	38284.6	-0.653476	0.653476	-36.4253	0.635747	0	0.626733	0.507788	7	0.544106	Mus musculus				tr	1	1	uniprot_mouse_proteome	>tr|A0A087WSN6|A0A087WSN6_MOUSE Fibronectin OS=Mus musculus GN=Fn1 PE=1 SV=1	1	2	_EINLSPDSSSVIVSGLMVATK_.3|_EINLSPDSSSVIVSGLMVATK_.2
A0A087WSN6	Fn1	A0A087WSN6	A0A087WSN6_MOUSE	Fibronectin	TRUE	KO / Control	KO	Control	4	_NTFAEITGLSPGVTYLFK_	147009	29946.5	-2.29545	2.29545	-79.6295	0.203705	0	0.0648593	0.253254	3	0.838153	Mus musculus				tr	1	1	uniprot_mouse_proteome	>tr|A0A087WSN6|A0A087WSN6_MOUSE Fibronectin OS=Mus musculus GN=Fn1 PE=1 SV=1	1	1	_NTFAEITGLSPGVTYLFK_.2
A0A087WSN6	Fn1	A0A087WSN6	A0A087WSN6_MOUSE	Fibronectin	TRUE	KO / Control	KO	Control	4	_ESAPISDTVVPAVPPPTDLR_	54315	93541.6	0.784258	0.784258	72.2207	1.72221	0	0.35676	0.402156	3	2.02038	Mus musculus				tr	1	1	uniprot_mouse_proteome	>tr|A0A087WSN6|A0A087WSN6_MOUSE Fibronectin OS=Mus musculus GN=Fn1 PE=1 SV=1	1	1	_ESAPISDTVVPAVPPPTDLR_.3
A0A087WSN6	Fn1	A0A087WSN6	A0A087WSN6_MOUSE	Fibronectin	TRUE	KO / Control	KO	Control	8	_RPGAAEPSPDGTTGHTYNQYTQR_	26623.5	16655.5	-0.676697	0.676697	-37.4404	0.625596	0	0.508741	0.462626	7	0.264327	Mus musculus				tr	1	1	uniprot_mouse_proteome	>tr|A0A087WSN6|A0A087WSN6_MOUSE Fibronectin OS=Mus musculus GN=Fn1 PE=1 SV=1	1	2	_RPGAAEPSPDGTTGHTYNQYTQR_.4|_RPGAAEPSPDGTTGHTYNQYTQR_.3
A0A087WSN6	Fn1	A0A087WSN6	A0A087WSN6_MOUSE	Fibronectin	TRUE	KO / Control	KO	Control	4	_FSQVTP[Oxidation (P)]TSFTAQWIAP[Oxidation (P)]SVQLTGYR_	30075.2	3920.07	-2.93962	2.93962	-86.9658	0.130342	0	0.120792	0.282499	3	0.936836	Mus musculus				tr	1	1	uniprot_mouse_proteome	>tr|A0A087WSN6|A0A087WSN6_MOUSE Fibronectin OS=Mus musculus GN=Fn1 PE=1 SV=1	1	1	_FSQVTP[Oxidation (P)]TSFTAQWIAP[Oxidation (P)]SVQLTGYR_.3
A0A087WSN6	Fn1	A0A087WSN6	A0A087WSN6_MOUSE	Fibronectin	TRUE	KO / Control	KO	Control	4	_TGLDSPTGFDSSDITANSFTVHWVAPR_	143398	26414.3	-2.44064	2.44064	-81.5798	0.184202	0	0.115748	0.280079	3	1.16016	Mus musculus				tr	1	1	uniprot_mouse_proteome	>tr|A0A087WSN6|A0A087WSN6_MOUSE Fibronectin OS=Mus musculus GN=Fn1 PE=1 SV=1	1	1	_TGLDSPTGFDSSDITANSFTVHWVAPR_.3
A0A087WSN6	Fn1	A0A087WSN6	A0A087WSN6_MOUSE	Fibronectin	TRUE	KO / Control	KO	Control	4	_DSMIWDC[Carbamidomethyl (C)]TC[Carbamidomethyl (C)]IGAGR_	5261.5	587.35	-3.16318	3.16318	-88.8368	0.111632	0	0.0148929	0.212019	3	0.644848	Mus musculus				tr	1	1	uniprot_mouse_proteome	>tr|A0A087WSN6|A0A087WSN6_MOUSE Fibronectin OS=Mus musculus GN=Fn1 PE=1 SV=1	1	1	_DSMIWDC[Carbamidomethyl (C)]TC[Carbamidomethyl (C)]IGAGR_.3
A0A087WSN6	Fn1	A0A087WSN6	A0A087WSN6_MOUSE	Fibronectin	TRUE	KO / Control	KO	Control	4	_LGVRPSQGGEAPR_	1.02e+06	510109	-0.999689	0.999689	-49.9892	0.500108	0	0.204576	0.328543	3	2.56377	Mus musculus				tr	1	1	uniprot_mouse_proteome	>tr|A0A087WSN6|A0A087WSN6_MOUSE Fibronectin OS=Mus musculus GN=Fn1 PE=1 SV=1	1	1	_LGVRPSQGGEAPR_.3
A0A087WSN6	Fn1	A0A087WSN6	A0A087WSN6_MOUSE	Fibronectin	TRUE	KO / Control	KO	Control	4	_GLTPGVIYEGQLISIQQYGHR_	348824	25817.5	-3.75608	3.75608	-92.5987	0.074013	0	0.0630447	0.252553	3	3.2729	Mus musculus				tr	1	1	uniprot_mouse_proteome	>tr|A0A087WSN6|A0A087WSN6_MOUSE Fibronectin OS=Mus musculus GN=Fn1 PE=1 SV=1	1	1	_GLTPGVIYEGQLISIQQYGHR_.3
A0A087WSN6	Fn1	A0A087WSN6	A0A087WSN6_MOUSE	Fibronectin	TRUE	KO / Control	KO	Control	4	_STATINNIKPGADYTITLYAVTGR_	108189	5981.02	-4.17702	4.17702	-94.4717	0.055283	0	0.0606563	0.252462	3	2.81463	Mus musculus				tr	1	1	uniprot_mouse_proteome	>tr|A0A087WSN6|A0A087WSN6_MOUSE Fibronectin OS=Mus musculus GN=Fn1 PE=1 SV=1	1	1	_STATINNIKPGADYTITLYAVTGR_.3
A0A087WSN6	Fn1	A0A087WSN6	A0A087WSN6_MOUSE	Fibronectin	TRUE	KO / Control	KO	Control	8	_HYQINQQWER_	39621.4	12219.8	-1.69706	1.69706	-69.1586	0.308414	0	0.0686629	0.25583	7	1.5373	Mus musculus				tr	1	1	uniprot_mouse_proteome	>tr|A0A087WSN6|A0A087WSN6_MOUSE Fibronectin OS=Mus musculus GN=Fn1 PE=1 SV=1	1	2	_HYQINQQWER_.2|_HYQINQQWER_.3
A0A087WSN6	Fn1	A0A087WSN6	A0A087WSN6_MOUSE	Fibronectin	TRUE	KO / Control	KO	Control	4	_C[Carbamidomethyl (C)]DPHEATC[Carbamidomethyl (C)]YDDGK_	51026.2	34191.1	-0.577618	0.577618	-32.9931	0.670069	0	0.562014	0.484629	3	2.83541	Mus musculus				tr	1	1	uniprot_mouse_proteome	>tr|A0A087WSN6|A0A087WSN6_MOUSE Fibronectin OS=Mus musculus GN=Fn1 PE=1 SV=1	1	1	_C[Carbamidomethyl (C)]DPHEATC[Carbamidomethyl (C)]YDDGK_.3
A0A087WSN6	Fn1	A0A087WSN6	A0A087WSN6_MOUSE	Fibronectin	TRUE	KO / Control	KO	Control	8	_KYIVNVYQISEEGK_	24163.1	106090	2.13441	2.13441	339.058	4.39058	0	0.877948	0.593445	7	1.52078	Mus musculus				tr	1	1	uniprot_mouse_proteome	>tr|A0A087WSN6|A0A087WSN6_MOUSE Fibronectin OS=Mus musculus GN=Fn1 PE=1 SV=1	1	2	_KYIVNVYQISEEGK_.3|_KYIVNVYQISEEGK_.2
A0A087WSN6	Fn1	A0A087WSN6	A0A087WSN6_MOUSE	Fibronectin	TRUE	KO / Control	KO	Control	4	_FGFC[Carbamidomethyl (C)]PMAAHEEIC[Carbamidomethyl (C)]TTNEGVMYR_	39599	2035.18	-4.28224	4.28224	-94.8605	0.0513948	0	0.0851603	0.263363	3	3.74119	Mus musculus				tr	1	1	uniprot_mouse_proteome	>tr|A0A087WSN6|A0A087WSN6_MOUSE Fibronectin OS=Mus musculus GN=Fn1 PE=1 SV=1	1	1	_FGFC[Carbamidomethyl (C)]PMAAHEEIC[Carbamidomethyl (C)]TTNEGVMYR_.3
A0A087WSN6	Fn1	A0A087WSN6	A0A087WSN6_MOUSE	Fibronectin	TRUE	KO / Control	KO	Control	4	_VEYELSEEGDEPQYLDLPSTATSVNIPDLLPGR_	16997.6	10936.2	-0.636221	0.636221	-35.6604	0.643396	0	0.93051	0.609577	3	3.85853	Mus musculus				tr	1	1	uniprot_mouse_proteome	>tr|A0A087WSN6|A0A087WSN6_MOUSE Fibronectin OS=Mus musculus GN=Fn1 PE=1 SV=1	1	1	_VEYELSEEGDEPQYLDLPSTATSVNIPDLLPGR_.3
A0A087WSN6	Fn1	A0A087WSN6	A0A087WSN6_MOUSE	Fibronectin	TRUE	KO / Control	KO	Control	8	_TASPDQTEM[Oxidation (M)]TIEGLQPTVEYVVSVYAQNR_	11471.8	2395.54	-2.25966	2.25966	-79.1179	0.208821	0	0.768207	0.558493	7	2.35369	Mus musculus				tr	1	1	uniprot_mouse_proteome	>tr|A0A087WSN6|A0A087WSN6_MOUSE Fibronectin OS=Mus musculus GN=Fn1 PE=1 SV=1	1	2	_TASPDQTEM[Oxidation (M)]TIEGLQPTVEYVVSVYAQNR_.4|_TASPDQTEM[Oxidation (M)]TIEGLQPTVEYVVSVYAQNR_.3
A0A087WSN6	Fn1	A0A087WSN6	A0A087WSN6_MOUSE	Fibronectin	TRUE	KO / Control	KO	Control	4	_FGFC[Carbamidomethyl (C)]PM[Oxidation (M)]AAHEEIC[Carbamidomethyl (C)]TTNEGVMYR_	20798.5	15301.9	-0.442769	0.442769	-26.4279	0.735721	0	0.454525	0.441655	3	0.911007	Mus musculus				tr	1	1	uniprot_mouse_proteome	>tr|A0A087WSN6|A0A087WSN6_MOUSE Fibronectin OS=Mus musculus GN=Fn1 PE=1 SV=1	1	1	_FGFC[Carbamidomethyl (C)]PM[Oxidation (M)]AAHEEIC[Carbamidomethyl (C)]TTNEGVMYR_.3
A0A087WSN6	Fn1	A0A087WSN6	A0A087WSN6_MOUSE	Fibronectin	TRUE	KO / Control	KO	Control	4	_TAIYQPQTHPQPAPYGHC[Carbamidomethyl (C)]VTDSGVVYSVGMQWLK_	41280.7	8483.78	-2.28269	2.28269	-79.4486	0.205514	0	0.0815873	0.260983	3	1.00436	Mus musculus				tr	1	1	uniprot_mouse_proteome	>tr|A0A087WSN6|A0A087WSN6_MOUSE Fibronectin OS=Mus musculus GN=Fn1 PE=1 SV=1	1	1	_TAIYQPQTHPQPAPYGHC[Carbamidomethyl (C)]VTDSGVVYSVGMQWLK_.4
A0A087WSN6	Fn1	A0A087WSN6	A0A087WSN6_MOUSE	Fibronectin	TRUE	KO / Control	KO	Control	4	_GGNSNGALC[Carbamidomethyl (C)]HFPFLYNNR_	21419.7	9968.08	-1.10355	1.10355	-53.4631	0.465369	0	0.222155	0.336814	3	3.11558	Mus musculus				tr	1	1	uniprot_mouse_proteome	>tr|A0A087WSN6|A0A087WSN6_MOUSE Fibronectin OS=Mus musculus GN=Fn1 PE=1 SV=1	1	1	_GGNSNGALC[Carbamidomethyl (C)]HFPFLYNNR_.3
A0A087WSN6	Fn1	A0A087WSN6	A0A087WSN6_MOUSE	Fibronectin	TRUE	KO / Control	KO	Control	4	_WKC[Carbamidomethyl (C)]DPIDQC[Carbamidomethyl (C)]QDSETR_	19817.6	7227.39	-1.45523	1.45523	-63.5304	0.364696	0	0.339102	0.393365	3	5.15088	Mus musculus				tr	1	1	uniprot_mouse_proteome	>tr|A0A087WSN6|A0A087WSN6_MOUSE Fibronectin OS=Mus musculus GN=Fn1 PE=1 SV=1	1	1	_WKC[Carbamidomethyl (C)]DPIDQC[Carbamidomethyl (C)]QDSETR_.3
A0A087WSN6	Fn1	A0A087WSN6	A0A087WSN6_MOUSE	Fibronectin	TRUE	KO / Control	KO	Control	4	_TDELPQLVTLPHPNLHGPEILDVPSTVQK_	22046.2	6519.01	-1.7578	1.7578	-70.4302	0.295698	0	0.140099	0.291499	3	1.52071	Mus musculus				tr	1	1	uniprot_mouse_proteome	>tr|A0A087WSN6|A0A087WSN6_MOUSE Fibronectin OS=Mus musculus GN=Fn1 PE=1 SV=1	1	1	_TDELPQLVTLPHPNLHGPEILDVPSTVQK_.4
A0A087WSN6	Fn1	A0A087WSN6	A0A087WSN6_MOUSE	Fibronectin	TRUE	KO / Control	KO	Control	4	_TNTNVNC[Carbamidomethyl (C)]PIEC[Carbamidomethyl (C)]FMPLDVQADR_	14149.6	11015.1	-0.361282	0.361282	-22.1527	0.778473	0	0.643527	0.512801	3	1.17082	Mus musculus				tr	1	1	uniprot_mouse_proteome	>tr|A0A087WSN6|A0A087WSN6_MOUSE Fibronectin OS=Mus musculus GN=Fn1 PE=1 SV=1	1	1	_TNTNVNC[Carbamidomethyl (C)]PIEC[Carbamidomethyl (C)]FMPLDVQADR_.3
A0A087WSN6	Fn1	A0A087WSN6	A0A087WSN6_MOUSE	Fibronectin	TRUE	KO / Control	KO	Control	4	_VVTPLSPPTNLHLEANPDTGVLTVSWER_	103769	2791.49	-5.21619	5.21619	-97.3099	0.0269011	0	0.122958	0.283794	3	3.11597	Mus musculus				tr	1	1	uniprot_mouse_proteome	>tr|A0A087WSN6|A0A087WSN6_MOUSE Fibronectin OS=Mus musculus GN=Fn1 PE=1 SV=1	1	1	_VVTPLSPPTNLHLEANPDTGVLTVSWER_.3
A0A087WSN6	Fn1	A0A087WSN6	A0A087WSN6_MOUSE	Fibronectin	TRUE	KO / Control	KO	Control	8	_VTDATETTITISWR_	41282	3652.21	-3.49867	3.49867	-91.153	0.0884699	0	0.168844	0.308362	7	2.61828	Mus musculus				tr	1	1	uniprot_mouse_proteome	>tr|A0A087WSN6|A0A087WSN6_MOUSE Fibronectin OS=Mus musculus GN=Fn1 PE=1 SV=1	1	2	_VTDATETTITISWR_.2|_VTDATETTITISWR_.3
A0A087WSN6	Fn1	A0A087WSN6	A0A087WSN6_MOUSE	Fibronectin	TRUE	KO / Control	KO	Control	4	_SIPPYNTEVTETTIVITWTPAPR_	28990.7	305.139	-6.56998	6.56998	-98.9475	0.0105254	0	0.235823	0.343972	3	2.27892	Mus musculus				tr	1	1	uniprot_mouse_proteome	>tr|A0A087WSN6|A0A087WSN6_MOUSE Fibronectin OS=Mus musculus GN=Fn1 PE=1 SV=1	1	1	_SIPPYNTEVTETTIVITWTPAPR_.3
A0A087WSN6	Fn1	A0A087WSN6	A0A087WSN6_MOUSE	Fibronectin	TRUE	KO / Control	KO	Control	4	_PRPGVTEATITGLEPGTEYTIYVIALK_	15673.7	423.381	-5.21024	5.21024	-97.2988	0.0270122	0	0.558854	0.483419	3	4.85038	Mus musculus				tr	1	1	uniprot_mouse_proteome	>tr|A0A087WSN6|A0A087WSN6_MOUSE Fibronectin OS=Mus musculus GN=Fn1 PE=1 SV=1	1	1	_PRPGVTEATITGLEPGTEYTIYVIALK_.3
A0A087WSN6	Fn1	A0A087WSN6	A0A087WSN6_MOUSE	Fibronectin	TRUE	KO / Control	KO	Control	4	_TASPDQTEMTIEGLQPTVEYVVSVYAQNR_	13702.9	96.7334	-7.14626	7.14626	-99.2941	0.00705932	0	0.260158	0.356961	3	4.35124	Mus musculus				tr	1	1	uniprot_mouse_proteome	>tr|A0A087WSN6|A0A087WSN6_MOUSE Fibronectin OS=Mus musculus GN=Fn1 PE=1 SV=1	1	1	_TASPDQTEMTIEGLQPTVEYVVSVYAQNR_.4
A0A087WSN6	Fn1	A0A087WSN6	A0A087WSN6_MOUSE	Fibronectin	TRUE	KO / Control	KO	Control	4	_NSITLTNLNPGTEYVVSIIAVNGR_	8965.41	374.367	-4.58184	4.58184	-95.8243	0.0417569	0	0.0751122	0.258221	3	2.18767	Mus musculus				tr	1	1	uniprot_mouse_proteome	>tr|A0A087WSN6|A0A087WSN6_MOUSE Fibronectin OS=Mus musculus GN=Fn1 PE=1 SV=1	1	1	_NSITLTNLNPGTEYVVSIIAVNGR_.3
A0A087WSN6	Fn1	A0A087WSN6	A0A087WSN6_MOUSE	Fibronectin	TRUE	KO / Control	KO	Control	4	_PGVTEATITGLEPGTEYTIYVIALK_	5468.89	117.862	-5.53608	5.53608	-97.8449	0.0215514	0	0.127705	0.284818	3	3.25098	Mus musculus				tr	1	1	uniprot_mouse_proteome	>tr|A0A087WSN6|A0A087WSN6_MOUSE Fibronectin OS=Mus musculus GN=Fn1 PE=1 SV=1	1	1	_PGVTEATITGLEPGTEYTIYVIALK_.3
A0A087WSN6	Fn1	A0A087WSN6	A0A087WSN6_MOUSE	Fibronectin	TRUE	KO / Control	KO	Control	4	_GFNC[Carbamidomethyl (C)]ESKPEPEETC[Carbamidomethyl (C)]FDKYTGNTYK_	47167.6	28024.7	-0.751098	0.751098	-40.5849	0.594151	0	0.73366	0.546493	3	1.31227	Mus musculus				tr	1	1	uniprot_mouse_proteome	>tr|A0A087WSN6|A0A087WSN6_MOUSE Fibronectin OS=Mus musculus GN=Fn1 PE=1 SV=1	1	1	_GFNC[Carbamidomethyl (C)]ESKPEPEETC[Carbamidomethyl (C)]FDKYTGNTYK_.4
A0A087WSN6	Fn1	A0A087WSN6	A0A087WSN6_MOUSE	Fibronectin	TRUE	KO / Control	KO	Control	4	_LRPRPYLPNVDEEVQIGHVPR_	19713.4	933.809	-4.3999	4.3999	-95.2631	0.0473693	0	0.55129	0.48074	3	5.60041	Mus musculus				tr	1	1	uniprot_mouse_proteome	>tr|A0A087WSN6|A0A087WSN6_MOUSE Fibronectin OS=Mus musculus GN=Fn1 PE=1 SV=1	1	1	_LRPRPYLPNVDEEVQIGHVPR_.4
A0A087WSN6	Fn1	A0A087WSN6	A0A087WSN6_MOUSE	Fibronectin	TRUE	KO / Control	KO	Control	4	_DLEVIASTPTSLLISWEP[Oxidation (P)]P[Oxidation (P)]AVSVR_	8106.9	171.561	-5.56236	5.56236	-97.8838	0.0211624	0	0.116724	0.280752	3	2.79332	Mus musculus				tr	1	1	uniprot_mouse_proteome	>tr|A0A087WSN6|A0A087WSN6_MOUSE Fibronectin OS=Mus musculus GN=Fn1 PE=1 SV=1	1	1	_DLEVIASTPTSLLISWEP[Oxidation (P)]P[Oxidation (P)]AVSVR_.3
A0A087WSN6	Fn1	A0A087WSN6	A0A087WSN6_MOUSE	Fibronectin	TRUE	KO / Control	KO	Control	12	_IGDQWDKQHDLGHMMR_	15835.6	1771.15	-3.16041	3.16041	-88.8154	0.111846	0	0.0259113	0.233643	11	0.979376	Mus musculus				tr	1	1	uniprot_mouse_proteome	>tr|A0A087WSN6|A0A087WSN6_MOUSE Fibronectin OS=Mus musculus GN=Fn1 PE=1 SV=1	1	3	_IGDQWDKQHDLGHMMR_.4|_IGDQWDKQHDLGHMMR_.3|_IGDQWDKQHDLGHMMR_.5
A0A087WSN6	Fn1	A0A087WSN6	A0A087WSN6_MOUSE	Fibronectin	TRUE	KO / Control	KO	Control	8	_DGQERDAPIVNR_	16155.3	909.3	-4.1511	4.1511	-94.3715	0.0562851	0	0.830595	0.578695	7	2.7562	Mus musculus				tr	1	1	uniprot_mouse_proteome	>tr|A0A087WSN6|A0A087WSN6_MOUSE Fibronectin OS=Mus musculus GN=Fn1 PE=1 SV=1	1	2	_DGQERDAPIVNR_.3|_DGQERDAPIVNR_.2
A0A087WSN6	Fn1	A0A087WSN6	A0A087WSN6_MOUSE	Fibronectin	TRUE	KO / Control	KO	Control	4	_ITGYIIKYEKPGSPPR_	22638	699.06	-5.01719	5.01719	-96.912	0.03088	0	0.206635	0.32915	3	2.45244	Mus musculus				tr	1	1	uniprot_mouse_proteome	>tr|A0A087WSN6|A0A087WSN6_MOUSE Fibronectin OS=Mus musculus GN=Fn1 PE=1 SV=1	1	1	_ITGYIIKYEKPGSPPR_.4
A0A087WSN6	Fn1	A0A087WSN6	A0A087WSN6_MOUSE	Fibronectin	TRUE	KO / Control	KO	Control	4	_WKEATIPGHLNSYTIK_	17477.2	1591.88	-3.45668	3.45668	-90.8917	0.0910829	0	0.897258	0.598782	3	4.21604	Mus musculus				tr	1	1	uniprot_mouse_proteome	>tr|A0A087WSN6|A0A087WSN6_MOUSE Fibronectin OS=Mus musculus GN=Fn1 PE=1 SV=1	1	1	_WKEATIPGHLNSYTIK_.3
A0A087WSN6	Fn1	A0A087WSN6	A0A087WSN6_MOUSE	Fibronectin	TRUE	KO / Control	KO	Control	4	_GVTYNIIVEALQNQRR_	24251.9	324.149	-6.2253	6.2253	-98.6634	0.0133659	0	0.190011	0.320184	3	2.07739	Mus musculus				tr	1	1	uniprot_mouse_proteome	>tr|A0A087WSN6|A0A087WSN6_MOUSE Fibronectin OS=Mus musculus GN=Fn1 PE=1 SV=1	1	1	_GVTYNIIVEALQNQRR_.3
A0A087WSN6	Fn1	A0A087WSN6	A0A087WSN6_MOUSE	Fibronectin	TRUE	KO / Control	KO	Control	4	_VTIMWTPPDSVVSGYRVEVLPVSLPGEHGQR_	21537.2	49833.9	1.2103	1.2103	131.385	2.31385	0	0.710962	0.538186	3	1.48998	Mus musculus				tr	1	1	uniprot_mouse_proteome	>tr|A0A087WSN6|A0A087WSN6_MOUSE Fibronectin OS=Mus musculus GN=Fn1 PE=1 SV=1	1	1	_VTIMWTPPDSVVSGYRVEVLPVSLPGEHGQR_.4
A0A087WSN6	Fn1	A0A087WSN6	A0A087WSN6_MOUSE	Fibronectin	TRUE	KO / Control	KO	Control	4	_C[Carbamidomethyl (C)]DPHEATC[Carbamidomethyl (C)]YDDGKTYHVGEQWQK_	5861.33	2894.73	-1.0178	1.0178	-50.613	0.49387	0	0.455021	0.441957	3	3.23716	Mus musculus				tr	1	1	uniprot_mouse_proteome	>tr|A0A087WSN6|A0A087WSN6_MOUSE Fibronectin OS=Mus musculus GN=Fn1 PE=1 SV=1	1	1	_C[Carbamidomethyl (C)]DPHEATC[Carbamidomethyl (C)]YDDGKTYHVGEQWQK_.4
A0A087WSN7;B1AVU1;P49138;Q3UMW7;Q3UMW7-2;Q3UMW7-3;Q922R0;Q9D2E1	Mapkapk2;Prkx;Mapkapk2;Mapkapk3;Mapkapk3;Mapkapk3;Prkx;Tssk3	A0A087WSN7;B1AVU1;P49138;Q3UMW7;Q3UMW7-2;Q3UMW7-3;Q922R0;Q9D2E1	A0A087WSN7_MOUSE;B1AVU1_MOUSE;MAPK2_MOUSE;MAPK3_MOUSE;MAPK3_MOUSE;MAPK3_MOUSE;PRKX_MOUSE;TSSK3_MOUSE	MAP kinase-activated protein kinase 2 (Fragment);cAMP-dependent protein kinase catalytic subunit PRKX;MAP kinase-activated protein kinase 2;MAP kinase-activated protein kinase 3;Isoform 2 of MAP kinase-activated protein kinase 3;Isoform 3 of MAP kinase-activated protein kinase 3;cAMP-dependent protein kinase catalytic subunit PRKX;Testis-specific serine/threonine-protein kinase 3	TRUE	KO / Control	KO	Control	4	_LTDFGFAK_	17066.4	17013.6	-0.00446742	0.00446742	-0.309179	0.996908	0	0.0300187	0.236781	3	0.167733	Mus musculus	;;toll-like receptor signaling pathway,protein phosphorylation,inflammatory response,cellular response to DNA damage stimulus,peptidyl-serine phosphorylation,G2 DNA damage checkpoint,response to lipopolysaccharide,regulation of interleukin-6 production,regulation of tumor necrosis factor production,response to cytokine,cellular response to vascular endothelial growth factor stimulus,p38MAPK casca…	;;protein serine/threonine kinase activity,calmodulin-dependent protein kinase activity,signal transducer activity,protein binding,calmodulin binding,ATP binding,calcium-dependent protein serine/threonine kinase activity,mitogen-activated protein kinase binding;protein serine/threonine kinase activity,calmodulin-dependent protein kinase activity,signal transducer activity,calmodulin binding,ATP b…	;;nucleus,nucleoplasm,cytoplasm,centrosome,extracellular exosome;nucleus,nucleoplasm,cytoplasm;;;nucleus,cytoplasm;intracellular,nucleus,cytoplasm	tr;tr;sp;sp;sp;sp;sp;sp	1;1;1;1;;;1;2	1;1;2;2;;;1;1	uniprot_mouse_proteome	>tr|A0A087WSN7|A0A087WSN7_MOUSE MAP kinase-activated protein kinase 2 (Fragment) OS=Mus musculus GN=Mapkapk2 PE=1 SV=1;>tr|B1AVU1|B1AVU1_MOUSE cAMP-dependent protein kinase catalytic subunit PRKX OS=Mus musculus GN=Prkx PE=1 SV=1;>sp|P49138|MAPK2_MOUSE MAP kinase-activated protein kinase 2 OS=Mus musculus GN=Mapkapk2 PE=1 SV=2;>sp|Q3UMW7|MAPK3_MOUSE MAP kinase-activated protein kinase 3 OS=Mus mu…	1	1	_LTDFGFAK_.2
A0A087WSP5;P42225;Q8C3V4;Q99K94	Stat1	A0A087WSP5;P42225;Q8C3V4;Q99K94	A0A087WSP5_MOUSE;STAT1_MOUSE;Q8C3V4_MOUSE;Q99K94_MOUSE	Signal transducer and activator of transcription;Signal transducer and activator of transcription 1;Signal transducer and activator of transcription;Signal transducer and activator of transcription	TRUE	KO / Control	KO	Control	4	_ELSAVTFPDIIR_	9081.08	5388.12	-0.75308	0.75308	-40.6665	0.593335	0	0.486072	0.45471	3	1.26905	Mus musculus	;negative regulation of transcription from RNA polymerase II promoter,negative regulation of endothelial cell proliferation,positive regulation of mesenchymal cell proliferation,positive regulation of defense response to virus by host,negative regulation of mesenchymal to epithelial transition involved in metanephros morphogenesis,transcription, DNA-templated,apoptotic process,activation of cyste…	;RNA polymerase II core promoter proximal region sequence-specific DNA binding,RNA polymerase II core promoter sequence-specific DNA binding,transcription factor activity, RNA polymerase II core promoter sequence-specific,core promoter binding,double-stranded DNA binding,transcription factor activity, sequence-specific DNA binding,signal transducer activity,tumor necrosis factor receptor binding,…	;nuclear chromatin,nucleus,nucleoplasm,nucleolus,cytoplasm,cytosol,axon,dendrite,protein complex,perinuclear region of cytoplasm;;	tr;sp;tr;tr	1	1	uniprot_mouse_proteome	>tr|A0A087WSP5|A0A087WSP5_MOUSE Signal transducer and activator of transcription OS=Mus musculus GN=Stat1 PE=1 SV=1;>sp|P42225|STAT1_MOUSE Signal transducer and activator of transcription 1 OS=Mus musculus GN=Stat1 PE=1 SV=1;>tr|Q8C3V4|Q8C3V4_MOUSE Signal transducer and activator of transcription OS=Mus musculus GN=Stat1 PE=1 SV=1;>tr|Q99K94|Q99K94_MOUSE Signal transducer and activator of transcr…	1	1	_ELSAVTFPDIIR_.2
A0A087WSP5;P42225;Q8C3V4;Q99K94	Stat1	A0A087WSP5;P42225;Q8C3V4;Q99K94	A0A087WSP5_MOUSE;STAT1_MOUSE;Q8C3V4_MOUSE;Q99K94_MOUSE	Signal transducer and activator of transcription;Signal transducer and activator of transcription 1;Signal transducer and activator of transcription;Signal transducer and activator of transcription	TRUE	KO / Control	KO	Control	4	_[Acetyl (Protein N-term)]SQWFELQQLDSK_	4629.98	4371.48	-0.0828863	0.0828863	-5.58332	0.944167	0	0.312762	0.380904	3	2.98092	Mus musculus	;negative regulation of transcription from RNA polymerase II promoter,negative regulation of endothelial cell proliferation,positive regulation of mesenchymal cell proliferation,positive regulation of defense response to virus by host,negative regulation of mesenchymal to epithelial transition involved in metanephros morphogenesis,transcription, DNA-templated,apoptotic process,activation of cyste…	;RNA polymerase II core promoter proximal region sequence-specific DNA binding,RNA polymerase II core promoter sequence-specific DNA binding,transcription factor activity, RNA polymerase II core promoter sequence-specific,core promoter binding,double-stranded DNA binding,transcription factor activity, sequence-specific DNA binding,signal transducer activity,tumor necrosis factor receptor binding,…	;nuclear chromatin,nucleus,nucleoplasm,nucleolus,cytoplasm,cytosol,axon,dendrite,protein complex,perinuclear region of cytoplasm;;	tr;sp;tr;tr	1	1	uniprot_mouse_proteome	>tr|A0A087WSP5|A0A087WSP5_MOUSE Signal transducer and activator of transcription OS=Mus musculus GN=Stat1 PE=1 SV=1;>sp|P42225|STAT1_MOUSE Signal transducer and activator of transcription 1 OS=Mus musculus GN=Stat1 PE=1 SV=1;>tr|Q8C3V4|Q8C3V4_MOUSE Signal transducer and activator of transcription OS=Mus musculus GN=Stat1 PE=1 SV=1;>tr|Q99K94|Q99K94_MOUSE Signal transducer and activator of transcr…	1	1	_[Acetyl (Protein N-term)]SQWFELQQLDSK_.2
A0A087WSP5;P42225;Q8C3V4;Q99K94	Stat1	A0A087WSP5;P42225;Q8C3V4;Q99K94	A0A087WSP5_MOUSE;STAT1_MOUSE;Q8C3V4_MOUSE;Q99K94_MOUSE	Signal transducer and activator of transcription;Signal transducer and activator of transcription 1;Signal transducer and activator of transcription;Signal transducer and activator of transcription	TRUE	KO / Control	KO	Control	4	_FHDLLSQLDDQYSR_	3554.05	1678.82	-1.08201	1.08201	-52.7631	0.472369	0	0.557999	0.483214	3	2.66845	Mus musculus	;negative regulation of transcription from RNA polymerase II promoter,negative regulation of endothelial cell proliferation,positive regulation of mesenchymal cell proliferation,positive regulation of defense response to virus by host,negative regulation of mesenchymal to epithelial transition involved in metanephros morphogenesis,transcription, DNA-templated,apoptotic process,activation of cyste…	;RNA polymerase II core promoter proximal region sequence-specific DNA binding,RNA polymerase II core promoter sequence-specific DNA binding,transcription factor activity, RNA polymerase II core promoter sequence-specific,core promoter binding,double-stranded DNA binding,transcription factor activity, sequence-specific DNA binding,signal transducer activity,tumor necrosis factor receptor binding,…	;nuclear chromatin,nucleus,nucleoplasm,nucleolus,cytoplasm,cytosol,axon,dendrite,protein complex,perinuclear region of cytoplasm;;	tr;sp;tr;tr	1	1	uniprot_mouse_proteome	>tr|A0A087WSP5|A0A087WSP5_MOUSE Signal transducer and activator of transcription OS=Mus musculus GN=Stat1 PE=1 SV=1;>sp|P42225|STAT1_MOUSE Signal transducer and activator of transcription 1 OS=Mus musculus GN=Stat1 PE=1 SV=1;>tr|Q8C3V4|Q8C3V4_MOUSE Signal transducer and activator of transcription OS=Mus musculus GN=Stat1 PE=1 SV=1;>tr|Q99K94|Q99K94_MOUSE Signal transducer and activator of transcr…	1	1	_FHDLLSQLDDQYSR_.3
A0A0A0MQ76;Q6DFW4	Nop58	A0A0A0MQ76;Q6DFW4	A0A0A0MQ76_MOUSE;NOP58_MOUSE	Nucleolar protein 58	TRUE	KO / Control	KO	Control	4	_LIAHAGSLLNLAK_	16579.1	4908.13	-1.75612	1.75612	-70.3956	0.296044	0	0.194224	0.322504	3	0.762487	Mus musculus	;rRNA modification,snoRNA localization	;TFIID-class transcription factor binding,RNA binding,snoRNA binding,ATPase binding	;fibrillar center,nucleus,nucleolus,small nucleolar ribonucleoprotein complex,cytosol,Cajal body,membrane,box C/D snoRNP complex,small-subunit processome,pre-snoRNP complex	tr;sp	1	1	uniprot_mouse_proteome	>tr|A0A0A0MQ76|A0A0A0MQ76_MOUSE Nucleolar protein 58 OS=Mus musculus GN=Nop58 PE=1 SV=1;>sp|Q6DFW4|NOP58_MOUSE Nucleolar protein 58 OS=Mus musculus GN=Nop58 PE=1 SV=1	1	1	_LIAHAGSLLNLAK_.3
A0A0A0MQ76;Q6DFW4	Nop58	A0A0A0MQ76;Q6DFW4	A0A0A0MQ76_MOUSE;NOP58_MOUSE	Nucleolar protein 58	TRUE	KO / Control	KO	Control	4	_LQEVDSLWK_	13352.1	8435.64	-0.662495	0.662495	-36.8215	0.631785	0	0.47737	0.450884	3	0.355928	Mus musculus	;rRNA modification,snoRNA localization	;TFIID-class transcription factor binding,RNA binding,snoRNA binding,ATPase binding	;fibrillar center,nucleus,nucleolus,small nucleolar ribonucleoprotein complex,cytosol,Cajal body,membrane,box C/D snoRNP complex,small-subunit processome,pre-snoRNP complex	tr;sp	1	1	uniprot_mouse_proteome	>tr|A0A0A0MQ76|A0A0A0MQ76_MOUSE Nucleolar protein 58 OS=Mus musculus GN=Nop58 PE=1 SV=1;>sp|Q6DFW4|NOP58_MOUSE Nucleolar protein 58 OS=Mus musculus GN=Nop58 PE=1 SV=1	1	1	_LQEVDSLWK_.2
A0A0A0MQ76;Q6DFW4	Nop58	A0A0A0MQ76;Q6DFW4	A0A0A0MQ76_MOUSE;NOP58_MOUSE	Nucleolar protein 58	TRUE	KO / Control	KO	Control	8	_FQDTAEALAAFTALMEGK_	3807.79	941.216	-2.01636	2.01636	-75.2818	0.247182	0	0.365941	0.405838	7	2.79024	Mus musculus	;rRNA modification,snoRNA localization	;TFIID-class transcription factor binding,RNA binding,snoRNA binding,ATPase binding	;fibrillar center,nucleus,nucleolus,small nucleolar ribonucleoprotein complex,cytosol,Cajal body,membrane,box C/D snoRNP complex,small-subunit processome,pre-snoRNP complex	tr;sp	1	1	uniprot_mouse_proteome	>tr|A0A0A0MQ76|A0A0A0MQ76_MOUSE Nucleolar protein 58 OS=Mus musculus GN=Nop58 PE=1 SV=1;>sp|Q6DFW4|NOP58_MOUSE Nucleolar protein 58 OS=Mus musculus GN=Nop58 PE=1 SV=1	1	2	_FQDTAEALAAFTALMEGK_.2|_FQDTAEALAAFTALMEGK_.3
A0A0A0MQ90;P97352	S100a13	A0A0A0MQ90;P97352	A0A0A0MQ90_MOUSE;S10AD_MOUSE	Protein S100-A13	TRUE	KO / Control	KO	Control	4	_TLDVNQDSELR_	88245	71847.6	-0.296573	0.296573	-18.5816	0.814184	0	0.70071	0.534526	3	0.409222	Mus musculus	;positive regulation of I-kappaB kinase/NF-kappaB signaling,cytokine secretion,interleukin-1 alpha secretion	;copper ion binding,calcium ion binding,zinc ion binding,lipid binding,fibroblast growth factor binding,protein homodimerization activity,RAGE receptor binding	;extracellular space,nucleus,nucleolus,cytoplasm,cytosol,plasma membrane,perinuclear region of cytoplasm,extracellular exosome	tr;sp	1	1	uniprot_mouse_proteome	>tr|A0A0A0MQ90|A0A0A0MQ90_MOUSE Protein S100-A13 OS=Mus musculus GN=S100a13 PE=1 SV=1;>sp|P97352|S10AD_MOUSE Protein S100-A13 OS=Mus musculus GN=S100a13 PE=1 SV=1	1	1	_TLDVNQDSELR_.2
A0A0A0MQA5;P68368	Tuba4a	A0A0A0MQA5;P68368	A0A0A0MQA5_MOUSE;TBA4A_MOUSE	Tubulin alpha chain (Fragment);Tubulin alpha-4A chain	TRUE	KO / Control	KO	Control	4	_DVNAAIAAIK_	677647	729713	0.106794	0.106794	7.68324	1.07683	0	0.128213	0.285172	3	0.105911	Mus musculus	;cytoskeleton organization,microtubule-based process	;GTPase activity,structural constituent of cytoskeleton,GTP binding,enzyme binding	;cytoplasm,microtubule,microtubule cytoskeleton,extracellular exosome	tr;sp	1	1	uniprot_mouse_proteome	>tr|A0A0A0MQA5|A0A0A0MQA5_MOUSE Tubulin alpha chain (Fragment) OS=Mus musculus GN=Tuba4a PE=1 SV=1;>sp|P68368|TBA4A_MOUSE Tubulin alpha-4A chain OS=Mus musculus GN=Tuba4a PE=1 SV=1	1	1	_DVNAAIAAIK_.2
A0A0A0MQA5;P68368	Tuba4a	A0A0A0MQA5;P68368	A0A0A0MQA5_MOUSE;TBA4A_MOUSE	Tubulin alpha chain (Fragment);Tubulin alpha-4A chain	TRUE	KO / Control	KO	Control	4	_TIGGGDDSFTTFFC[Carbamidomethyl (C)]ETGAGK_	64577.1	42537	-0.602304	0.602304	-34.1299	0.658701	0	0.941315	0.612478	3	0.274348	Mus musculus	;cytoskeleton organization,microtubule-based process	;GTPase activity,structural constituent of cytoskeleton,GTP binding,enzyme binding	;cytoplasm,microtubule,microtubule cytoskeleton,extracellular exosome	tr;sp	1	1	uniprot_mouse_proteome	>tr|A0A0A0MQA5|A0A0A0MQA5_MOUSE Tubulin alpha chain (Fragment) OS=Mus musculus GN=Tuba4a PE=1 SV=1;>sp|P68368|TBA4A_MOUSE Tubulin alpha-4A chain OS=Mus musculus GN=Tuba4a PE=1 SV=1	1	1	_TIGGGDDSFTTFFC[Carbamidomethyl (C)]ETGAGK_.2
A0A0A0MQD2;B2RUF0;P62960;Q9JKB3;Q9JKB3-2;Q9Z2C8;Q9Z2C8-2	Ybx2;Ybx2;Ybx1;Ybx3;Ybx3;Ybx2;Ybx2	A0A0A0MQD2;B2RUF0;P62960;Q9JKB3;Q9JKB3-2;Q9Z2C8;Q9Z2C8-2	A0A0A0MQD2_MOUSE;B2RUF0_MOUSE;YBOX1_MOUSE;YBOX3_MOUSE;YBOX3_MOUSE;YBOX2_MOUSE;YBOX2_MOUSE	Y-box-binding protein 2;Y box protein 2;Nuclease-sensitive element-binding protein 1;Y-box-binding protein 3;Isoform 2 of Y-box-binding protein 3;Y-box-binding protein 2;Isoform 2 of Y-box-binding protein 2	TRUE	KO / Control	KO	Control	4	_SVGDGETVEFDVVEGEK_	67229.1	61840.4	-0.120535	0.120535	-8.01537	0.919846	0	0.265439	0.35902	3	0.176527	Mus musculus	;;negative regulation of transcription from RNA polymerase II promoter,in utero embryonic development,regulation of transcription, DNA-templated,transcription from RNA polymerase II promoter,mRNA processing,RNA splicing,positive regulation of transcription from RNA polymerase II promoter,negative regulation of striated muscle cell differentiation,positive regulation of cell division,CRD-mediated …	;;RNA polymerase II core promoter proximal region sequence-specific DNA binding,transcriptional activator activity, RNA polymerase II core promoter proximal region sequence-specific binding,DNA binding,chromatin binding,single-stranded DNA binding,RNA binding,protein binding,GTPase binding;RNA polymerase II regulatory region sequence-specific DNA binding,transcriptional repressor activity, RNA po…	;;nucleus,U12-type spliceosomal complex,cytoplasm,cytosol,cytoplasmic stress granule,intracellular ribonucleoprotein complex,nuclear membrane,intracellular membrane-bounded organelle,extracellular exosome,CRD-mediated mRNA stability complex,histone pre-mRNA 3'end processing complex;nucleus,cytoplasm,cytosol,gap junction,polysome,intracellular ribonucleoprotein complex;;fibrillar center,cytoplasm,…	tr;tr;sp;sp;sp;sp;sp	1;1;1;1;;1;	1;1;3;2;;1;	uniprot_mouse_proteome	>tr|A0A0A0MQD2|A0A0A0MQD2_MOUSE Y-box-binding protein 2 OS=Mus musculus GN=Ybx2 PE=1 SV=1;>tr|B2RUF0|B2RUF0_MOUSE Y box protein 2 OS=Mus musculus GN=Ybx2 PE=1 SV=1;>sp|P62960|YBOX1_MOUSE Nuclease-sensitive element-binding protein 1 OS=Mus musculus GN=Ybx1 PE=1 SV=3;>sp|Q9JKB3|YBOX3_MOUSE Y-box-binding protein 3 OS=Mus musculus GN=Ybx3 PE=1 SV=2;>sp|Q9JKB3-2|YBOX3_MOUSE Isoform 2 of Y-box-binding …	1	1	_SVGDGETVEFDVVEGEK_.2
A0A0A0MQD2;B2RUF0;P62960;Q9JKB3;Q9JKB3-2;Q9Z2C8;Q9Z2C8-2	Ybx2;Ybx2;Ybx1;Ybx3;Ybx3;Ybx2;Ybx2	A0A0A0MQD2;B2RUF0;P62960;Q9JKB3;Q9JKB3-2;Q9Z2C8;Q9Z2C8-2	A0A0A0MQD2_MOUSE;B2RUF0_MOUSE;YBOX1_MOUSE;YBOX3_MOUSE;YBOX3_MOUSE;YBOX2_MOUSE;YBOX2_MOUSE	Y-box-binding protein 2;Y box protein 2;Nuclease-sensitive element-binding protein 1;Y-box-binding protein 3;Isoform 2 of Y-box-binding protein 3;Y-box-binding protein 2;Isoform 2 of Y-box-binding protein 2	TRUE	KO / Control	KO	Control	8	_NDTKEDVFVHQTAIK_	11772.1	4937.76	-1.25345	1.25345	-58.0555	0.419445	0	0.833204	0.579619	7	2.33101	Mus musculus	;;negative regulation of transcription from RNA polymerase II promoter,in utero embryonic development,regulation of transcription, DNA-templated,transcription from RNA polymerase II promoter,mRNA processing,RNA splicing,positive regulation of transcription from RNA polymerase II promoter,negative regulation of striated muscle cell differentiation,positive regulation of cell division,CRD-mediated …	;;RNA polymerase II core promoter proximal region sequence-specific DNA binding,transcriptional activator activity, RNA polymerase II core promoter proximal region sequence-specific binding,DNA binding,chromatin binding,single-stranded DNA binding,RNA binding,protein binding,GTPase binding;RNA polymerase II regulatory region sequence-specific DNA binding,transcriptional repressor activity, RNA po…	;;nucleus,U12-type spliceosomal complex,cytoplasm,cytosol,cytoplasmic stress granule,intracellular ribonucleoprotein complex,nuclear membrane,intracellular membrane-bounded organelle,extracellular exosome,CRD-mediated mRNA stability complex,histone pre-mRNA 3'end processing complex;nucleus,cytoplasm,cytosol,gap junction,polysome,intracellular ribonucleoprotein complex;;fibrillar center,cytoplasm,…	tr;tr;sp;sp;sp;sp;sp	1;1;1;1;;1;	1;1;3;2;;1;	uniprot_mouse_proteome	>tr|A0A0A0MQD2|A0A0A0MQD2_MOUSE Y-box-binding protein 2 OS=Mus musculus GN=Ybx2 PE=1 SV=1;>tr|B2RUF0|B2RUF0_MOUSE Y box protein 2 OS=Mus musculus GN=Ybx2 PE=1 SV=1;>sp|P62960|YBOX1_MOUSE Nuclease-sensitive element-binding protein 1 OS=Mus musculus GN=Ybx1 PE=1 SV=3;>sp|Q9JKB3|YBOX3_MOUSE Y-box-binding protein 3 OS=Mus musculus GN=Ybx3 PE=1 SV=2;>sp|Q9JKB3-2|YBOX3_MOUSE Isoform 2 of Y-box-binding …	1	2	_NDTKEDVFVHQTAIK_.4|_NDTKEDVFVHQTAIK_.3
A0A0A0MQF6;P16858	Gapdh	A0A0A0MQF6;P16858	A0A0A0MQF6_MOUSE;G3P_MOUSE	Glyceraldehyde-3-phosphate dehydrogenase	TRUE	KO / Control	KO	Control	8	_VPTPNVSVVDLTC[Carbamidomethyl (C)]R_	2586178	2874954	0.152717	0.152717	11.1661	1.11166	0	0.402324	0.418375	7	0.278004	Mus musculus	;microtubule cytoskeleton organization,glucose metabolic process,glycolytic process,multicellular organism development,negative regulation of endopeptidase activity,negative regulation of translation,killing of cells of other organism,peptidyl-cysteine S-trans-nitrosylation,positive regulation of cytokine secretion,protein stabilization,defense response to fungus,neuron apoptotic process,killing …	;glyceraldehyde-3-phosphate dehydrogenase (NAD+) (phosphorylating) activity,protein binding,microtubule binding,aspartic-type endopeptidase inhibitor activity,enzyme binding,peptidyl-cysteine S-nitrosylase activity,identical protein binding,NADP binding,NAD binding,disordered domain specific binding	;nucleus,cytoplasm,mitochondrion,lipid particle,cytosol,plasma membrane,microtubule cytoskeleton,membrane,intracellular ribonucleoprotein complex,extracellular matrix,nuclear membrane,vesicle,myelin sheath,intracellular membrane-bounded organelle,extracellular exosome,GAIT complex	tr;sp	1	1;2	uniprot_mouse_proteome	>tr|A0A0A0MQF6|A0A0A0MQF6_MOUSE Glyceraldehyde-3-phosphate dehydrogenase OS=Mus musculus GN=Gapdh PE=1 SV=1;>sp|P16858|G3P_MOUSE Glyceraldehyde-3-phosphate dehydrogenase OS=Mus musculus GN=Gapdh PE=1 SV=2	1	2	_VPTPNVSVVDLTC[Carbamidomethyl (C)]R_.2|_VPTPNVSVVDLTC[Carbamidomethyl (C)]R_.3
A0A0A0MQF6;P16858	Gapdh	A0A0A0MQF6;P16858	A0A0A0MQF6_MOUSE;G3P_MOUSE	Glyceraldehyde-3-phosphate dehydrogenase	TRUE	KO / Control	KO	Control	4	_LTGMAFR_	4713854	3.91653e+06	-0.26733	0.26733	-16.9144	0.830856	0	0.760099	0.555416	3	0.427118	Mus musculus	;microtubule cytoskeleton organization,glucose metabolic process,glycolytic process,multicellular organism development,negative regulation of endopeptidase activity,negative regulation of translation,killing of cells of other organism,peptidyl-cysteine S-trans-nitrosylation,positive regulation of cytokine secretion,protein stabilization,defense response to fungus,neuron apoptotic process,killing …	;glyceraldehyde-3-phosphate dehydrogenase (NAD+) (phosphorylating) activity,protein binding,microtubule binding,aspartic-type endopeptidase inhibitor activity,enzyme binding,peptidyl-cysteine S-nitrosylase activity,identical protein binding,NADP binding,NAD binding,disordered domain specific binding	;nucleus,cytoplasm,mitochondrion,lipid particle,cytosol,plasma membrane,microtubule cytoskeleton,membrane,intracellular ribonucleoprotein complex,extracellular matrix,nuclear membrane,vesicle,myelin sheath,intracellular membrane-bounded organelle,extracellular exosome,GAIT complex	tr;sp	1	1;2	uniprot_mouse_proteome	>tr|A0A0A0MQF6|A0A0A0MQF6_MOUSE Glyceraldehyde-3-phosphate dehydrogenase OS=Mus musculus GN=Gapdh PE=1 SV=1;>sp|P16858|G3P_MOUSE Glyceraldehyde-3-phosphate dehydrogenase OS=Mus musculus GN=Gapdh PE=1 SV=2	1	1	_LTGMAFR_.2
A0A0A0MQF6;P16858	Gapdh	A0A0A0MQF6;P16858	A0A0A0MQF6_MOUSE;G3P_MOUSE	Glyceraldehyde-3-phosphate dehydrogenase	TRUE	KO / Control	KO	Control	8	_VIPELNGK_	1.33143e+06	1.72578e+06	0.374279	0.374279	29.6191	1.29619	0	0.772242	0.559786	7	0.720617	Mus musculus	;microtubule cytoskeleton organization,glucose metabolic process,glycolytic process,multicellular organism development,negative regulation of endopeptidase activity,negative regulation of translation,killing of cells of other organism,peptidyl-cysteine S-trans-nitrosylation,positive regulation of cytokine secretion,protein stabilization,defense response to fungus,neuron apoptotic process,killing …	;glyceraldehyde-3-phosphate dehydrogenase (NAD+) (phosphorylating) activity,protein binding,microtubule binding,aspartic-type endopeptidase inhibitor activity,enzyme binding,peptidyl-cysteine S-nitrosylase activity,identical protein binding,NADP binding,NAD binding,disordered domain specific binding	;nucleus,cytoplasm,mitochondrion,lipid particle,cytosol,plasma membrane,microtubule cytoskeleton,membrane,intracellular ribonucleoprotein complex,extracellular matrix,nuclear membrane,vesicle,myelin sheath,intracellular membrane-bounded organelle,extracellular exosome,GAIT complex	tr;sp	1	1;2	uniprot_mouse_proteome	>tr|A0A0A0MQF6|A0A0A0MQF6_MOUSE Glyceraldehyde-3-phosphate dehydrogenase OS=Mus musculus GN=Gapdh PE=1 SV=1;>sp|P16858|G3P_MOUSE Glyceraldehyde-3-phosphate dehydrogenase OS=Mus musculus GN=Gapdh PE=1 SV=2	1	2	_VIPELNGK_.2|_VIPELNGK_.1
A0A0A0MQF6;P16858	Gapdh	A0A0A0MQF6;P16858	A0A0A0MQF6_MOUSE;G3P_MOUSE	Glyceraldehyde-3-phosphate dehydrogenase	TRUE	KO / Control	KO	Control	8	_LISWYDNEYGYSNR_	1.46341e+06	565342	-1.37213	1.37213	-61.3681	0.386319	0	0.0243232	0.230443	7	0.881578	Mus musculus	;microtubule cytoskeleton organization,glucose metabolic process,glycolytic process,multicellular organism development,negative regulation of endopeptidase activity,negative regulation of translation,killing of cells of other organism,peptidyl-cysteine S-trans-nitrosylation,positive regulation of cytokine secretion,protein stabilization,defense response to fungus,neuron apoptotic process,killing …	;glyceraldehyde-3-phosphate dehydrogenase (NAD+) (phosphorylating) activity,protein binding,microtubule binding,aspartic-type endopeptidase inhibitor activity,enzyme binding,peptidyl-cysteine S-nitrosylase activity,identical protein binding,NADP binding,NAD binding,disordered domain specific binding	;nucleus,cytoplasm,mitochondrion,lipid particle,cytosol,plasma membrane,microtubule cytoskeleton,membrane,intracellular ribonucleoprotein complex,extracellular matrix,nuclear membrane,vesicle,myelin sheath,intracellular membrane-bounded organelle,extracellular exosome,GAIT complex	tr;sp	1	1;2	uniprot_mouse_proteome	>tr|A0A0A0MQF6|A0A0A0MQF6_MOUSE Glyceraldehyde-3-phosphate dehydrogenase OS=Mus musculus GN=Gapdh PE=1 SV=1;>sp|P16858|G3P_MOUSE Glyceraldehyde-3-phosphate dehydrogenase OS=Mus musculus GN=Gapdh PE=1 SV=2	1	2	_LISWYDNEYGYSNR_.2|_LISWYDNEYGYSNR_.3
A0A0A0MQF6;P16858	Gapdh	A0A0A0MQF6;P16858	A0A0A0MQF6_MOUSE;G3P_MOUSE	Glyceraldehyde-3-phosphate dehydrogenase	TRUE	KO / Control	KO	Control	4	_VGVNGFGR_	883944	1.10121e+06	0.317069	0.317069	24.5797	1.2458	0	0.899197	0.599409	3	0.603235	Mus musculus	;microtubule cytoskeleton organization,glucose metabolic process,glycolytic process,multicellular organism development,negative regulation of endopeptidase activity,negative regulation of translation,killing of cells of other organism,peptidyl-cysteine S-trans-nitrosylation,positive regulation of cytokine secretion,protein stabilization,defense response to fungus,neuron apoptotic process,killing …	;glyceraldehyde-3-phosphate dehydrogenase (NAD+) (phosphorylating) activity,protein binding,microtubule binding,aspartic-type endopeptidase inhibitor activity,enzyme binding,peptidyl-cysteine S-nitrosylase activity,identical protein binding,NADP binding,NAD binding,disordered domain specific binding	;nucleus,cytoplasm,mitochondrion,lipid particle,cytosol,plasma membrane,microtubule cytoskeleton,membrane,intracellular ribonucleoprotein complex,extracellular matrix,nuclear membrane,vesicle,myelin sheath,intracellular membrane-bounded organelle,extracellular exosome,GAIT complex	tr;sp	1	1;2	uniprot_mouse_proteome	>tr|A0A0A0MQF6|A0A0A0MQF6_MOUSE Glyceraldehyde-3-phosphate dehydrogenase OS=Mus musculus GN=Gapdh PE=1 SV=1;>sp|P16858|G3P_MOUSE Glyceraldehyde-3-phosphate dehydrogenase OS=Mus musculus GN=Gapdh PE=1 SV=2	1	1	_VGVNGFGR_.2
A0A0A0MQF6;P16858	Gapdh	A0A0A0MQF6;P16858	A0A0A0MQF6_MOUSE;G3P_MOUSE	Glyceraldehyde-3-phosphate dehydrogenase	TRUE	KO / Control	KO	Control	4	_VIISAPSADAPM[Oxidation (M)]FVMGVNHEK_	469268	619412	0.400486	0.400486	31.9953	1.31995	0	0.994049	0.627476	3	0.787516	Mus musculus	;microtubule cytoskeleton organization,glucose metabolic process,glycolytic process,multicellular organism development,negative regulation of endopeptidase activity,negative regulation of translation,killing of cells of other organism,peptidyl-cysteine S-trans-nitrosylation,positive regulation of cytokine secretion,protein stabilization,defense response to fungus,neuron apoptotic process,killing …	;glyceraldehyde-3-phosphate dehydrogenase (NAD+) (phosphorylating) activity,protein binding,microtubule binding,aspartic-type endopeptidase inhibitor activity,enzyme binding,peptidyl-cysteine S-nitrosylase activity,identical protein binding,NADP binding,NAD binding,disordered domain specific binding	;nucleus,cytoplasm,mitochondrion,lipid particle,cytosol,plasma membrane,microtubule cytoskeleton,membrane,intracellular ribonucleoprotein complex,extracellular matrix,nuclear membrane,vesicle,myelin sheath,intracellular membrane-bounded organelle,extracellular exosome,GAIT complex	tr;sp	1	1;2	uniprot_mouse_proteome	>tr|A0A0A0MQF6|A0A0A0MQF6_MOUSE Glyceraldehyde-3-phosphate dehydrogenase OS=Mus musculus GN=Gapdh PE=1 SV=1;>sp|P16858|G3P_MOUSE Glyceraldehyde-3-phosphate dehydrogenase OS=Mus musculus GN=Gapdh PE=1 SV=2	1	1	_VIISAPSADAPM[Oxidation (M)]FVMGVNHEK_.3
A0A0A0MQF6;P16858	Gapdh	A0A0A0MQF6;P16858	A0A0A0MQF6_MOUSE;G3P_MOUSE	Glyceraldehyde-3-phosphate dehydrogenase	TRUE	KO / Control	KO	Control	4	_VIISAPSADAP[Oxidation (P)]MFVMGVNHEK_	466511	621047	0.412789	0.412789	33.1257	1.33126	0	0.96149	0.617868	3	0.777907	Mus musculus	;microtubule cytoskeleton organization,glucose metabolic process,glycolytic process,multicellular organism development,negative regulation of endopeptidase activity,negative regulation of translation,killing of cells of other organism,peptidyl-cysteine S-trans-nitrosylation,positive regulation of cytokine secretion,protein stabilization,defense response to fungus,neuron apoptotic process,killing …	;glyceraldehyde-3-phosphate dehydrogenase (NAD+) (phosphorylating) activity,protein binding,microtubule binding,aspartic-type endopeptidase inhibitor activity,enzyme binding,peptidyl-cysteine S-nitrosylase activity,identical protein binding,NADP binding,NAD binding,disordered domain specific binding	;nucleus,cytoplasm,mitochondrion,lipid particle,cytosol,plasma membrane,microtubule cytoskeleton,membrane,intracellular ribonucleoprotein complex,extracellular matrix,nuclear membrane,vesicle,myelin sheath,intracellular membrane-bounded organelle,extracellular exosome,GAIT complex	tr;sp	1	1;2	uniprot_mouse_proteome	>tr|A0A0A0MQF6|A0A0A0MQF6_MOUSE Glyceraldehyde-3-phosphate dehydrogenase OS=Mus musculus GN=Gapdh PE=1 SV=1;>sp|P16858|G3P_MOUSE Glyceraldehyde-3-phosphate dehydrogenase OS=Mus musculus GN=Gapdh PE=1 SV=2	1	1	_VIISAPSADAP[Oxidation (P)]MFVMGVNHEK_.3
A0A0A0MQF6;P16858	Gapdh	A0A0A0MQF6;P16858	A0A0A0MQF6_MOUSE;G3P_MOUSE	Glyceraldehyde-3-phosphate dehydrogenase	TRUE	KO / Control	KO	Control	4	_VIISAPSADAPMFVM[Oxidation (M)]GVNHEK_	450963	608609	0.432507	0.432507	34.9577	1.34958	0	0.973995	0.621588	3	0.763056	Mus musculus	;microtubule cytoskeleton organization,glucose metabolic process,glycolytic process,multicellular organism development,negative regulation of endopeptidase activity,negative regulation of translation,killing of cells of other organism,peptidyl-cysteine S-trans-nitrosylation,positive regulation of cytokine secretion,protein stabilization,defense response to fungus,neuron apoptotic process,killing …	;glyceraldehyde-3-phosphate dehydrogenase (NAD+) (phosphorylating) activity,protein binding,microtubule binding,aspartic-type endopeptidase inhibitor activity,enzyme binding,peptidyl-cysteine S-nitrosylase activity,identical protein binding,NADP binding,NAD binding,disordered domain specific binding	;nucleus,cytoplasm,mitochondrion,lipid particle,cytosol,plasma membrane,microtubule cytoskeleton,membrane,intracellular ribonucleoprotein complex,extracellular matrix,nuclear membrane,vesicle,myelin sheath,intracellular membrane-bounded organelle,extracellular exosome,GAIT complex	tr;sp	1	1;2	uniprot_mouse_proteome	>tr|A0A0A0MQF6|A0A0A0MQF6_MOUSE Glyceraldehyde-3-phosphate dehydrogenase OS=Mus musculus GN=Gapdh PE=1 SV=1;>sp|P16858|G3P_MOUSE Glyceraldehyde-3-phosphate dehydrogenase OS=Mus musculus GN=Gapdh PE=1 SV=2	1	1	_VIISAPSADAPMFVM[Oxidation (M)]GVNHEK_.3
A0A0A0MQF6;P16858	Gapdh	A0A0A0MQF6;P16858	A0A0A0MQF6_MOUSE;G3P_MOUSE	Glyceraldehyde-3-phosphate dehydrogenase	TRUE	KO / Control	KO	Control	8	_WGEAGAEYVVESTGVFTTMEK_	299209	79670.7	-1.90903	1.90903	-73.3729	0.266271	0	0.0197824	0.221693	7	0.578832	Mus musculus	;microtubule cytoskeleton organization,glucose metabolic process,glycolytic process,multicellular organism development,negative regulation of endopeptidase activity,negative regulation of translation,killing of cells of other organism,peptidyl-cysteine S-trans-nitrosylation,positive regulation of cytokine secretion,protein stabilization,defense response to fungus,neuron apoptotic process,killing …	;glyceraldehyde-3-phosphate dehydrogenase (NAD+) (phosphorylating) activity,protein binding,microtubule binding,aspartic-type endopeptidase inhibitor activity,enzyme binding,peptidyl-cysteine S-nitrosylase activity,identical protein binding,NADP binding,NAD binding,disordered domain specific binding	;nucleus,cytoplasm,mitochondrion,lipid particle,cytosol,plasma membrane,microtubule cytoskeleton,membrane,intracellular ribonucleoprotein complex,extracellular matrix,nuclear membrane,vesicle,myelin sheath,intracellular membrane-bounded organelle,extracellular exosome,GAIT complex	tr;sp	1	1;2	uniprot_mouse_proteome	>tr|A0A0A0MQF6|A0A0A0MQF6_MOUSE Glyceraldehyde-3-phosphate dehydrogenase OS=Mus musculus GN=Gapdh PE=1 SV=1;>sp|P16858|G3P_MOUSE Glyceraldehyde-3-phosphate dehydrogenase OS=Mus musculus GN=Gapdh PE=1 SV=2	1	2	_WGEAGAEYVVESTGVFTTMEK_.3|_WGEAGAEYVVESTGVFTTMEK_.2
A0A0A0MQF6;P16858	Gapdh	A0A0A0MQF6;P16858	A0A0A0MQF6_MOUSE;G3P_MOUSE	Glyceraldehyde-3-phosphate dehydrogenase	TRUE	KO / Control	KO	Control	4	_PITIFQERDPTNIK_	442454	199629	-1.1482	1.1482	-54.8813	0.451187	0	0.355719	0.401878	3	0.910682	Mus musculus	;microtubule cytoskeleton organization,glucose metabolic process,glycolytic process,multicellular organism development,negative regulation of endopeptidase activity,negative regulation of translation,killing of cells of other organism,peptidyl-cysteine S-trans-nitrosylation,positive regulation of cytokine secretion,protein stabilization,defense response to fungus,neuron apoptotic process,killing …	;glyceraldehyde-3-phosphate dehydrogenase (NAD+) (phosphorylating) activity,protein binding,microtubule binding,aspartic-type endopeptidase inhibitor activity,enzyme binding,peptidyl-cysteine S-nitrosylase activity,identical protein binding,NADP binding,NAD binding,disordered domain specific binding	;nucleus,cytoplasm,mitochondrion,lipid particle,cytosol,plasma membrane,microtubule cytoskeleton,membrane,intracellular ribonucleoprotein complex,extracellular matrix,nuclear membrane,vesicle,myelin sheath,intracellular membrane-bounded organelle,extracellular exosome,GAIT complex	tr;sp	1	1;2	uniprot_mouse_proteome	>tr|A0A0A0MQF6|A0A0A0MQF6_MOUSE Glyceraldehyde-3-phosphate dehydrogenase OS=Mus musculus GN=Gapdh PE=1 SV=1;>sp|P16858|G3P_MOUSE Glyceraldehyde-3-phosphate dehydrogenase OS=Mus musculus GN=Gapdh PE=1 SV=2	1	1	_PITIFQERDPTNIK_.3
A0A0A0MQF6;P16858	Gapdh	A0A0A0MQF6;P16858	A0A0A0MQF6_MOUSE;G3P_MOUSE	Glyceraldehyde-3-phosphate dehydrogenase	TRUE	KO / Control	KO	Control	4	_VVDLMAYM[Oxidation (M)]ASK_	280224	243254	-0.204115	0.204115	-13.1929	0.868071	0	0.763975	0.556785	3	0.64955	Mus musculus	;microtubule cytoskeleton organization,glucose metabolic process,glycolytic process,multicellular organism development,negative regulation of endopeptidase activity,negative regulation of translation,killing of cells of other organism,peptidyl-cysteine S-trans-nitrosylation,positive regulation of cytokine secretion,protein stabilization,defense response to fungus,neuron apoptotic process,killing …	;glyceraldehyde-3-phosphate dehydrogenase (NAD+) (phosphorylating) activity,protein binding,microtubule binding,aspartic-type endopeptidase inhibitor activity,enzyme binding,peptidyl-cysteine S-nitrosylase activity,identical protein binding,NADP binding,NAD binding,disordered domain specific binding	;nucleus,cytoplasm,mitochondrion,lipid particle,cytosol,plasma membrane,microtubule cytoskeleton,membrane,intracellular ribonucleoprotein complex,extracellular matrix,nuclear membrane,vesicle,myelin sheath,intracellular membrane-bounded organelle,extracellular exosome,GAIT complex	tr;sp	1	1;2	uniprot_mouse_proteome	>tr|A0A0A0MQF6|A0A0A0MQF6_MOUSE Glyceraldehyde-3-phosphate dehydrogenase OS=Mus musculus GN=Gapdh PE=1 SV=1;>sp|P16858|G3P_MOUSE Glyceraldehyde-3-phosphate dehydrogenase OS=Mus musculus GN=Gapdh PE=1 SV=2	1	1	_VVDLMAYM[Oxidation (M)]ASK_.2
A0A0A0MQF6;P16858	Gapdh	A0A0A0MQF6;P16858	A0A0A0MQF6_MOUSE;G3P_MOUSE	Glyceraldehyde-3-phosphate dehydrogenase	TRUE	KO / Control	KO	Control	4	_VVDLM[Oxidation (M)]AYMASK_	229366	223624	-0.0365758	0.0365758	-2.50338	0.974966	0	0.661936	0.520085	3	0.660964	Mus musculus	;microtubule cytoskeleton organization,glucose metabolic process,glycolytic process,multicellular organism development,negative regulation of endopeptidase activity,negative regulation of translation,killing of cells of other organism,peptidyl-cysteine S-trans-nitrosylation,positive regulation of cytokine secretion,protein stabilization,defense response to fungus,neuron apoptotic process,killing …	;glyceraldehyde-3-phosphate dehydrogenase (NAD+) (phosphorylating) activity,protein binding,microtubule binding,aspartic-type endopeptidase inhibitor activity,enzyme binding,peptidyl-cysteine S-nitrosylase activity,identical protein binding,NADP binding,NAD binding,disordered domain specific binding	;nucleus,cytoplasm,mitochondrion,lipid particle,cytosol,plasma membrane,microtubule cytoskeleton,membrane,intracellular ribonucleoprotein complex,extracellular matrix,nuclear membrane,vesicle,myelin sheath,intracellular membrane-bounded organelle,extracellular exosome,GAIT complex	tr;sp	1	1;2	uniprot_mouse_proteome	>tr|A0A0A0MQF6|A0A0A0MQF6_MOUSE Glyceraldehyde-3-phosphate dehydrogenase OS=Mus musculus GN=Gapdh PE=1 SV=1;>sp|P16858|G3P_MOUSE Glyceraldehyde-3-phosphate dehydrogenase OS=Mus musculus GN=Gapdh PE=1 SV=2	1	1	_VVDLM[Oxidation (M)]AYMASK_.2
A0A0A0MQF6;P16858	Gapdh	A0A0A0MQF6;P16858	A0A0A0MQF6_MOUSE;G3P_MOUSE	Glyceraldehyde-3-phosphate dehydrogenase	TRUE	KO / Control	KO	Control	4	_VIISAPSADAP[Oxidation (P)]M[Oxidation (M)]FVMGVNHEK_	57481.7	147125	1.35587	1.35587	155.951	2.55951	0	0.309736	0.379512	3	0.553864	Mus musculus	;microtubule cytoskeleton organization,glucose metabolic process,glycolytic process,multicellular organism development,negative regulation of endopeptidase activity,negative regulation of translation,killing of cells of other organism,peptidyl-cysteine S-trans-nitrosylation,positive regulation of cytokine secretion,protein stabilization,defense response to fungus,neuron apoptotic process,killing …	;glyceraldehyde-3-phosphate dehydrogenase (NAD+) (phosphorylating) activity,protein binding,microtubule binding,aspartic-type endopeptidase inhibitor activity,enzyme binding,peptidyl-cysteine S-nitrosylase activity,identical protein binding,NADP binding,NAD binding,disordered domain specific binding	;nucleus,cytoplasm,mitochondrion,lipid particle,cytosol,plasma membrane,microtubule cytoskeleton,membrane,intracellular ribonucleoprotein complex,extracellular matrix,nuclear membrane,vesicle,myelin sheath,intracellular membrane-bounded organelle,extracellular exosome,GAIT complex	tr;sp	1	1;2	uniprot_mouse_proteome	>tr|A0A0A0MQF6|A0A0A0MQF6_MOUSE Glyceraldehyde-3-phosphate dehydrogenase OS=Mus musculus GN=Gapdh PE=1 SV=1;>sp|P16858|G3P_MOUSE Glyceraldehyde-3-phosphate dehydrogenase OS=Mus musculus GN=Gapdh PE=1 SV=2	1	1	_VIISAPSADAP[Oxidation (P)]M[Oxidation (M)]FVMGVNHEK_.3
A0A0A0MQF6;P16858	Gapdh	A0A0A0MQF6;P16858	A0A0A0MQF6_MOUSE;G3P_MOUSE	Glyceraldehyde-3-phosphate dehydrogenase	TRUE	KO / Control	KO	Control	4	_VIISAPSADAPM[Oxidation (M)]FVM[Oxidation (M)]GVNHEK_	58402.3	145584	1.31775	1.31775	149.278	2.49278	0	0.304408	0.377199	3	0.508482	Mus musculus	;microtubule cytoskeleton organization,glucose metabolic process,glycolytic process,multicellular organism development,negative regulation of endopeptidase activity,negative regulation of translation,killing of cells of other organism,peptidyl-cysteine S-trans-nitrosylation,positive regulation of cytokine secretion,protein stabilization,defense response to fungus,neuron apoptotic process,killing …	;glyceraldehyde-3-phosphate dehydrogenase (NAD+) (phosphorylating) activity,protein binding,microtubule binding,aspartic-type endopeptidase inhibitor activity,enzyme binding,peptidyl-cysteine S-nitrosylase activity,identical protein binding,NADP binding,NAD binding,disordered domain specific binding	;nucleus,cytoplasm,mitochondrion,lipid particle,cytosol,plasma membrane,microtubule cytoskeleton,membrane,intracellular ribonucleoprotein complex,extracellular matrix,nuclear membrane,vesicle,myelin sheath,intracellular membrane-bounded organelle,extracellular exosome,GAIT complex	tr;sp	1	1;2	uniprot_mouse_proteome	>tr|A0A0A0MQF6|A0A0A0MQF6_MOUSE Glyceraldehyde-3-phosphate dehydrogenase OS=Mus musculus GN=Gapdh PE=1 SV=1;>sp|P16858|G3P_MOUSE Glyceraldehyde-3-phosphate dehydrogenase OS=Mus musculus GN=Gapdh PE=1 SV=2	1	1	_VIISAPSADAPM[Oxidation (M)]FVM[Oxidation (M)]GVNHEK_.3
A0A0A0MQF6;P16858	Gapdh	A0A0A0MQF6;P16858	A0A0A0MQF6_MOUSE;G3P_MOUSE	Glyceraldehyde-3-phosphate dehydrogenase	TRUE	KO / Control	KO	Control	12	_GAAQNIIPASTGAAK_	4.09374e+06	5495985	0.42496	0.42496	34.2535	1.34253	0	0.254418	0.354286	11	0.190104	Mus musculus	;microtubule cytoskeleton organization,glucose metabolic process,glycolytic process,multicellular organism development,negative regulation of endopeptidase activity,negative regulation of translation,killing of cells of other organism,peptidyl-cysteine S-trans-nitrosylation,positive regulation of cytokine secretion,protein stabilization,defense response to fungus,neuron apoptotic process,killing …	;glyceraldehyde-3-phosphate dehydrogenase (NAD+) (phosphorylating) activity,protein binding,microtubule binding,aspartic-type endopeptidase inhibitor activity,enzyme binding,peptidyl-cysteine S-nitrosylase activity,identical protein binding,NADP binding,NAD binding,disordered domain specific binding	;nucleus,cytoplasm,mitochondrion,lipid particle,cytosol,plasma membrane,microtubule cytoskeleton,membrane,intracellular ribonucleoprotein complex,extracellular matrix,nuclear membrane,vesicle,myelin sheath,intracellular membrane-bounded organelle,extracellular exosome,GAIT complex	tr;sp	1	1;2	uniprot_mouse_proteome	>tr|A0A0A0MQF6|A0A0A0MQF6_MOUSE Glyceraldehyde-3-phosphate dehydrogenase OS=Mus musculus GN=Gapdh PE=1 SV=1;>sp|P16858|G3P_MOUSE Glyceraldehyde-3-phosphate dehydrogenase OS=Mus musculus GN=Gapdh PE=1 SV=2	1	3	_GAAQNIIPASTGAAK_.2|_GAAQNIIPASTGAAK_.3|_GAAQNIIPASTGAAK_.1
A0A0A0MQF6;P16858	Gapdh	A0A0A0MQF6;P16858	A0A0A0MQF6_MOUSE;G3P_MOUSE	Glyceraldehyde-3-phosphate dehydrogenase	TRUE	KO / Control	KO	Control	8	_VIISAPSADAPMFVMGVNHEK_	1.01394e+06	620616	-0.708206	0.708206	-38.7919	0.612081	0	0.413495	0.423396	7	0.62222	Mus musculus	;microtubule cytoskeleton organization,glucose metabolic process,glycolytic process,multicellular organism development,negative regulation of endopeptidase activity,negative regulation of translation,killing of cells of other organism,peptidyl-cysteine S-trans-nitrosylation,positive regulation of cytokine secretion,protein stabilization,defense response to fungus,neuron apoptotic process,killing …	;glyceraldehyde-3-phosphate dehydrogenase (NAD+) (phosphorylating) activity,protein binding,microtubule binding,aspartic-type endopeptidase inhibitor activity,enzyme binding,peptidyl-cysteine S-nitrosylase activity,identical protein binding,NADP binding,NAD binding,disordered domain specific binding	;nucleus,cytoplasm,mitochondrion,lipid particle,cytosol,plasma membrane,microtubule cytoskeleton,membrane,intracellular ribonucleoprotein complex,extracellular matrix,nuclear membrane,vesicle,myelin sheath,intracellular membrane-bounded organelle,extracellular exosome,GAIT complex	tr;sp	1	1;2	uniprot_mouse_proteome	>tr|A0A0A0MQF6|A0A0A0MQF6_MOUSE Glyceraldehyde-3-phosphate dehydrogenase OS=Mus musculus GN=Gapdh PE=1 SV=1;>sp|P16858|G3P_MOUSE Glyceraldehyde-3-phosphate dehydrogenase OS=Mus musculus GN=Gapdh PE=1 SV=2	1	2	_VIISAPSADAPMFVMGVNHEK_.3|_VIISAPSADAPMFVMGVNHEK_.2
A0A0A0MQF6;P16858	Gapdh	A0A0A0MQF6;P16858	A0A0A0MQF6_MOUSE;G3P_MOUSE	Glyceraldehyde-3-phosphate dehydrogenase	TRUE	KO / Control	KO	Control	8	_LVINGKPITIFQER_	500659	179541	-1.47952	1.47952	-64.1391	0.358609	0	0.0194161	0.221693	7	2.10036	Mus musculus	;microtubule cytoskeleton organization,glucose metabolic process,glycolytic process,multicellular organism development,negative regulation of endopeptidase activity,negative regulation of translation,killing of cells of other organism,peptidyl-cysteine S-trans-nitrosylation,positive regulation of cytokine secretion,protein stabilization,defense response to fungus,neuron apoptotic process,killing …	;glyceraldehyde-3-phosphate dehydrogenase (NAD+) (phosphorylating) activity,protein binding,microtubule binding,aspartic-type endopeptidase inhibitor activity,enzyme binding,peptidyl-cysteine S-nitrosylase activity,identical protein binding,NADP binding,NAD binding,disordered domain specific binding	;nucleus,cytoplasm,mitochondrion,lipid particle,cytosol,plasma membrane,microtubule cytoskeleton,membrane,intracellular ribonucleoprotein complex,extracellular matrix,nuclear membrane,vesicle,myelin sheath,intracellular membrane-bounded organelle,extracellular exosome,GAIT complex	tr;sp	1	1;2	uniprot_mouse_proteome	>tr|A0A0A0MQF6|A0A0A0MQF6_MOUSE Glyceraldehyde-3-phosphate dehydrogenase OS=Mus musculus GN=Gapdh PE=1 SV=1;>sp|P16858|G3P_MOUSE Glyceraldehyde-3-phosphate dehydrogenase OS=Mus musculus GN=Gapdh PE=1 SV=2	1	2	_LVINGKPITIFQER_.3|_LVINGKPITIFQER_.2
A0A0A0MQF6;P16858	Gapdh	A0A0A0MQF6;P16858	A0A0A0MQF6_MOUSE;G3P_MOUSE	Glyceraldehyde-3-phosphate dehydrogenase	TRUE	KO / Control	KO	Control	8	_WGEAGAEYVVESTGVFTTM[Oxidation (M)]EK_	183638	89298.9	-1.04015	1.04015	-51.3722	0.486278	0	0.045058	0.246157	7	0.712389	Mus musculus	;microtubule cytoskeleton organization,glucose metabolic process,glycolytic process,multicellular organism development,negative regulation of endopeptidase activity,negative regulation of translation,killing of cells of other organism,peptidyl-cysteine S-trans-nitrosylation,positive regulation of cytokine secretion,protein stabilization,defense response to fungus,neuron apoptotic process,killing …	;glyceraldehyde-3-phosphate dehydrogenase (NAD+) (phosphorylating) activity,protein binding,microtubule binding,aspartic-type endopeptidase inhibitor activity,enzyme binding,peptidyl-cysteine S-nitrosylase activity,identical protein binding,NADP binding,NAD binding,disordered domain specific binding	;nucleus,cytoplasm,mitochondrion,lipid particle,cytosol,plasma membrane,microtubule cytoskeleton,membrane,intracellular ribonucleoprotein complex,extracellular matrix,nuclear membrane,vesicle,myelin sheath,intracellular membrane-bounded organelle,extracellular exosome,GAIT complex	tr;sp	1	1;2	uniprot_mouse_proteome	>tr|A0A0A0MQF6|A0A0A0MQF6_MOUSE Glyceraldehyde-3-phosphate dehydrogenase OS=Mus musculus GN=Gapdh PE=1 SV=1;>sp|P16858|G3P_MOUSE Glyceraldehyde-3-phosphate dehydrogenase OS=Mus musculus GN=Gapdh PE=1 SV=2	1	2	_WGEAGAEYVVESTGVFTTM[Oxidation (M)]EK_.3|_WGEAGAEYVVESTGVFTTM[Oxidation (M)]EK_.2
A0A0A0MQF6;P16858	Gapdh	A0A0A0MQF6;P16858	A0A0A0MQF6_MOUSE;G3P_MOUSE	Glyceraldehyde-3-phosphate dehydrogenase	TRUE	KO / Control	KO	Control	4	_RVIISAPSADAP[Oxidation (P)]MFVMGVNHEK_	96953.7	82441.6	-0.233924	0.233924	-14.9681	0.850319	0	0.223307	0.337401	3	2.04063	Mus musculus	;microtubule cytoskeleton organization,glucose metabolic process,glycolytic process,multicellular organism development,negative regulation of endopeptidase activity,negative regulation of translation,killing of cells of other organism,peptidyl-cysteine S-trans-nitrosylation,positive regulation of cytokine secretion,protein stabilization,defense response to fungus,neuron apoptotic process,killing …	;glyceraldehyde-3-phosphate dehydrogenase (NAD+) (phosphorylating) activity,protein binding,microtubule binding,aspartic-type endopeptidase inhibitor activity,enzyme binding,peptidyl-cysteine S-nitrosylase activity,identical protein binding,NADP binding,NAD binding,disordered domain specific binding	;nucleus,cytoplasm,mitochondrion,lipid particle,cytosol,plasma membrane,microtubule cytoskeleton,membrane,intracellular ribonucleoprotein complex,extracellular matrix,nuclear membrane,vesicle,myelin sheath,intracellular membrane-bounded organelle,extracellular exosome,GAIT complex	tr;sp	1	1;2	uniprot_mouse_proteome	>tr|A0A0A0MQF6|A0A0A0MQF6_MOUSE Glyceraldehyde-3-phosphate dehydrogenase OS=Mus musculus GN=Gapdh PE=1 SV=1;>sp|P16858|G3P_MOUSE Glyceraldehyde-3-phosphate dehydrogenase OS=Mus musculus GN=Gapdh PE=1 SV=2	1	1	_RVIISAPSADAP[Oxidation (P)]MFVMGVNHEK_.4
A0A0A0MQF6;P16858	Gapdh	A0A0A0MQF6;P16858	A0A0A0MQF6_MOUSE;G3P_MOUSE	Glyceraldehyde-3-phosphate dehydrogenase	TRUE	KO / Control	KO	Control	8	_RVIISAPSADAPM[Oxidation (M)]FVMGVNHEK_	68869.6	59280.2	-0.216317	0.216317	-13.924	0.86076	0	0.0772107	0.258901	7	1.24601	Mus musculus	;microtubule cytoskeleton organization,glucose metabolic process,glycolytic process,multicellular organism development,negative regulation of endopeptidase activity,negative regulation of translation,killing of cells of other organism,peptidyl-cysteine S-trans-nitrosylation,positive regulation of cytokine secretion,protein stabilization,defense response to fungus,neuron apoptotic process,killing …	;glyceraldehyde-3-phosphate dehydrogenase (NAD+) (phosphorylating) activity,protein binding,microtubule binding,aspartic-type endopeptidase inhibitor activity,enzyme binding,peptidyl-cysteine S-nitrosylase activity,identical protein binding,NADP binding,NAD binding,disordered domain specific binding	;nucleus,cytoplasm,mitochondrion,lipid particle,cytosol,plasma membrane,microtubule cytoskeleton,membrane,intracellular ribonucleoprotein complex,extracellular matrix,nuclear membrane,vesicle,myelin sheath,intracellular membrane-bounded organelle,extracellular exosome,GAIT complex	tr;sp	1	1;2	uniprot_mouse_proteome	>tr|A0A0A0MQF6|A0A0A0MQF6_MOUSE Glyceraldehyde-3-phosphate dehydrogenase OS=Mus musculus GN=Gapdh PE=1 SV=1;>sp|P16858|G3P_MOUSE Glyceraldehyde-3-phosphate dehydrogenase OS=Mus musculus GN=Gapdh PE=1 SV=2	1	2	_RVIISAPSADAPM[Oxidation (M)]FVMGVNHEK_.4|_RVIISAPSADAPM[Oxidation (M)]FVMGVNHEK_.3
A0A0A0MQF6;P16858	Gapdh	A0A0A0MQF6;P16858	A0A0A0MQF6_MOUSE;G3P_MOUSE	Glyceraldehyde-3-phosphate dehydrogenase	TRUE	KO / Control	KO	Control	8	_LVINGKPITIFQERDPTNIK_	152216	70591.1	-1.10856	1.10856	-53.6244	0.463756	0	0.0208516	0.223647	7	3.47471	Mus musculus	;microtubule cytoskeleton organization,glucose metabolic process,glycolytic process,multicellular organism development,negative regulation of endopeptidase activity,negative regulation of translation,killing of cells of other organism,peptidyl-cysteine S-trans-nitrosylation,positive regulation of cytokine secretion,protein stabilization,defense response to fungus,neuron apoptotic process,killing …	;glyceraldehyde-3-phosphate dehydrogenase (NAD+) (phosphorylating) activity,protein binding,microtubule binding,aspartic-type endopeptidase inhibitor activity,enzyme binding,peptidyl-cysteine S-nitrosylase activity,identical protein binding,NADP binding,NAD binding,disordered domain specific binding	;nucleus,cytoplasm,mitochondrion,lipid particle,cytosol,plasma membrane,microtubule cytoskeleton,membrane,intracellular ribonucleoprotein complex,extracellular matrix,nuclear membrane,vesicle,myelin sheath,intracellular membrane-bounded organelle,extracellular exosome,GAIT complex	tr;sp	1	1;2	uniprot_mouse_proteome	>tr|A0A0A0MQF6|A0A0A0MQF6_MOUSE Glyceraldehyde-3-phosphate dehydrogenase OS=Mus musculus GN=Gapdh PE=1 SV=1;>sp|P16858|G3P_MOUSE Glyceraldehyde-3-phosphate dehydrogenase OS=Mus musculus GN=Gapdh PE=1 SV=2	1	2	_LVINGKPITIFQERDPTNIK_.4|_LVINGKPITIFQERDPTNIK_.3
A0A0A0MQF6;P16858	Gapdh	A0A0A0MQF6;P16858	A0A0A0MQF6_MOUSE;G3P_MOUSE	Glyceraldehyde-3-phosphate dehydrogenase	TRUE	KO / Control	KO	Control	4	_RVIISAPSADAPMFVMGVNHEK_	201585	77617.3	-1.37694	1.37694	-61.4966	0.385034	0	0.156255	0.300154	3	1.97199	Mus musculus	;microtubule cytoskeleton organization,glucose metabolic process,glycolytic process,multicellular organism development,negative regulation of endopeptidase activity,negative regulation of translation,killing of cells of other organism,peptidyl-cysteine S-trans-nitrosylation,positive regulation of cytokine secretion,protein stabilization,defense response to fungus,neuron apoptotic process,killing …	;glyceraldehyde-3-phosphate dehydrogenase (NAD+) (phosphorylating) activity,protein binding,microtubule binding,aspartic-type endopeptidase inhibitor activity,enzyme binding,peptidyl-cysteine S-nitrosylase activity,identical protein binding,NADP binding,NAD binding,disordered domain specific binding	;nucleus,cytoplasm,mitochondrion,lipid particle,cytosol,plasma membrane,microtubule cytoskeleton,membrane,intracellular ribonucleoprotein complex,extracellular matrix,nuclear membrane,vesicle,myelin sheath,intracellular membrane-bounded organelle,extracellular exosome,GAIT complex	tr;sp	1	1;2	uniprot_mouse_proteome	>tr|A0A0A0MQF6|A0A0A0MQF6_MOUSE Glyceraldehyde-3-phosphate dehydrogenase OS=Mus musculus GN=Gapdh PE=1 SV=1;>sp|P16858|G3P_MOUSE Glyceraldehyde-3-phosphate dehydrogenase OS=Mus musculus GN=Gapdh PE=1 SV=2	1	1	_RVIISAPSADAPMFVMGVNHEK_.3
A0A0A0MQF6;P16858	Gapdh	A0A0A0MQF6;P16858	A0A0A0MQF6_MOUSE;G3P_MOUSE	Glyceraldehyde-3-phosphate dehydrogenase	TRUE	KO / Control	KO	Control	4	_VIHDNFGIVEGLM[Oxidation (M)]TTVHAITATQK_	168877	34736.3	-2.28146	2.28146	-79.431	0.20569	0	0.0573355	0.250908	3	2.31391	Mus musculus	;microtubule cytoskeleton organization,glucose metabolic process,glycolytic process,multicellular organism development,negative regulation of endopeptidase activity,negative regulation of translation,killing of cells of other organism,peptidyl-cysteine S-trans-nitrosylation,positive regulation of cytokine secretion,protein stabilization,defense response to fungus,neuron apoptotic process,killing …	;glyceraldehyde-3-phosphate dehydrogenase (NAD+) (phosphorylating) activity,protein binding,microtubule binding,aspartic-type endopeptidase inhibitor activity,enzyme binding,peptidyl-cysteine S-nitrosylase activity,identical protein binding,NADP binding,NAD binding,disordered domain specific binding	;nucleus,cytoplasm,mitochondrion,lipid particle,cytosol,plasma membrane,microtubule cytoskeleton,membrane,intracellular ribonucleoprotein complex,extracellular matrix,nuclear membrane,vesicle,myelin sheath,intracellular membrane-bounded organelle,extracellular exosome,GAIT complex	tr;sp	1	1;2	uniprot_mouse_proteome	>tr|A0A0A0MQF6|A0A0A0MQF6_MOUSE Glyceraldehyde-3-phosphate dehydrogenase OS=Mus musculus GN=Gapdh PE=1 SV=1;>sp|P16858|G3P_MOUSE Glyceraldehyde-3-phosphate dehydrogenase OS=Mus musculus GN=Gapdh PE=1 SV=2	1	1	_VIHDNFGIVEGLM[Oxidation (M)]TTVHAITATQK_.3
A0A0A0MQF6;P16858	Gapdh	A0A0A0MQF6;P16858	A0A0A0MQF6_MOUSE;G3P_MOUSE	Glyceraldehyde-3-phosphate dehydrogenase	TRUE	KO / Control	KO	Control	8	_RVIISAPSADAPMFVM[Oxidation (M)]GVNHEK_	41134.6	34470.5	-0.254988	0.254988	-16.2006	0.837994	0	0.0560653	0.250172	7	2.67732	Mus musculus	;microtubule cytoskeleton organization,glucose metabolic process,glycolytic process,multicellular organism development,negative regulation of endopeptidase activity,negative regulation of translation,killing of cells of other organism,peptidyl-cysteine S-trans-nitrosylation,positive regulation of cytokine secretion,protein stabilization,defense response to fungus,neuron apoptotic process,killing …	;glyceraldehyde-3-phosphate dehydrogenase (NAD+) (phosphorylating) activity,protein binding,microtubule binding,aspartic-type endopeptidase inhibitor activity,enzyme binding,peptidyl-cysteine S-nitrosylase activity,identical protein binding,NADP binding,NAD binding,disordered domain specific binding	;nucleus,cytoplasm,mitochondrion,lipid particle,cytosol,plasma membrane,microtubule cytoskeleton,membrane,intracellular ribonucleoprotein complex,extracellular matrix,nuclear membrane,vesicle,myelin sheath,intracellular membrane-bounded organelle,extracellular exosome,GAIT complex	tr;sp	1	1;2	uniprot_mouse_proteome	>tr|A0A0A0MQF6|A0A0A0MQF6_MOUSE Glyceraldehyde-3-phosphate dehydrogenase OS=Mus musculus GN=Gapdh PE=1 SV=1;>sp|P16858|G3P_MOUSE Glyceraldehyde-3-phosphate dehydrogenase OS=Mus musculus GN=Gapdh PE=1 SV=2	1	2	_RVIISAPSADAPMFVM[Oxidation (M)]GVNHEK_.4|_RVIISAPSADAPMFVM[Oxidation (M)]GVNHEK_.3
A0A0A0MQF6;P16858	Gapdh	A0A0A0MQF6;P16858	A0A0A0MQF6_MOUSE;G3P_MOUSE	Glyceraldehyde-3-phosphate dehydrogenase	TRUE	KO / Control	KO	Control	4	_VIHDNFGIVEGLMTTVHAITATQK_	117118	7824.63	-3.90379	3.90379	-93.319	0.06681	0	0.229176	0.341065	3	3.78411	Mus musculus	;microtubule cytoskeleton organization,glucose metabolic process,glycolytic process,multicellular organism development,negative regulation of endopeptidase activity,negative regulation of translation,killing of cells of other organism,peptidyl-cysteine S-trans-nitrosylation,positive regulation of cytokine secretion,protein stabilization,defense response to fungus,neuron apoptotic process,killing …	;glyceraldehyde-3-phosphate dehydrogenase (NAD+) (phosphorylating) activity,protein binding,microtubule binding,aspartic-type endopeptidase inhibitor activity,enzyme binding,peptidyl-cysteine S-nitrosylase activity,identical protein binding,NADP binding,NAD binding,disordered domain specific binding	;nucleus,cytoplasm,mitochondrion,lipid particle,cytosol,plasma membrane,microtubule cytoskeleton,membrane,intracellular ribonucleoprotein complex,extracellular matrix,nuclear membrane,vesicle,myelin sheath,intracellular membrane-bounded organelle,extracellular exosome,GAIT complex	tr;sp	1	1;2	uniprot_mouse_proteome	>tr|A0A0A0MQF6|A0A0A0MQF6_MOUSE Glyceraldehyde-3-phosphate dehydrogenase OS=Mus musculus GN=Gapdh PE=1 SV=1;>sp|P16858|G3P_MOUSE Glyceraldehyde-3-phosphate dehydrogenase OS=Mus musculus GN=Gapdh PE=1 SV=2	1	1	_VIHDNFGIVEGLMTTVHAITATQK_.3
A0A0A0MQF6;P16858	Gapdh	A0A0A0MQF6;P16858	A0A0A0MQF6_MOUSE;G3P_MOUSE	Glyceraldehyde-3-phosphate dehydrogenase	TRUE	KO / Control	KO	Control	8	_LEKPAKYDDIK_	25904.1	27719.4	0.0977192	0.0977192	7.00804	1.07008	0	0.484687	0.454216	7	4.41891	Mus musculus	;microtubule cytoskeleton organization,glucose metabolic process,glycolytic process,multicellular organism development,negative regulation of endopeptidase activity,negative regulation of translation,killing of cells of other organism,peptidyl-cysteine S-trans-nitrosylation,positive regulation of cytokine secretion,protein stabilization,defense response to fungus,neuron apoptotic process,killing …	;glyceraldehyde-3-phosphate dehydrogenase (NAD+) (phosphorylating) activity,protein binding,microtubule binding,aspartic-type endopeptidase inhibitor activity,enzyme binding,peptidyl-cysteine S-nitrosylase activity,identical protein binding,NADP binding,NAD binding,disordered domain specific binding	;nucleus,cytoplasm,mitochondrion,lipid particle,cytosol,plasma membrane,microtubule cytoskeleton,membrane,intracellular ribonucleoprotein complex,extracellular matrix,nuclear membrane,vesicle,myelin sheath,intracellular membrane-bounded organelle,extracellular exosome,GAIT complex	tr;sp	1	1;2	uniprot_mouse_proteome	>tr|A0A0A0MQF6|A0A0A0MQF6_MOUSE Glyceraldehyde-3-phosphate dehydrogenase OS=Mus musculus GN=Gapdh PE=1 SV=1;>sp|P16858|G3P_MOUSE Glyceraldehyde-3-phosphate dehydrogenase OS=Mus musculus GN=Gapdh PE=1 SV=2	1	2	_LEKPAKYDDIK_.3|_LEKPAKYDDIK_.2
A0A0A0MQF6;P16858	Gapdh	A0A0A0MQF6;P16858	A0A0A0MQF6_MOUSE;G3P_MOUSE	Glyceraldehyde-3-phosphate dehydrogenase	TRUE	KO / Control	KO	Control	8	_VVDLMAYMASK_	885293	382965	-1.20894	1.20894	-56.7414	0.432586	0	0.290007	0.370291	7	0.550921	Mus musculus	;microtubule cytoskeleton organization,glucose metabolic process,glycolytic process,multicellular organism development,negative regulation of endopeptidase activity,negative regulation of translation,killing of cells of other organism,peptidyl-cysteine S-trans-nitrosylation,positive regulation of cytokine secretion,protein stabilization,defense response to fungus,neuron apoptotic process,killing …	;glyceraldehyde-3-phosphate dehydrogenase (NAD+) (phosphorylating) activity,protein binding,microtubule binding,aspartic-type endopeptidase inhibitor activity,enzyme binding,peptidyl-cysteine S-nitrosylase activity,identical protein binding,NADP binding,NAD binding,disordered domain specific binding	;nucleus,cytoplasm,mitochondrion,lipid particle,cytosol,plasma membrane,microtubule cytoskeleton,membrane,intracellular ribonucleoprotein complex,extracellular matrix,nuclear membrane,vesicle,myelin sheath,intracellular membrane-bounded organelle,extracellular exosome,GAIT complex	tr;sp	1	1;2	uniprot_mouse_proteome	>tr|A0A0A0MQF6|A0A0A0MQF6_MOUSE Glyceraldehyde-3-phosphate dehydrogenase OS=Mus musculus GN=Gapdh PE=1 SV=1;>sp|P16858|G3P_MOUSE Glyceraldehyde-3-phosphate dehydrogenase OS=Mus musculus GN=Gapdh PE=1 SV=2	1	2	_VVDLMAYMASK_.2|_VVDLMAYMASK_.3
A0A0A0MQF6;P16858	Gapdh	A0A0A0MQF6;P16858	A0A0A0MQF6_MOUSE;G3P_MOUSE	Glyceraldehyde-3-phosphate dehydrogenase	TRUE	KO / Control	KO	Control	4	_GILGYTEDQVVSC[Carbamidomethyl (C)]DFNSNSHSSTFDAGAGIALNDNFVK_	86682.1	1482.86	-5.86928	5.86928	-98.2893	0.0171069	0	0.0383166	0.243395	3	3.75225	Mus musculus	;microtubule cytoskeleton organization,glucose metabolic process,glycolytic process,multicellular organism development,negative regulation of endopeptidase activity,negative regulation of translation,killing of cells of other organism,peptidyl-cysteine S-trans-nitrosylation,positive regulation of cytokine secretion,protein stabilization,defense response to fungus,neuron apoptotic process,killing …	;glyceraldehyde-3-phosphate dehydrogenase (NAD+) (phosphorylating) activity,protein binding,microtubule binding,aspartic-type endopeptidase inhibitor activity,enzyme binding,peptidyl-cysteine S-nitrosylase activity,identical protein binding,NADP binding,NAD binding,disordered domain specific binding	;nucleus,cytoplasm,mitochondrion,lipid particle,cytosol,plasma membrane,microtubule cytoskeleton,membrane,intracellular ribonucleoprotein complex,extracellular matrix,nuclear membrane,vesicle,myelin sheath,intracellular membrane-bounded organelle,extracellular exosome,GAIT complex	tr;sp	1	1;2	uniprot_mouse_proteome	>tr|A0A0A0MQF6|A0A0A0MQF6_MOUSE Glyceraldehyde-3-phosphate dehydrogenase OS=Mus musculus GN=Gapdh PE=1 SV=1;>sp|P16858|G3P_MOUSE Glyceraldehyde-3-phosphate dehydrogenase OS=Mus musculus GN=Gapdh PE=1 SV=2	1	1	_GILGYTEDQVVSC[Carbamidomethyl (C)]DFNSNSHSSTFDAGAGIALNDNFVK_.4
A0A0A0MQF6;P16858	Gapdh	A0A0A0MQF6;P16858	A0A0A0MQF6_MOUSE;G3P_MOUSE	Glyceraldehyde-3-phosphate dehydrogenase	TRUE	KO / Control	KO	Control	4	_VIISAPSADAPMFVMGVNHEKYDNSLK_	31906.8	26156.6	-0.286689	0.286689	-18.0219	0.819781	0	0.262408	0.358275	3	4.90095	Mus musculus	;microtubule cytoskeleton organization,glucose metabolic process,glycolytic process,multicellular organism development,negative regulation of endopeptidase activity,negative regulation of translation,killing of cells of other organism,peptidyl-cysteine S-trans-nitrosylation,positive regulation of cytokine secretion,protein stabilization,defense response to fungus,neuron apoptotic process,killing …	;glyceraldehyde-3-phosphate dehydrogenase (NAD+) (phosphorylating) activity,protein binding,microtubule binding,aspartic-type endopeptidase inhibitor activity,enzyme binding,peptidyl-cysteine S-nitrosylase activity,identical protein binding,NADP binding,NAD binding,disordered domain specific binding	;nucleus,cytoplasm,mitochondrion,lipid particle,cytosol,plasma membrane,microtubule cytoskeleton,membrane,intracellular ribonucleoprotein complex,extracellular matrix,nuclear membrane,vesicle,myelin sheath,intracellular membrane-bounded organelle,extracellular exosome,GAIT complex	tr;sp	1	1;2	uniprot_mouse_proteome	>tr|A0A0A0MQF6|A0A0A0MQF6_MOUSE Glyceraldehyde-3-phosphate dehydrogenase OS=Mus musculus GN=Gapdh PE=1 SV=1;>sp|P16858|G3P_MOUSE Glyceraldehyde-3-phosphate dehydrogenase OS=Mus musculus GN=Gapdh PE=1 SV=2	1	1	_VIISAPSADAPMFVMGVNHEKYDNSLK_.4
A0A0A0MQF6;P16858	Gapdh	A0A0A0MQF6;P16858	A0A0A0MQF6_MOUSE;G3P_MOUSE	Glyceraldehyde-3-phosphate dehydrogenase	TRUE	KO / Control	KO	Control	4	_IVSNASC[Carbamidomethyl (C)]TTNC[Carbamidomethyl (C)]LAPLAK_	3726.91	6240.6	0.743703	0.743703	67.4469	1.67447	0	0.496225	0.457478	3	0.489334	Mus musculus	;microtubule cytoskeleton organization,glucose metabolic process,glycolytic process,multicellular organism development,negative regulation of endopeptidase activity,negative regulation of translation,killing of cells of other organism,peptidyl-cysteine S-trans-nitrosylation,positive regulation of cytokine secretion,protein stabilization,defense response to fungus,neuron apoptotic process,killing …	;glyceraldehyde-3-phosphate dehydrogenase (NAD+) (phosphorylating) activity,protein binding,microtubule binding,aspartic-type endopeptidase inhibitor activity,enzyme binding,peptidyl-cysteine S-nitrosylase activity,identical protein binding,NADP binding,NAD binding,disordered domain specific binding	;nucleus,cytoplasm,mitochondrion,lipid particle,cytosol,plasma membrane,microtubule cytoskeleton,membrane,intracellular ribonucleoprotein complex,extracellular matrix,nuclear membrane,vesicle,myelin sheath,intracellular membrane-bounded organelle,extracellular exosome,GAIT complex	tr;sp	1	1;2	uniprot_mouse_proteome	>tr|A0A0A0MQF6|A0A0A0MQF6_MOUSE Glyceraldehyde-3-phosphate dehydrogenase OS=Mus musculus GN=Gapdh PE=1 SV=1;>sp|P16858|G3P_MOUSE Glyceraldehyde-3-phosphate dehydrogenase OS=Mus musculus GN=Gapdh PE=1 SV=2	1	2	_IVSNASC[Carbamidomethyl (C)]TTNC[Carbamidomethyl (C)]LAPLAK_.3|_IVSNASC[Carbamidomethyl (C)]TTNC[Carbamidomethyl (C)]LAPLAK_.2
A0A0A0MQF6;P16858	Gapdh	A0A0A0MQF6;P16858	A0A0A0MQF6_MOUSE;G3P_MOUSE	Glyceraldehyde-3-phosphate dehydrogenase	TRUE	KO / Control	KO	Control	4	_RVIISAPSADAPM[Oxidation (M)]FVM[Oxidation (M)]GVNHEK_	11253.6	29665.1	1.39838	1.39838	163.606	2.63606	0	0.466028	0.446719	3	3.9249	Mus musculus	;microtubule cytoskeleton organization,glucose metabolic process,glycolytic process,multicellular organism development,negative regulation of endopeptidase activity,negative regulation of translation,killing of cells of other organism,peptidyl-cysteine S-trans-nitrosylation,positive regulation of cytokine secretion,protein stabilization,defense response to fungus,neuron apoptotic process,killing …	;glyceraldehyde-3-phosphate dehydrogenase (NAD+) (phosphorylating) activity,protein binding,microtubule binding,aspartic-type endopeptidase inhibitor activity,enzyme binding,peptidyl-cysteine S-nitrosylase activity,identical protein binding,NADP binding,NAD binding,disordered domain specific binding	;nucleus,cytoplasm,mitochondrion,lipid particle,cytosol,plasma membrane,microtubule cytoskeleton,membrane,intracellular ribonucleoprotein complex,extracellular matrix,nuclear membrane,vesicle,myelin sheath,intracellular membrane-bounded organelle,extracellular exosome,GAIT complex	tr;sp	1	1;2	uniprot_mouse_proteome	>tr|A0A0A0MQF6|A0A0A0MQF6_MOUSE Glyceraldehyde-3-phosphate dehydrogenase OS=Mus musculus GN=Gapdh PE=1 SV=1;>sp|P16858|G3P_MOUSE Glyceraldehyde-3-phosphate dehydrogenase OS=Mus musculus GN=Gapdh PE=1 SV=2	1	1	_RVIISAPSADAPM[Oxidation (M)]FVM[Oxidation (M)]GVNHEK_.4
A0A0A0MQF6;P16858	Gapdh	A0A0A0MQF6;P16858	A0A0A0MQF6_MOUSE;G3P_MOUSE	Glyceraldehyde-3-phosphate dehydrogenase	TRUE	KO / Control	KO	Control	4	_DGRGAAQNIIPASTGAAK_	61113.2	45515.8	-0.425116	0.425116	-25.5221	0.744779	0	0.84295	0.582792	3	3.09669	Mus musculus	;microtubule cytoskeleton organization,glucose metabolic process,glycolytic process,multicellular organism development,negative regulation of endopeptidase activity,negative regulation of translation,killing of cells of other organism,peptidyl-cysteine S-trans-nitrosylation,positive regulation of cytokine secretion,protein stabilization,defense response to fungus,neuron apoptotic process,killing …	;glyceraldehyde-3-phosphate dehydrogenase (NAD+) (phosphorylating) activity,protein binding,microtubule binding,aspartic-type endopeptidase inhibitor activity,enzyme binding,peptidyl-cysteine S-nitrosylase activity,identical protein binding,NADP binding,NAD binding,disordered domain specific binding	;nucleus,cytoplasm,mitochondrion,lipid particle,cytosol,plasma membrane,microtubule cytoskeleton,membrane,intracellular ribonucleoprotein complex,extracellular matrix,nuclear membrane,vesicle,myelin sheath,intracellular membrane-bounded organelle,extracellular exosome,GAIT complex	tr;sp	1	1;2	uniprot_mouse_proteome	>tr|A0A0A0MQF6|A0A0A0MQF6_MOUSE Glyceraldehyde-3-phosphate dehydrogenase OS=Mus musculus GN=Gapdh PE=1 SV=1;>sp|P16858|G3P_MOUSE Glyceraldehyde-3-phosphate dehydrogenase OS=Mus musculus GN=Gapdh PE=1 SV=2	1	1	_DGRGAAQNIIPASTGAAK_.3
A0A0A0MQF6;P16858	Gapdh	A0A0A0MQF6;P16858	A0A0A0MQF6_MOUSE;G3P_MOUSE	Glyceraldehyde-3-phosphate dehydrogenase	TRUE	KO / Control	KO	Control	8	_VPTPNVSVVDLTC[Carbamidomethyl (C)]RLEKPAK_	17678	5122.53	-1.78703	1.78703	-71.0232	0.289768	0	0.352515	0.400017	7	1.97124	Mus musculus	;microtubule cytoskeleton organization,glucose metabolic process,glycolytic process,multicellular organism development,negative regulation of endopeptidase activity,negative regulation of translation,killing of cells of other organism,peptidyl-cysteine S-trans-nitrosylation,positive regulation of cytokine secretion,protein stabilization,defense response to fungus,neuron apoptotic process,killing …	;glyceraldehyde-3-phosphate dehydrogenase (NAD+) (phosphorylating) activity,protein binding,microtubule binding,aspartic-type endopeptidase inhibitor activity,enzyme binding,peptidyl-cysteine S-nitrosylase activity,identical protein binding,NADP binding,NAD binding,disordered domain specific binding	;nucleus,cytoplasm,mitochondrion,lipid particle,cytosol,plasma membrane,microtubule cytoskeleton,membrane,intracellular ribonucleoprotein complex,extracellular matrix,nuclear membrane,vesicle,myelin sheath,intracellular membrane-bounded organelle,extracellular exosome,GAIT complex	tr;sp	1	1;2	uniprot_mouse_proteome	>tr|A0A0A0MQF6|A0A0A0MQF6_MOUSE Glyceraldehyde-3-phosphate dehydrogenase OS=Mus musculus GN=Gapdh PE=1 SV=1;>sp|P16858|G3P_MOUSE Glyceraldehyde-3-phosphate dehydrogenase OS=Mus musculus GN=Gapdh PE=1 SV=2	1	2	_VPTPNVSVVDLTC[Carbamidomethyl (C)]RLEKPAK_.4|_VPTPNVSVVDLTC[Carbamidomethyl (C)]RLEKPAK_.3
A0A0A0MQF6;P16858	Gapdh	A0A0A0MQF6;P16858	A0A0A0MQF6_MOUSE;G3P_MOUSE	Glyceraldehyde-3-phosphate dehydrogenase	TRUE	KO / Control	KO	Control	4	_RVIISAPSADAPMFVMGVNHEKYDNSLK_	7690.08	3210.14	-1.26036	1.26036	-58.2562	0.417438	0	0.993174	0.62739	3	5.34917	Mus musculus	;microtubule cytoskeleton organization,glucose metabolic process,glycolytic process,multicellular organism development,negative regulation of endopeptidase activity,negative regulation of translation,killing of cells of other organism,peptidyl-cysteine S-trans-nitrosylation,positive regulation of cytokine secretion,protein stabilization,defense response to fungus,neuron apoptotic process,killing …	;glyceraldehyde-3-phosphate dehydrogenase (NAD+) (phosphorylating) activity,protein binding,microtubule binding,aspartic-type endopeptidase inhibitor activity,enzyme binding,peptidyl-cysteine S-nitrosylase activity,identical protein binding,NADP binding,NAD binding,disordered domain specific binding	;nucleus,cytoplasm,mitochondrion,lipid particle,cytosol,plasma membrane,microtubule cytoskeleton,membrane,intracellular ribonucleoprotein complex,extracellular matrix,nuclear membrane,vesicle,myelin sheath,intracellular membrane-bounded organelle,extracellular exosome,GAIT complex	tr;sp	1	1;2	uniprot_mouse_proteome	>tr|A0A0A0MQF6|A0A0A0MQF6_MOUSE Glyceraldehyde-3-phosphate dehydrogenase OS=Mus musculus GN=Gapdh PE=1 SV=1;>sp|P16858|G3P_MOUSE Glyceraldehyde-3-phosphate dehydrogenase OS=Mus musculus GN=Gapdh PE=1 SV=2	1	1	_RVIISAPSADAPMFVMGVNHEKYDNSLK_.4
A0A0A0MQM0;P63242	Eif5a	A0A0A0MQM0;P63242	A0A0A0MQM0_MOUSE;IF5A1_MOUSE	Eukaryotic translation initiation factor 5A (Fragment);Eukaryotic translation initiation factor 5A-1	TRUE	KO / Control	KO	Control	4	_EDLRLPEGDLGK_	247109	246181	-0.00542786	0.00542786	-0.375524	0.996245	0	0.392188	0.415187	3	0.696913	Mus musculus	;mRNA export from nucleus,translational frameshifting,protein export from nucleus,apoptotic process,positive regulation of cytosolic calcium ion concentration,aging,positive regulation of cell proliferation,positive regulation of cardiac muscle cell apoptotic process,positive regulation of apoptotic process,negative regulation of apoptotic process,positive regulation of translational elongation,p…	;RNA binding,translation elongation factor activity,U6 snRNA binding,ribosome binding,protein N-terminus binding	;nucleus,annulate lamellae,nuclear pore,cytoplasm,endoplasmic reticulum membrane,membrane,dendrite,neuronal cell body,extracellular exosome	tr;sp	1	1;2	uniprot_mouse_proteome	>tr|A0A0A0MQM0|A0A0A0MQM0_MOUSE Eukaryotic translation initiation factor 5A (Fragment) OS=Mus musculus GN=Eif5a PE=1 SV=1;>sp|P63242|IF5A1_MOUSE Eukaryotic translation initiation factor 5A-1 OS=Mus musculus GN=Eif5a PE=1 SV=2	1	1	_EDLRLPEGDLGK_.3
A0A0A0MQM0;P63242	Eif5a	A0A0A0MQM0;P63242	A0A0A0MQM0_MOUSE;IF5A1_MOUSE	Eukaryotic translation initiation factor 5A (Fragment);Eukaryotic translation initiation factor 5A-1	TRUE	KO / Control	KO	Control	4	_VHLVGIDIFTGK_	371597	79520.2	-2.22434	2.22434	-78.6004	0.213996	0	0.066874	0.253818	3	1.39217	Mus musculus	;mRNA export from nucleus,translational frameshifting,protein export from nucleus,apoptotic process,positive regulation of cytosolic calcium ion concentration,aging,positive regulation of cell proliferation,positive regulation of cardiac muscle cell apoptotic process,positive regulation of apoptotic process,negative regulation of apoptotic process,positive regulation of translational elongation,p…	;RNA binding,translation elongation factor activity,U6 snRNA binding,ribosome binding,protein N-terminus binding	;nucleus,annulate lamellae,nuclear pore,cytoplasm,endoplasmic reticulum membrane,membrane,dendrite,neuronal cell body,extracellular exosome	tr;sp	1	1;2	uniprot_mouse_proteome	>tr|A0A0A0MQM0|A0A0A0MQM0_MOUSE Eukaryotic translation initiation factor 5A (Fragment) OS=Mus musculus GN=Eif5a PE=1 SV=1;>sp|P63242|IF5A1_MOUSE Eukaryotic translation initiation factor 5A-1 OS=Mus musculus GN=Eif5a PE=1 SV=2	1	1	_VHLVGIDIFTGK_.3
A0A0A0MQM0;P63242	Eif5a	A0A0A0MQM0;P63242	A0A0A0MQM0_MOUSE;IF5A1_MOUSE	Eukaryotic translation initiation factor 5A (Fragment);Eukaryotic translation initiation factor 5A-1	TRUE	KO / Control	KO	Control	4	_KYEDIC[Carbamidomethyl (C)]PSTHNMDVPNIK_	232737	135922	-0.77592	0.77592	-41.5984	0.584016	0	0.144928	0.294076	3	0.166855	Mus musculus	;mRNA export from nucleus,translational frameshifting,protein export from nucleus,apoptotic process,positive regulation of cytosolic calcium ion concentration,aging,positive regulation of cell proliferation,positive regulation of cardiac muscle cell apoptotic process,positive regulation of apoptotic process,negative regulation of apoptotic process,positive regulation of translational elongation,p…	;RNA binding,translation elongation factor activity,U6 snRNA binding,ribosome binding,protein N-terminus binding	;nucleus,annulate lamellae,nuclear pore,cytoplasm,endoplasmic reticulum membrane,membrane,dendrite,neuronal cell body,extracellular exosome	tr;sp	1	1;2	uniprot_mouse_proteome	>tr|A0A0A0MQM0|A0A0A0MQM0_MOUSE Eukaryotic translation initiation factor 5A (Fragment) OS=Mus musculus GN=Eif5a PE=1 SV=1;>sp|P63242|IF5A1_MOUSE Eukaryotic translation initiation factor 5A-1 OS=Mus musculus GN=Eif5a PE=1 SV=2	1	1	_KYEDIC[Carbamidomethyl (C)]PSTHNMDVPNIK_.4
A0A0A0MQM0;P63242	Eif5a	A0A0A0MQM0;P63242	A0A0A0MQM0_MOUSE;IF5A1_MOUSE	Eukaryotic translation initiation factor 5A (Fragment);Eukaryotic translation initiation factor 5A-1	TRUE	KO / Control	KO	Control	4	_[Acetyl (Protein N-term)]ADDLDFETGDAGASATFPMQC[Carbamidomethyl (C)]SALR_	103867	139724	0.427837	0.427837	34.5215	1.34522	0	0.166018	0.306346	3	0.833953	Mus musculus	;mRNA export from nucleus,translational frameshifting,protein export from nucleus,apoptotic process,positive regulation of cytosolic calcium ion concentration,aging,positive regulation of cell proliferation,positive regulation of cardiac muscle cell apoptotic process,positive regulation of apoptotic process,negative regulation of apoptotic process,positive regulation of translational elongation,p…	;RNA binding,translation elongation factor activity,U6 snRNA binding,ribosome binding,protein N-terminus binding	;nucleus,annulate lamellae,nuclear pore,cytoplasm,endoplasmic reticulum membrane,membrane,dendrite,neuronal cell body,extracellular exosome	tr;sp	1	1;2	uniprot_mouse_proteome	>tr|A0A0A0MQM0|A0A0A0MQM0_MOUSE Eukaryotic translation initiation factor 5A (Fragment) OS=Mus musculus GN=Eif5a PE=1 SV=1;>sp|P63242|IF5A1_MOUSE Eukaryotic translation initiation factor 5A-1 OS=Mus musculus GN=Eif5a PE=1 SV=2	1	1	_[Acetyl (Protein N-term)]ADDLDFETGDAGASATFPMQC[Carbamidomethyl (C)]SALR_.3
A0A0A0MQM0;P63242	Eif5a	A0A0A0MQM0;P63242	A0A0A0MQM0_MOUSE;IF5A1_MOUSE	Eukaryotic translation initiation factor 5A (Fragment);Eukaryotic translation initiation factor 5A-1	TRUE	KO / Control	KO	Control	8	_KYEDIC[Carbamidomethyl (C)]PSTHNM[Oxidation (M)]DVPNIK_	54952.5	64479.9	0.230664	0.230664	17.3375	1.17337	0	0.00138467	0.106719	7	0.113284	Mus musculus	;mRNA export from nucleus,translational frameshifting,protein export from nucleus,apoptotic process,positive regulation of cytosolic calcium ion concentration,aging,positive regulation of cell proliferation,positive regulation of cardiac muscle cell apoptotic process,positive regulation of apoptotic process,negative regulation of apoptotic process,positive regulation of translational elongation,p…	;RNA binding,translation elongation factor activity,U6 snRNA binding,ribosome binding,protein N-terminus binding	;nucleus,annulate lamellae,nuclear pore,cytoplasm,endoplasmic reticulum membrane,membrane,dendrite,neuronal cell body,extracellular exosome	tr;sp	1	1;2	uniprot_mouse_proteome	>tr|A0A0A0MQM0|A0A0A0MQM0_MOUSE Eukaryotic translation initiation factor 5A (Fragment) OS=Mus musculus GN=Eif5a PE=1 SV=1;>sp|P63242|IF5A1_MOUSE Eukaryotic translation initiation factor 5A-1 OS=Mus musculus GN=Eif5a PE=1 SV=2	1	2	_KYEDIC[Carbamidomethyl (C)]PSTHNM[Oxidation (M)]DVPNIK_.4|_KYEDIC[Carbamidomethyl (C)]PSTHNM[Oxidation (M)]DVPNIK_.3
A0A0A0MQM0;P63242	Eif5a	A0A0A0MQM0;P63242	A0A0A0MQM0_MOUSE;IF5A1_MOUSE	Eukaryotic translation initiation factor 5A (Fragment);Eukaryotic translation initiation factor 5A-1	TRUE	KO / Control	KO	Control	8	_EDLRLPEGDLGKEIEQK_	67558.8	32734.9	-1.04531	1.04531	-51.546	0.48454	0	0.171491	0.310128	7	0.388308	Mus musculus	;mRNA export from nucleus,translational frameshifting,protein export from nucleus,apoptotic process,positive regulation of cytosolic calcium ion concentration,aging,positive regulation of cell proliferation,positive regulation of cardiac muscle cell apoptotic process,positive regulation of apoptotic process,negative regulation of apoptotic process,positive regulation of translational elongation,p…	;RNA binding,translation elongation factor activity,U6 snRNA binding,ribosome binding,protein N-terminus binding	;nucleus,annulate lamellae,nuclear pore,cytoplasm,endoplasmic reticulum membrane,membrane,dendrite,neuronal cell body,extracellular exosome	tr;sp	1	1;2	uniprot_mouse_proteome	>tr|A0A0A0MQM0|A0A0A0MQM0_MOUSE Eukaryotic translation initiation factor 5A (Fragment) OS=Mus musculus GN=Eif5a PE=1 SV=1;>sp|P63242|IF5A1_MOUSE Eukaryotic translation initiation factor 5A-1 OS=Mus musculus GN=Eif5a PE=1 SV=2	1	2	_EDLRLPEGDLGKEIEQK_.3|_EDLRLPEGDLGKEIEQK_.4
A0A0A0MQM0;P63242	Eif5a	A0A0A0MQM0;P63242	A0A0A0MQM0_MOUSE;IF5A1_MOUSE	Eukaryotic translation initiation factor 5A (Fragment);Eukaryotic translation initiation factor 5A-1	TRUE	KO / Control	KO	Control	4	_LPEGDLGKEIEQK_	104007	88119.6	-0.239148	0.239148	-15.2755	0.847245	0	0.447679	0.439087	3	0.778715	Mus musculus	;mRNA export from nucleus,translational frameshifting,protein export from nucleus,apoptotic process,positive regulation of cytosolic calcium ion concentration,aging,positive regulation of cell proliferation,positive regulation of cardiac muscle cell apoptotic process,positive regulation of apoptotic process,negative regulation of apoptotic process,positive regulation of translational elongation,p…	;RNA binding,translation elongation factor activity,U6 snRNA binding,ribosome binding,protein N-terminus binding	;nucleus,annulate lamellae,nuclear pore,cytoplasm,endoplasmic reticulum membrane,membrane,dendrite,neuronal cell body,extracellular exosome	tr;sp	1	1;2	uniprot_mouse_proteome	>tr|A0A0A0MQM0|A0A0A0MQM0_MOUSE Eukaryotic translation initiation factor 5A (Fragment) OS=Mus musculus GN=Eif5a PE=1 SV=1;>sp|P63242|IF5A1_MOUSE Eukaryotic translation initiation factor 5A-1 OS=Mus musculus GN=Eif5a PE=1 SV=2	1	1	_LPEGDLGKEIEQK_.3
A0A0A0MQM0;P63242	Eif5a	A0A0A0MQM0;P63242	A0A0A0MQM0_MOUSE;IF5A1_MOUSE	Eukaryotic translation initiation factor 5A (Fragment);Eukaryotic translation initiation factor 5A-1	TRUE	KO / Control	KO	Control	4	_[Acetyl (Protein N-term)]ADDLDFETGDAGASATFPM[Oxidation (M)]QC[Carbamidomethyl (C)]SALR_	44039.4	87536.2	0.991085	0.991085	98.7679	1.98768	0	0.0188839	0.221693	3	0.339799	Mus musculus	;mRNA export from nucleus,translational frameshifting,protein export from nucleus,apoptotic process,positive regulation of cytosolic calcium ion concentration,aging,positive regulation of cell proliferation,positive regulation of cardiac muscle cell apoptotic process,positive regulation of apoptotic process,negative regulation of apoptotic process,positive regulation of translational elongation,p…	;RNA binding,translation elongation factor activity,U6 snRNA binding,ribosome binding,protein N-terminus binding	;nucleus,annulate lamellae,nuclear pore,cytoplasm,endoplasmic reticulum membrane,membrane,dendrite,neuronal cell body,extracellular exosome	tr;sp	1	1;2	uniprot_mouse_proteome	>tr|A0A0A0MQM0|A0A0A0MQM0_MOUSE Eukaryotic translation initiation factor 5A (Fragment) OS=Mus musculus GN=Eif5a PE=1 SV=1;>sp|P63242|IF5A1_MOUSE Eukaryotic translation initiation factor 5A-1 OS=Mus musculus GN=Eif5a PE=1 SV=2	1	1	_[Acetyl (Protein N-term)]ADDLDFETGDAGASATFPM[Oxidation (M)]QC[Carbamidomethyl (C)]SALR_.3
A0A0A0MQM0;P63242	Eif5a	A0A0A0MQM0;P63242	A0A0A0MQM0_MOUSE;IF5A1_MOUSE	Eukaryotic translation initiation factor 5A (Fragment);Eukaryotic translation initiation factor 5A-1	TRUE	KO / Control	KO	Control	4	_YEDIC[Carbamidomethyl (C)]PSTHNM[Oxidation (M)]DVPNIK_	15055	21183.6	0.492707	0.492707	40.7082	1.40708	0	0.0905892	0.265553	3	0.301778	Mus musculus	;mRNA export from nucleus,translational frameshifting,protein export from nucleus,apoptotic process,positive regulation of cytosolic calcium ion concentration,aging,positive regulation of cell proliferation,positive regulation of cardiac muscle cell apoptotic process,positive regulation of apoptotic process,negative regulation of apoptotic process,positive regulation of translational elongation,p…	;RNA binding,translation elongation factor activity,U6 snRNA binding,ribosome binding,protein N-terminus binding	;nucleus,annulate lamellae,nuclear pore,cytoplasm,endoplasmic reticulum membrane,membrane,dendrite,neuronal cell body,extracellular exosome	tr;sp	1	1;2	uniprot_mouse_proteome	>tr|A0A0A0MQM0|A0A0A0MQM0_MOUSE Eukaryotic translation initiation factor 5A (Fragment) OS=Mus musculus GN=Eif5a PE=1 SV=1;>sp|P63242|IF5A1_MOUSE Eukaryotic translation initiation factor 5A-1 OS=Mus musculus GN=Eif5a PE=1 SV=2	1	1	_YEDIC[Carbamidomethyl (C)]PSTHNM[Oxidation (M)]DVPNIK_.3
A0A0A0MQM0;P63242	Eif5a	A0A0A0MQM0;P63242	A0A0A0MQM0_MOUSE;IF5A1_MOUSE	Eukaryotic translation initiation factor 5A (Fragment);Eukaryotic translation initiation factor 5A-1	TRUE	KO / Control	KO	Control	4	_LPEGDLGK_	199562	253817	0.346952	0.346952	27.1871	1.27187	0	0.259285	0.356419	3	0.779819	Mus musculus	;mRNA export from nucleus,translational frameshifting,protein export from nucleus,apoptotic process,positive regulation of cytosolic calcium ion concentration,aging,positive regulation of cell proliferation,positive regulation of cardiac muscle cell apoptotic process,positive regulation of apoptotic process,negative regulation of apoptotic process,positive regulation of translational elongation,p…	;RNA binding,translation elongation factor activity,U6 snRNA binding,ribosome binding,protein N-terminus binding	;nucleus,annulate lamellae,nuclear pore,cytoplasm,endoplasmic reticulum membrane,membrane,dendrite,neuronal cell body,extracellular exosome	tr;sp	1	1;2	uniprot_mouse_proteome	>tr|A0A0A0MQM0|A0A0A0MQM0_MOUSE Eukaryotic translation initiation factor 5A (Fragment) OS=Mus musculus GN=Eif5a PE=1 SV=1;>sp|P63242|IF5A1_MOUSE Eukaryotic translation initiation factor 5A-1 OS=Mus musculus GN=Eif5a PE=1 SV=2	1	1	_LPEGDLGK_.2
A0A0A0MQM0;P63242	Eif5a	A0A0A0MQM0;P63242	A0A0A0MQM0_MOUSE;IF5A1_MOUSE	Eukaryotic translation initiation factor 5A (Fragment);Eukaryotic translation initiation factor 5A-1	TRUE	KO / Control	KO	Control	4	_YEDIC[Carbamidomethyl (C)]PSTHNMDVPNIK_	43419.8	39683.9	-0.129798	0.129798	-8.60409	0.913959	0	0.0508239	0.249057	3	0.187905	Mus musculus	;mRNA export from nucleus,translational frameshifting,protein export from nucleus,apoptotic process,positive regulation of cytosolic calcium ion concentration,aging,positive regulation of cell proliferation,positive regulation of cardiac muscle cell apoptotic process,positive regulation of apoptotic process,negative regulation of apoptotic process,positive regulation of translational elongation,p…	;RNA binding,translation elongation factor activity,U6 snRNA binding,ribosome binding,protein N-terminus binding	;nucleus,annulate lamellae,nuclear pore,cytoplasm,endoplasmic reticulum membrane,membrane,dendrite,neuronal cell body,extracellular exosome	tr;sp	1	1;2	uniprot_mouse_proteome	>tr|A0A0A0MQM0|A0A0A0MQM0_MOUSE Eukaryotic translation initiation factor 5A (Fragment) OS=Mus musculus GN=Eif5a PE=1 SV=1;>sp|P63242|IF5A1_MOUSE Eukaryotic translation initiation factor 5A-1 OS=Mus musculus GN=Eif5a PE=1 SV=2	1	1	_YEDIC[Carbamidomethyl (C)]PSTHNMDVPNIK_.3
A0A0A0MQM0;P63242	Eif5a	A0A0A0MQM0;P63242	A0A0A0MQM0_MOUSE;IF5A1_MOUSE	Eukaryotic translation initiation factor 5A (Fragment);Eukaryotic translation initiation factor 5A-1	TRUE	KO / Control	KO	Control	4	_NGFVVLK_	49989.9	26756.1	-0.901771	0.901771	-46.4771	0.535229	0	0.409504	0.421523	3	0.558946	Mus musculus	;mRNA export from nucleus,translational frameshifting,protein export from nucleus,apoptotic process,positive regulation of cytosolic calcium ion concentration,aging,positive regulation of cell proliferation,positive regulation of cardiac muscle cell apoptotic process,positive regulation of apoptotic process,negative regulation of apoptotic process,positive regulation of translational elongation,p…	;RNA binding,translation elongation factor activity,U6 snRNA binding,ribosome binding,protein N-terminus binding	;nucleus,annulate lamellae,nuclear pore,cytoplasm,endoplasmic reticulum membrane,membrane,dendrite,neuronal cell body,extracellular exosome	tr;sp	1	1;2	uniprot_mouse_proteome	>tr|A0A0A0MQM0|A0A0A0MQM0_MOUSE Eukaryotic translation initiation factor 5A (Fragment) OS=Mus musculus GN=Eif5a PE=1 SV=1;>sp|P63242|IF5A1_MOUSE Eukaryotic translation initiation factor 5A-1 OS=Mus musculus GN=Eif5a PE=1 SV=2	1	1	_NGFVVLK_.2
A0A0A0MQM0;P63242	Eif5a	A0A0A0MQM0;P63242	A0A0A0MQM0_MOUSE;IF5A1_MOUSE	Eukaryotic translation initiation factor 5A (Fragment);Eukaryotic translation initiation factor 5A-1	TRUE	KO / Control	KO	Control	8	_VHLVGIDIFTGKK_	7945.27	1125.05	-2.82011	2.82011	-85.84	0.1416	0	0.00463643	0.15538	7	1.48785	Mus musculus	;mRNA export from nucleus,translational frameshifting,protein export from nucleus,apoptotic process,positive regulation of cytosolic calcium ion concentration,aging,positive regulation of cell proliferation,positive regulation of cardiac muscle cell apoptotic process,positive regulation of apoptotic process,negative regulation of apoptotic process,positive regulation of translational elongation,p…	;RNA binding,translation elongation factor activity,U6 snRNA binding,ribosome binding,protein N-terminus binding	;nucleus,annulate lamellae,nuclear pore,cytoplasm,endoplasmic reticulum membrane,membrane,dendrite,neuronal cell body,extracellular exosome	tr;sp	1	1;2	uniprot_mouse_proteome	>tr|A0A0A0MQM0|A0A0A0MQM0_MOUSE Eukaryotic translation initiation factor 5A (Fragment) OS=Mus musculus GN=Eif5a PE=1 SV=1;>sp|P63242|IF5A1_MOUSE Eukaryotic translation initiation factor 5A-1 OS=Mus musculus GN=Eif5a PE=1 SV=2	1	2	_VHLVGIDIFTGKK_.3|_VHLVGIDIFTGKK_.4
A0A0A0MQM0;P63242	Eif5a	A0A0A0MQM0;P63242	A0A0A0MQM0_MOUSE;IF5A1_MOUSE	Eukaryotic translation initiation factor 5A (Fragment);Eukaryotic translation initiation factor 5A-1	TRUE	KO / Control	KO	Control	4	_[Acetyl (Protein N-term)]ADDLDFETGDAGASATFPMQC[Carbamidomethyl (C)]SALRK_	13118.7	2857.88	-2.19861	2.19861	-78.2153	0.217847	0	0.825858	0.576967	3	1.46445	Mus musculus	;mRNA export from nucleus,translational frameshifting,protein export from nucleus,apoptotic process,positive regulation of cytosolic calcium ion concentration,aging,positive regulation of cell proliferation,positive regulation of cardiac muscle cell apoptotic process,positive regulation of apoptotic process,negative regulation of apoptotic process,positive regulation of translational elongation,p…	;RNA binding,translation elongation factor activity,U6 snRNA binding,ribosome binding,protein N-terminus binding	;nucleus,annulate lamellae,nuclear pore,cytoplasm,endoplasmic reticulum membrane,membrane,dendrite,neuronal cell body,extracellular exosome	tr;sp	1	1;2	uniprot_mouse_proteome	>tr|A0A0A0MQM0|A0A0A0MQM0_MOUSE Eukaryotic translation initiation factor 5A (Fragment) OS=Mus musculus GN=Eif5a PE=1 SV=1;>sp|P63242|IF5A1_MOUSE Eukaryotic translation initiation factor 5A-1 OS=Mus musculus GN=Eif5a PE=1 SV=2	1	1	_[Acetyl (Protein N-term)]ADDLDFETGDAGASATFPMQC[Carbamidomethyl (C)]SALRK_.3
A0A0A0MQM3;F2Z456;Q9DCN2;Q9DCN2-2	Cyb5r3	A0A0A0MQM3;F2Z456;Q9DCN2;Q9DCN2-2	A0A0A0MQM3_MOUSE;F2Z456_MOUSE;NB5R3_MOUSE;NB5R3_MOUSE	NADH-cytochrome b5 reductase 3 (Fragment);NADH-cytochrome b5 reductase;NADH-cytochrome b5 reductase 3;Isoform 2 of NADH-cytochrome b5 reductase 3	TRUE	KO / Control	KO	Control	4	_IGDTIEFR_	104074	117582	0.176058	0.176058	12.9793	1.12979	0	0.0963189	0.269551	3	0.230857	Mus musculus	;;cholesterol biosynthetic process,oxidation-reduction process;	;;cytochrome-b5 reductase activity, acting on NAD(P)H,protein binding,AMP binding,oxidoreductase activity,ADP binding,flavin adenine dinucleotide binding,NAD binding;	;;mitochondrial outer membrane,mitochondrial inner membrane,endoplasmic reticulum membrane,lipid particle,extracellular exosome;	tr;tr;sp;sp	1;1;1;	6;1;3;	uniprot_mouse_proteome	>tr|A0A0A0MQM3|A0A0A0MQM3_MOUSE NADH-cytochrome b5 reductase 3 (Fragment) OS=Mus musculus GN=Cyb5r3 PE=1 SV=6;>tr|F2Z456|F2Z456_MOUSE NADH-cytochrome b5 reductase OS=Mus musculus GN=Cyb5r3 PE=1 SV=1;>sp|Q9DCN2|NB5R3_MOUSE NADH-cytochrome b5 reductase 3 OS=Mus musculus GN=Cyb5r3 PE=1 SV=3;>sp|Q9DCN2-2|NB5R3_MOUSE Isoform 2 of NADH-cytochrome b5 reductase 3 OS=Mus musculus GN=Cyb5r3	1	1	_IGDTIEFR_.2
A0A0A0MQM7;O08746;O08746-2	Matn2	A0A0A0MQM7;O08746;O08746-2	A0A0A0MQM7_MOUSE;MATN2_MOUSE;MATN2_MOUSE	Matrilin-2;Matrilin-2;Isoform 2 of Matrilin-2	TRUE	KO / Control	KO	Control	4	_SFTQVEGARPPSTQVPR_	77130.2	62823.8	-0.295984	0.295984	-18.5484	0.814516	0	0.442987	0.436641	3	0.309981	Mus musculus	;neuron migration,axon guidance,glial cell migration,dendrite regeneration,neuron projection development,response to axon injury;	;calcium ion binding;	;proteinaceous extracellular matrix,basement membrane,extracellular space,extracellular matrix;	tr;sp;sp	1;2;	1;2;	uniprot_mouse_proteome	>tr|A0A0A0MQM7|A0A0A0MQM7_MOUSE Matrilin-2 OS=Mus musculus GN=Matn2 PE=1 SV=1;>sp|O08746|MATN2_MOUSE Matrilin-2 OS=Mus musculus GN=Matn2 PE=2 SV=2;>sp|O08746-2|MATN2_MOUSE Isoform 2 of Matrilin-2 OS=Mus musculus GN=Matn2	1	1	_SFTQVEGARPPSTQVPR_.3
A0A0A0MQM7;O08746;O08746-2	Matn2	A0A0A0MQM7;O08746;O08746-2	A0A0A0MQM7_MOUSE;MATN2_MOUSE;MATN2_MOUSE	Matrilin-2;Matrilin-2;Isoform 2 of Matrilin-2	TRUE	KO / Control	KO	Control	4	_VAIVFTDGR_	53468.9	25395.6	-1.07412	1.07412	-52.5039	0.474961	0	0.0368595	0.243154	3	0.321078	Mus musculus	;neuron migration,axon guidance,glial cell migration,dendrite regeneration,neuron projection development,response to axon injury;	;calcium ion binding;	;proteinaceous extracellular matrix,basement membrane,extracellular space,extracellular matrix;	tr;sp;sp	1;2;	1;2;	uniprot_mouse_proteome	>tr|A0A0A0MQM7|A0A0A0MQM7_MOUSE Matrilin-2 OS=Mus musculus GN=Matn2 PE=1 SV=1;>sp|O08746|MATN2_MOUSE Matrilin-2 OS=Mus musculus GN=Matn2 PE=2 SV=2;>sp|O08746-2|MATN2_MOUSE Isoform 2 of Matrilin-2 OS=Mus musculus GN=Matn2	1	1	_VAIVFTDGR_.2
A0A0A0MQM7;O08746;O08746-2	Matn2	A0A0A0MQM7;O08746;O08746-2	A0A0A0MQM7_MOUSE;MATN2_MOUSE;MATN2_MOUSE	Matrilin-2;Matrilin-2;Isoform 2 of Matrilin-2	TRUE	KO / Control	KO	Control	4	_SLGEENFETVK_	25384.8	23006.9	-0.141901	0.141901	-9.36756	0.906324	0	0.832343	0.579292	3	0.320894	Mus musculus	;neuron migration,axon guidance,glial cell migration,dendrite regeneration,neuron projection development,response to axon injury;	;calcium ion binding;	;proteinaceous extracellular matrix,basement membrane,extracellular space,extracellular matrix;	tr;sp;sp	1;2;	1;2;	uniprot_mouse_proteome	>tr|A0A0A0MQM7|A0A0A0MQM7_MOUSE Matrilin-2 OS=Mus musculus GN=Matn2 PE=1 SV=1;>sp|O08746|MATN2_MOUSE Matrilin-2 OS=Mus musculus GN=Matn2 PE=2 SV=2;>sp|O08746-2|MATN2_MOUSE Isoform 2 of Matrilin-2 OS=Mus musculus GN=Matn2	1	1	_SLGEENFETVK_.2
A0A0A0MQM7;O08746;O08746-2	Matn2	A0A0A0MQM7;O08746;O08746-2	A0A0A0MQM7_MOUSE;MATN2_MOUSE;MATN2_MOUSE	Matrilin-2;Matrilin-2;Isoform 2 of Matrilin-2	TRUE	KO / Control	KO	Control	4	_AIEEELQEIASEPIDK_	11942.5	11340.6	-0.0746121	0.0746121	-5.04026	0.949597	0	0.605806	0.500255	3	1.61588	Mus musculus	;neuron migration,axon guidance,glial cell migration,dendrite regeneration,neuron projection development,response to axon injury;	;calcium ion binding;	;proteinaceous extracellular matrix,basement membrane,extracellular space,extracellular matrix;	tr;sp;sp	1;2;	1;2;	uniprot_mouse_proteome	>tr|A0A0A0MQM7|A0A0A0MQM7_MOUSE Matrilin-2 OS=Mus musculus GN=Matn2 PE=1 SV=1;>sp|O08746|MATN2_MOUSE Matrilin-2 OS=Mus musculus GN=Matn2 PE=2 SV=2;>sp|O08746-2|MATN2_MOUSE Isoform 2 of Matrilin-2 OS=Mus musculus GN=Matn2	1	1	_AIEEELQEIASEPIDK_.3
A0A0A0MQM7;O08746;O08746-2	Matn2	A0A0A0MQM7;O08746;O08746-2	A0A0A0MQM7_MOUSE;MATN2_MOUSE;MATN2_MOUSE	Matrilin-2;Matrilin-2;Isoform 2 of Matrilin-2	TRUE	KO / Control	KO	Control	4	_IIMIVTDGRPQDSVAEVAAK_	42945.6	10789.8	-1.99284	1.99284	-74.8757	0.251243	0	0.0380668	0.243395	3	0.622611	Mus musculus	;neuron migration,axon guidance,glial cell migration,dendrite regeneration,neuron projection development,response to axon injury;	;calcium ion binding;	;proteinaceous extracellular matrix,basement membrane,extracellular space,extracellular matrix;	tr;sp;sp	1;2;	1;2;	uniprot_mouse_proteome	>tr|A0A0A0MQM7|A0A0A0MQM7_MOUSE Matrilin-2 OS=Mus musculus GN=Matn2 PE=1 SV=1;>sp|O08746|MATN2_MOUSE Matrilin-2 OS=Mus musculus GN=Matn2 PE=2 SV=2;>sp|O08746-2|MATN2_MOUSE Isoform 2 of Matrilin-2 OS=Mus musculus GN=Matn2	1	1	_IIMIVTDGRPQDSVAEVAAK_.3
A0A0A0MQM7;O08746;O08746-2	Matn2	A0A0A0MQM7;O08746;O08746-2	A0A0A0MQM7_MOUSE;MATN2_MOUSE;MATN2_MOUSE	Matrilin-2;Matrilin-2;Isoform 2 of Matrilin-2	TRUE	KO / Control	KO	Control	4	_VGLLQYGSTVK_	17897.7	20140.8	0.170341	0.170341	12.5324	1.12532	0	0.71128	0.538341	3	0.746598	Mus musculus	;neuron migration,axon guidance,glial cell migration,dendrite regeneration,neuron projection development,response to axon injury;	;calcium ion binding;	;proteinaceous extracellular matrix,basement membrane,extracellular space,extracellular matrix;	tr;sp;sp	1;2;	1;2;	uniprot_mouse_proteome	>tr|A0A0A0MQM7|A0A0A0MQM7_MOUSE Matrilin-2 OS=Mus musculus GN=Matn2 PE=1 SV=1;>sp|O08746|MATN2_MOUSE Matrilin-2 OS=Mus musculus GN=Matn2 PE=2 SV=2;>sp|O08746-2|MATN2_MOUSE Isoform 2 of Matrilin-2 OS=Mus musculus GN=Matn2	1	1	_VGLLQYGSTVK_.2
A0A0A0MQM7;O08746;O08746-2	Matn2	A0A0A0MQM7;O08746;O08746-2	A0A0A0MQM7_MOUSE;MATN2_MOUSE;MATN2_MOUSE	Matrilin-2;Matrilin-2;Isoform 2 of Matrilin-2	TRUE	KO / Control	KO	Control	4	_HFVTGIIDSLAVSPK_	27653	1428.54	-4.27482	4.27482	-94.8341	0.0516595	0	0.0589686	0.251963	3	3.5092	Mus musculus	;neuron migration,axon guidance,glial cell migration,dendrite regeneration,neuron projection development,response to axon injury;	;calcium ion binding;	;proteinaceous extracellular matrix,basement membrane,extracellular space,extracellular matrix;	tr;sp;sp	1;2;	1;2;	uniprot_mouse_proteome	>tr|A0A0A0MQM7|A0A0A0MQM7_MOUSE Matrilin-2 OS=Mus musculus GN=Matn2 PE=1 SV=1;>sp|O08746|MATN2_MOUSE Matrilin-2 OS=Mus musculus GN=Matn2 PE=2 SV=2;>sp|O08746-2|MATN2_MOUSE Isoform 2 of Matrilin-2 OS=Mus musculus GN=Matn2	1	1	_HFVTGIIDSLAVSPK_.3
A0A0A0MQN4;Q9D906;S4R2D5;S4R2T5	Atg7	A0A0A0MQN4;Q9D906;S4R2D5;S4R2T5	A0A0A0MQN4_MOUSE;ATG7_MOUSE;S4R2D5_MOUSE;S4R2T5_MOUSE	Ubiquitin-like modifier-activating enzyme ATG7	TRUE	KO / Control	KO	Control	4	_WLPTVIAASK_	22010.4	17339.6	-0.344114	0.344114	-21.2209	0.787791	0	0.126062	0.28423	3	0.33073	Mus musculus	;autophagosome assembly,mitophagy,liver development,protein lipidation,C-terminal protein lipidation,autophagy,cellular response to nitrogen starvation,organelle organization,mitochondrion organization,adult walking behavior,cellular response to starvation,post-embryonic development,protein transport,macroautophagy,cellular homeostasis,cerebellar Purkinje cell layer development,pyramidal neuron d…	;protein binding,transcription factor binding,Atg12 activating enzyme activity,Atg8 activating enzyme activity,protein homodimerization activity;;	;pre-autophagosomal structure,cytoplasm,cytosol,axoneme;;	tr;sp;tr;tr	1	1	uniprot_mouse_proteome	>tr|A0A0A0MQN4|A0A0A0MQN4_MOUSE Ubiquitin-like modifier-activating enzyme ATG7 OS=Mus musculus GN=Atg7 PE=1 SV=1;>sp|Q9D906|ATG7_MOUSE Ubiquitin-like modifier-activating enzyme ATG7 OS=Mus musculus GN=Atg7 PE=1 SV=1;>tr|S4R2D5|S4R2D5_MOUSE Ubiquitin-like modifier-activating enzyme ATG7 OS=Mus musculus GN=Atg7 PE=1 SV=1;>tr|S4R2T5|S4R2T5_MOUSE Ubiquitin-like modifier-activating enzyme ATG7 OS=Mus …	1	1	_WLPTVIAASK_.2
A0A0A0MQN4;Q9D906;S4R2D5;S4R2T5	Atg7	A0A0A0MQN4;Q9D906;S4R2D5;S4R2T5	A0A0A0MQN4_MOUSE;ATG7_MOUSE;S4R2D5_MOUSE;S4R2T5_MOUSE	Ubiquitin-like modifier-activating enzyme ATG7	TRUE	KO / Control	KO	Control	4	_AEGVTALPYFLFK_	6067.25	1545.64	-1.97284	1.97284	-74.5249	0.254751	0	0.373231	0.408451	3	2.75153	Mus musculus	;autophagosome assembly,mitophagy,liver development,protein lipidation,C-terminal protein lipidation,autophagy,cellular response to nitrogen starvation,organelle organization,mitochondrion organization,adult walking behavior,cellular response to starvation,post-embryonic development,protein transport,macroautophagy,cellular homeostasis,cerebellar Purkinje cell layer development,pyramidal neuron d…	;protein binding,transcription factor binding,Atg12 activating enzyme activity,Atg8 activating enzyme activity,protein homodimerization activity;;	;pre-autophagosomal structure,cytoplasm,cytosol,axoneme;;	tr;sp;tr;tr	1	1	uniprot_mouse_proteome	>tr|A0A0A0MQN4|A0A0A0MQN4_MOUSE Ubiquitin-like modifier-activating enzyme ATG7 OS=Mus musculus GN=Atg7 PE=1 SV=1;>sp|Q9D906|ATG7_MOUSE Ubiquitin-like modifier-activating enzyme ATG7 OS=Mus musculus GN=Atg7 PE=1 SV=1;>tr|S4R2D5|S4R2D5_MOUSE Ubiquitin-like modifier-activating enzyme ATG7 OS=Mus musculus GN=Atg7 PE=1 SV=1;>tr|S4R2T5|S4R2T5_MOUSE Ubiquitin-like modifier-activating enzyme ATG7 OS=Mus …	1	1	_AEGVTALPYFLFK_.2
A0A0A0MQN8;H3BIX4;P97300;P97300-1;P97300-3;Z4YLB7	Nptn	A0A0A0MQN8;H3BIX4;P97300;P97300-1;P97300-3;Z4YLB7	A0A0A0MQN8_MOUSE;H3BIX4_MOUSE;NPTN_MOUSE;NPTN_MOUSE;NPTN_MOUSE;Z4YLB7_MOUSE	Neuroplastin;Neuroplastin (Fragment);Neuroplastin;Isoform 1 of Neuroplastin;Isoform 3 of Neuroplastin;Neuroplastin	TRUE	KO / Control	KO	Control	4	_IVTSEEVIIR_	105143	49767.3	-1.07908	1.07908	-52.6668	0.473332	0	0.0270541	0.234336	3	0.253373	Mus musculus	;;positive regulation of protein phosphorylation,homophilic cell adhesion via plasma membrane adhesion molecules,positive regulation of cytosolic calcium ion concentration,visual learning,positive regulation of neuron projection development,positive regulation of fibroblast growth factor receptor signaling pathway,positive regulation of long-term neuronal synaptic plasticity,modulation of synapti…	;;type 1 fibroblast growth factor receptor binding,ion channel binding,cell adhesion molecule binding;;;	;;cell surface,postsynaptic density,integral component of membrane,dendrite,presynaptic membrane,inhibitory synapse;;;	tr;tr;sp;sp;sp;tr	1;1;1;;;1	1;1;3;;;1	uniprot_mouse_proteome	>tr|A0A0A0MQN8|A0A0A0MQN8_MOUSE Neuroplastin OS=Mus musculus GN=Nptn PE=1 SV=1;>tr|H3BIX4|H3BIX4_MOUSE Neuroplastin (Fragment) OS=Mus musculus GN=Nptn PE=1 SV=1;>sp|P97300|NPTN_MOUSE Neuroplastin OS=Mus musculus GN=Nptn PE=1 SV=3;>sp|P97300-1|NPTN_MOUSE Isoform 1 of Neuroplastin OS=Mus musculus GN=Nptn;>sp|P97300-3|NPTN_MOUSE Isoform 3 of Neuroplastin OS=Mus musculus GN=Nptn;>tr|Z4YLB7|Z4YLB7_MOU…	1	1	_IVTSEEVIIR_.2
A0A0A0MQN8;H3BIX4;P97300;P97300-1;P97300-3;Z4YLB7	Nptn	A0A0A0MQN8;H3BIX4;P97300;P97300-1;P97300-3;Z4YLB7	A0A0A0MQN8_MOUSE;H3BIX4_MOUSE;NPTN_MOUSE;NPTN_MOUSE;NPTN_MOUSE;Z4YLB7_MOUSE	Neuroplastin;Neuroplastin (Fragment);Neuroplastin;Isoform 1 of Neuroplastin;Isoform 3 of Neuroplastin;Neuroplastin	TRUE	KO / Control	KO	Control	4	_AEDSGEYHC[Carbamidomethyl (C)]VYHFVSAPK_	7316.31	1197.47	-2.61112	2.61112	-83.6328	0.163672	0	0.146389	0.294548	3	2.34363	Mus musculus	;;positive regulation of protein phosphorylation,homophilic cell adhesion via plasma membrane adhesion molecules,positive regulation of cytosolic calcium ion concentration,visual learning,positive regulation of neuron projection development,positive regulation of fibroblast growth factor receptor signaling pathway,positive regulation of long-term neuronal synaptic plasticity,modulation of synapti…	;;type 1 fibroblast growth factor receptor binding,ion channel binding,cell adhesion molecule binding;;;	;;cell surface,postsynaptic density,integral component of membrane,dendrite,presynaptic membrane,inhibitory synapse;;;	tr;tr;sp;sp;sp;tr	1;1;1;;;1	1;1;3;;;1	uniprot_mouse_proteome	>tr|A0A0A0MQN8|A0A0A0MQN8_MOUSE Neuroplastin OS=Mus musculus GN=Nptn PE=1 SV=1;>tr|H3BIX4|H3BIX4_MOUSE Neuroplastin (Fragment) OS=Mus musculus GN=Nptn PE=1 SV=1;>sp|P97300|NPTN_MOUSE Neuroplastin OS=Mus musculus GN=Nptn PE=1 SV=3;>sp|P97300-1|NPTN_MOUSE Isoform 1 of Neuroplastin OS=Mus musculus GN=Nptn;>sp|P97300-3|NPTN_MOUSE Isoform 3 of Neuroplastin OS=Mus musculus GN=Nptn;>tr|Z4YLB7|Z4YLB7_MOU…	1	1	_AEDSGEYHC[Carbamidomethyl (C)]VYHFVSAPK_.4
A0A0A6YVR2;Q9CPV5;Q9CPV5-2	Pmf1	A0A0A6YVR2;Q9CPV5;Q9CPV5-2	A0A0A6YVR2_MOUSE;PMF1_MOUSE;PMF1_MOUSE	Polyamine-modulated factor 1 (Fragment);Polyamine-modulated factor 1;Isoform 2 of Polyamine-modulated factor 1	TRUE	KO / Control	KO	Control	4	_LLDAIVDTFLQK_	3247.29	54.7557	-5.89008	5.89008	-98.3138	0.016862	0	0.0236518	0.228109	3	2.34641	Mus musculus	;transcription, DNA-templated,regulation of transcription, DNA-templated,cell cycle,chromosome segregation,cell division;	;transcription coactivator activity,protein binding,leucine zipper domain binding;	;MIS12/MIND type complex,condensed chromosome kinetochore,nucleoplasm,Golgi apparatus,intracellular membrane-bounded organelle;	tr;sp;sp	1;1;	1;1;	uniprot_mouse_proteome	>tr|A0A0A6YVR2|A0A0A6YVR2_MOUSE Polyamine-modulated factor 1 (Fragment) OS=Mus musculus GN=Pmf1 PE=1 SV=1;>sp|Q9CPV5|PMF1_MOUSE Polyamine-modulated factor 1 OS=Mus musculus GN=Pmf1 PE=1 SV=1;>sp|Q9CPV5-2|PMF1_MOUSE Isoform 2 of Polyamine-modulated factor 1 OS=Mus musculus GN=Pmf1	1	1	_LLDAIVDTFLQK_.2
A0A0A6YVS2;Q921L3	Tmco1	A0A0A6YVS2;Q921L3	A0A0A6YVS2_MOUSE;TMCO1_MOUSE	Calcium load-activated calcium channel (Fragment);Calcium load-activated calcium channel	TRUE	KO / Control	KO	Control	4	_LPFTPLSYIQGLSHR_	8721.76	16870.9	0.951843	0.951843	93.4342	1.93434	0	0.527637	0.471074	3	2.77193	Mus musculus	;ER overload response,endoplasmic reticulum calcium ion homeostasis,calcium ion transmembrane transport	;calcium channel activity	;Golgi membrane,endoplasmic reticulum,integral component of endoplasmic reticulum membrane	tr;sp	1	1	uniprot_mouse_proteome	>tr|A0A0A6YVS2|A0A0A6YVS2_MOUSE Calcium load-activated calcium channel (Fragment) OS=Mus musculus GN=Tmco1 PE=1 SV=1;>sp|Q921L3|TMCO1_MOUSE Calcium load-activated calcium channel OS=Mus musculus GN=Tmco1 PE=1 SV=1	1	1	_LPFTPLSYIQGLSHR_.3
A0A0A6YVU1;A2ATT5;Q9JKX6	Nudt5	A0A0A6YVU1;A2ATT5;Q9JKX6	A0A0A6YVU1_MOUSE;A2ATT5_MOUSE;NUDT5_MOUSE	ADP-sugar pyrophosphatase (Fragment);ADP-sugar pyrophosphatase (Fragment);ADP-sugar pyrophosphatase	TRUE	KO / Control	KO	Control	4	_SADAVSVIPVLQR_	41347.7	41766.2	0.0145307	0.0145307	1.01228	1.01012	0	0.800683	0.569094	3	0.329452	Mus musculus	;;nucleobase-containing compound metabolic process,chromatin remodeling,ribonucleoside diphosphate catabolic process,D-ribose catabolic process,ATP generation from poly-ADP-D-ribose	;;magnesium ion binding,nucleotidyltransferase activity,nucleoside-diphosphatase activity,ADP-sugar diphosphatase activity,snoRNA binding,protein homodimerization activity,8-oxo-dGDP phosphatase activity,ADP-ribose diphosphatase activity,m7G(5')pppN diphosphatase activity	;;nucleus,extracellular exosome	tr;tr;sp	1	1	uniprot_mouse_proteome	>tr|A0A0A6YVU1|A0A0A6YVU1_MOUSE ADP-sugar pyrophosphatase (Fragment) OS=Mus musculus GN=Nudt5 PE=1 SV=1;>tr|A2ATT5|A2ATT5_MOUSE ADP-sugar pyrophosphatase (Fragment) OS=Mus musculus GN=Nudt5 PE=1 SV=1;>sp|Q9JKX6|NUDT5_MOUSE ADP-sugar pyrophosphatase OS=Mus musculus GN=Nudt5 PE=1 SV=1	1	1	_SADAVSVIPVLQR_.2
A0A0A6YVU8;Q9JKV1	Gm9774;Adrm1	A0A0A6YVU8;Q9JKV1	A0A0A6YVU8_MOUSE;ADRM1_MOUSE	MCG119397;Proteasomal ubiquitin receptor ADRM1	TRUE	KO / Control	KO	Control	4	_[Acetyl (Protein N-term)]TTSGALFPSLVPGSR_	176368	178309	0.0157916	0.0157916	1.1006	1.01101	0	0.249623	0.351308	3	0.208315	Mus musculus	ubiquitin-dependent protein catabolic process,positive regulation of endopeptidase activity;ovarian follicle development,transcription elongation from RNA polymerase II promoter,ubiquitin-dependent protein catabolic process,spermatid development,positive regulation of endopeptidase activity,regulation of T cell differentiation in thymus,follicle-stimulating hormone signaling pathway,proteasome as…	ubiquitin binding,endopeptidase activator activity,proteasome binding;protease binding,protein binding,ubiquitin binding,endopeptidase activator activity,proteasome binding	nucleus,cytoplasm,proteasome regulatory particle, lid subcomplex;proteasome complex,nucleoplasm,cytosol,plasma membrane,proteasome regulatory particle, lid subcomplex	tr;sp	4;1	1;2	uniprot_mouse_proteome	>tr|A0A0A6YVU8|A0A0A6YVU8_MOUSE MCG119397 OS=Mus musculus GN=Gm9774 PE=4 SV=1;>sp|Q9JKV1|ADRM1_MOUSE Proteasomal ubiquitin receptor ADRM1 OS=Mus musculus GN=Adrm1 PE=1 SV=2	1	1	_[Acetyl (Protein N-term)]TTSGALFPSLVPGSR_.2
A0A0A6YVU8;Q9JKV1	Gm9774;Adrm1	A0A0A6YVU8;Q9JKV1	A0A0A6YVU8_MOUSE;ADRM1_MOUSE	MCG119397;Proteasomal ubiquitin receptor ADRM1	TRUE	KO / Control	KO	Control	8	_TSGTVEDDLIIFPDDC[Carbamidomethyl (C)]EFK_	11642.6	7617.02	-0.612117	0.612117	-34.5764	0.654236	0	0.50152	0.459353	7	0.677576	Mus musculus	ubiquitin-dependent protein catabolic process,positive regulation of endopeptidase activity;ovarian follicle development,transcription elongation from RNA polymerase II promoter,ubiquitin-dependent protein catabolic process,spermatid development,positive regulation of endopeptidase activity,regulation of T cell differentiation in thymus,follicle-stimulating hormone signaling pathway,proteasome as…	ubiquitin binding,endopeptidase activator activity,proteasome binding;protease binding,protein binding,ubiquitin binding,endopeptidase activator activity,proteasome binding	nucleus,cytoplasm,proteasome regulatory particle, lid subcomplex;proteasome complex,nucleoplasm,cytosol,plasma membrane,proteasome regulatory particle, lid subcomplex	tr;sp	4;1	1;2	uniprot_mouse_proteome	>tr|A0A0A6YVU8|A0A0A6YVU8_MOUSE MCG119397 OS=Mus musculus GN=Gm9774 PE=4 SV=1;>sp|Q9JKV1|ADRM1_MOUSE Proteasomal ubiquitin receptor ADRM1 OS=Mus musculus GN=Adrm1 PE=1 SV=2	1	2	_TSGTVEDDLIIFPDDC[Carbamidomethyl (C)]EFK_.3|_TSGTVEDDLIIFPDDC[Carbamidomethyl (C)]EFK_.2
A0A0A6YVU8;Q9JKV1	Gm9774;Adrm1	A0A0A6YVU8;Q9JKV1	A0A0A6YVU8_MOUSE;ADRM1_MOUSE	MCG119397;Proteasomal ubiquitin receptor ADRM1	TRUE	KO / Control	KO	Control	4	_SQSAAVTPSSSTSSAR_	3984.89	0.934692	-12.0578	12.0578	-99.9765	0.000234559	0	0.227741	0.34045	3	3.41261	Mus musculus	ubiquitin-dependent protein catabolic process,positive regulation of endopeptidase activity;ovarian follicle development,transcription elongation from RNA polymerase II promoter,ubiquitin-dependent protein catabolic process,spermatid development,positive regulation of endopeptidase activity,regulation of T cell differentiation in thymus,follicle-stimulating hormone signaling pathway,proteasome as…	ubiquitin binding,endopeptidase activator activity,proteasome binding;protease binding,protein binding,ubiquitin binding,endopeptidase activator activity,proteasome binding	nucleus,cytoplasm,proteasome regulatory particle, lid subcomplex;proteasome complex,nucleoplasm,cytosol,plasma membrane,proteasome regulatory particle, lid subcomplex	tr;sp	4;1	1;2	uniprot_mouse_proteome	>tr|A0A0A6YVU8|A0A0A6YVU8_MOUSE MCG119397 OS=Mus musculus GN=Gm9774 PE=4 SV=1;>sp|Q9JKV1|ADRM1_MOUSE Proteasomal ubiquitin receptor ADRM1 OS=Mus musculus GN=Adrm1 PE=1 SV=2	1	1	_SQSAAVTPSSSTSSAR_.2
A0A0A6YVV8;A0A0A6YWB0;A0A0A6YXE3;G3X9Q0;Q9JKP5	Mbnl1	A0A0A6YVV8;A0A0A6YWB0;A0A0A6YXE3;G3X9Q0;Q9JKP5	A0A0A6YVV8_MOUSE;A0A0A6YWB0_MOUSE;A0A0A6YXE3_MOUSE;G3X9Q0_MOUSE;MBNL1_MOUSE	Muscleblind-like protein 1;Muscleblind-like protein 1;Muscleblind-like protein 1;Muscleblind-like 1 (Drosophila), isoform CRA_a;Muscleblind-like protein 1	TRUE	KO / Control	KO	Control	4	_VIAC[Carbamidomethyl (C)]FDSLK_	118395	118186	-0.00253919	0.00253919	-0.175849	0.998242	0	0.151816	0.297773	3	0.207007	Mus musculus	;;;;alternative mRNA splicing, via spliceosome,regulation of alternative mRNA splicing, via spliceosome,in utero embryonic development,mRNA splice site selection,nervous system development,skeletal muscle tissue development,RNA splicing,embryonic limb morphogenesis,regulation of RNA splicing,myoblast differentiation	;;;;RNA binding,double-stranded RNA binding,metal ion binding	;;;;nucleus,nucleoplasm,cytoplasm,centrosome,cytosol,cytoplasmic stress granule	tr;tr;tr;tr;sp	1	1	uniprot_mouse_proteome	>tr|A0A0A6YVV8|A0A0A6YVV8_MOUSE Muscleblind-like protein 1 OS=Mus musculus GN=Mbnl1 PE=1 SV=1;>tr|A0A0A6YWB0|A0A0A6YWB0_MOUSE Muscleblind-like protein 1 OS=Mus musculus GN=Mbnl1 PE=1 SV=1;>tr|A0A0A6YXE3|A0A0A6YXE3_MOUSE Muscleblind-like protein 1 OS=Mus musculus GN=Mbnl1 PE=1 SV=1;>tr|G3X9Q0|G3X9Q0_MOUSE Muscleblind-like 1 (Drosophila), isoform CRA_a OS=Mus musculus GN=Mbnl1 PE=1 SV=1;>sp|Q9JKP5|…	1	1	_VIAC[Carbamidomethyl (C)]FDSLK_.2
A0A0A6YVV8;A0A0A6YWB0;A0A0A6YXE3;G3X9Q0;Q9JKP5	Mbnl1	A0A0A6YVV8;A0A0A6YWB0;A0A0A6YXE3;G3X9Q0;Q9JKP5	A0A0A6YVV8_MOUSE;A0A0A6YWB0_MOUSE;A0A0A6YXE3_MOUSE;G3X9Q0_MOUSE;MBNL1_MOUSE	Muscleblind-like protein 1;Muscleblind-like protein 1;Muscleblind-like protein 1;Muscleblind-like 1 (Drosophila), isoform CRA_a;Muscleblind-like protein 1	TRUE	KO / Control	KO	Control	4	_[Acetyl (Protein N-term)]AVSVTPIRDTK_	14697.9	5863.2	-1.32585	1.32585	-60.1085	0.398915	0	0.790568	0.565691	3	1.799	Mus musculus	;;;;alternative mRNA splicing, via spliceosome,regulation of alternative mRNA splicing, via spliceosome,in utero embryonic development,mRNA splice site selection,nervous system development,skeletal muscle tissue development,RNA splicing,embryonic limb morphogenesis,regulation of RNA splicing,myoblast differentiation	;;;;RNA binding,double-stranded RNA binding,metal ion binding	;;;;nucleus,nucleoplasm,cytoplasm,centrosome,cytosol,cytoplasmic stress granule	tr;tr;tr;tr;sp	1	1	uniprot_mouse_proteome	>tr|A0A0A6YVV8|A0A0A6YVV8_MOUSE Muscleblind-like protein 1 OS=Mus musculus GN=Mbnl1 PE=1 SV=1;>tr|A0A0A6YWB0|A0A0A6YWB0_MOUSE Muscleblind-like protein 1 OS=Mus musculus GN=Mbnl1 PE=1 SV=1;>tr|A0A0A6YXE3|A0A0A6YXE3_MOUSE Muscleblind-like protein 1 OS=Mus musculus GN=Mbnl1 PE=1 SV=1;>tr|G3X9Q0|G3X9Q0_MOUSE Muscleblind-like 1 (Drosophila), isoform CRA_a OS=Mus musculus GN=Mbnl1 PE=1 SV=1;>sp|Q9JKP5|…	1	1	_[Acetyl (Protein N-term)]AVSVTPIRDTK_.2
A0A0A6YVV8;A0A0A6YWB0;A0A0A6YXE3;G3X9Q0;Q9JKP5	Mbnl1	A0A0A6YVV8;A0A0A6YWB0;A0A0A6YXE3;G3X9Q0;Q9JKP5	A0A0A6YVV8_MOUSE;A0A0A6YWB0_MOUSE;A0A0A6YXE3_MOUSE;G3X9Q0_MOUSE;MBNL1_MOUSE	Muscleblind-like protein 1;Muscleblind-like protein 1;Muscleblind-like protein 1;Muscleblind-like 1 (Drosophila), isoform CRA_a;Muscleblind-like protein 1	TRUE	KO / Control	KO	Control	4	_WLTLEVC[Carbamidomethyl (C)]R_	15224.9	1924.41	-2.98394	2.98394	-87.3601	0.126399	0	0.0970592	0.27015	3	2.79166	Mus musculus	;;;;alternative mRNA splicing, via spliceosome,regulation of alternative mRNA splicing, via spliceosome,in utero embryonic development,mRNA splice site selection,nervous system development,skeletal muscle tissue development,RNA splicing,embryonic limb morphogenesis,regulation of RNA splicing,myoblast differentiation	;;;;RNA binding,double-stranded RNA binding,metal ion binding	;;;;nucleus,nucleoplasm,cytoplasm,centrosome,cytosol,cytoplasmic stress granule	tr;tr;tr;tr;sp	1	1	uniprot_mouse_proteome	>tr|A0A0A6YVV8|A0A0A6YVV8_MOUSE Muscleblind-like protein 1 OS=Mus musculus GN=Mbnl1 PE=1 SV=1;>tr|A0A0A6YWB0|A0A0A6YWB0_MOUSE Muscleblind-like protein 1 OS=Mus musculus GN=Mbnl1 PE=1 SV=1;>tr|A0A0A6YXE3|A0A0A6YXE3_MOUSE Muscleblind-like protein 1 OS=Mus musculus GN=Mbnl1 PE=1 SV=1;>tr|G3X9Q0|G3X9Q0_MOUSE Muscleblind-like 1 (Drosophila), isoform CRA_a OS=Mus musculus GN=Mbnl1 PE=1 SV=1;>sp|Q9JKP5|…	1	1	_WLTLEVC[Carbamidomethyl (C)]R_.2
A0A0A6YVV8;A0A0A6YWB0;A0A0A6YXE3;G3X9Q0;Q9JKP5	Mbnl1	A0A0A6YVV8;A0A0A6YWB0;A0A0A6YXE3;G3X9Q0;Q9JKP5	A0A0A6YVV8_MOUSE;A0A0A6YWB0_MOUSE;A0A0A6YXE3_MOUSE;G3X9Q0_MOUSE;MBNL1_MOUSE	Muscleblind-like protein 1;Muscleblind-like protein 1;Muscleblind-like protein 1;Muscleblind-like 1 (Drosophila), isoform CRA_a;Muscleblind-like protein 1	TRUE	KO / Control	KO	Control	4	_FAHPADSTMIDTNDNTVTVC[Carbamidomethyl (C)]MDYIK_	8943.25	797.741	-3.48681	3.48681	-91.08	0.0892004	0	0.0763716	0.258775	3	1.65561	Mus musculus	;;;;alternative mRNA splicing, via spliceosome,regulation of alternative mRNA splicing, via spliceosome,in utero embryonic development,mRNA splice site selection,nervous system development,skeletal muscle tissue development,RNA splicing,embryonic limb morphogenesis,regulation of RNA splicing,myoblast differentiation	;;;;RNA binding,double-stranded RNA binding,metal ion binding	;;;;nucleus,nucleoplasm,cytoplasm,centrosome,cytosol,cytoplasmic stress granule	tr;tr;tr;tr;sp	1	1	uniprot_mouse_proteome	>tr|A0A0A6YVV8|A0A0A6YVV8_MOUSE Muscleblind-like protein 1 OS=Mus musculus GN=Mbnl1 PE=1 SV=1;>tr|A0A0A6YWB0|A0A0A6YWB0_MOUSE Muscleblind-like protein 1 OS=Mus musculus GN=Mbnl1 PE=1 SV=1;>tr|A0A0A6YXE3|A0A0A6YXE3_MOUSE Muscleblind-like protein 1 OS=Mus musculus GN=Mbnl1 PE=1 SV=1;>tr|G3X9Q0|G3X9Q0_MOUSE Muscleblind-like 1 (Drosophila), isoform CRA_a OS=Mus musculus GN=Mbnl1 PE=1 SV=1;>sp|Q9JKP5|…	1	1	_FAHPADSTMIDTNDNTVTVC[Carbamidomethyl (C)]MDYIK_.3
A0A0A6YW28;P35123	Usp4	A0A0A6YW28;P35123	A0A0A6YW28_MOUSE;UBP4_MOUSE	Ubiquitin carboxyl-terminal hydrolase 4	TRUE	KO / Control	KO	Control	4	_DKLDTVVEFPVR_	22360.9	11276	-0.987719	0.987719	-49.5726	0.504274	0	0.0765595	0.258775	3	0.282121	Mus musculus	;spliceosomal tri-snRNP complex assembly,ubiquitin-dependent protein catabolic process,protein deubiquitination,negative regulation of protein ubiquitination,regulation of protein stability,protein localization to cell surface	;thiol-dependent ubiquitin-specific protease activity,protein binding,adenosine receptor binding,identical protein binding,metal ion binding	;nucleus,cytoplasm,cytosol,plasma membrane	tr;sp	1	1;3	uniprot_mouse_proteome	>tr|A0A0A6YW28|A0A0A6YW28_MOUSE Ubiquitin carboxyl-terminal hydrolase 4 OS=Mus musculus GN=Usp4 PE=1 SV=1;>sp|P35123|UBP4_MOUSE Ubiquitin carboxyl-terminal hydrolase 4 OS=Mus musculus GN=Usp4 PE=1 SV=3	1	1	_DKLDTVVEFPVR_.3
A0A0A6YW67;E9Q4P0;E9Q5F6;E9Q9J0;E9QNP0;P0CG49;P0CG50;P62983;P62984;Q5SX22	Gm8797;Kxd1;Ubc;Uba52;Kxd1;Ubb;Ubc;Rps27a;Uba52;Ubb	A0A0A6YW67;E9Q4P0;E9Q5F6;E9Q9J0;E9QNP0;P0CG49;P0CG50;P62983;P62984;Q5SX22	A0A0A6YW67_MOUSE;E9Q4P0_MOUSE;E9Q5F6_MOUSE;E9Q9J0_MOUSE;E9QNP0_MOUSE;UBB_MOUSE;UBC_MOUSE;RS27A_MOUSE;RL40_MOUSE;Q5SX22_MOUSE	MCG23377, isoform CRA_b;KxDL motif-containing protein 1 (Fragment);Polyubiquitin-C (Fragment);Ubiquitin-60S ribosomal protein L40 (Fragment);KxDL motif-containing protein 1;Polyubiquitin-B;Polyubiquitin-C;Ubiquitin-40S ribosomal protein S27a;Ubiquitin-60S ribosomal protein L40;Polyubiquitin-B (Fragment)	TRUE	KO / Control	KO	Control	8	_TITLEVEPSDTIENVK_	1.17663e+06	1.12278e+06	-0.0675936	0.0675936	-4.57717	0.954228	0	0.101365	0.272607	7	0.137057	Mus musculus	;;;;;male meiosis I,female meiosis I,Notch signaling pathway,circadian rhythm,male gonad development,female gonad development,hypothalamus gonadotrophin-releasing hormone neuron development,mitochondrion transport along microtubule,neuron projection morphogenesis,regulation of mitochondrial membrane potential,adipose tissue development,fat pad development,regulation of proteasomal protein catabol…	;;;;;;protease binding,RNA binding,protein binding;RNA binding,structural constituent of ribosome,metal ion binding;structural constituent of ribosome;	;;;;;nucleoplasm,mitochondrion,cytosol,neuron projection,neuronal cell body,myelin sheath;extracellular space,nucleus,nucleoplasm,cytosol,vesicle,myelin sheath,extracellular exosome;extracellular space,nucleus,nucleoplasm,nucleolus,cytoplasm,cytosol,small ribosomal subunit,membrane,cytosolic small ribosomal subunit,vesicle,myelin sheath,extracellular exosome;intracellular,nucleoplasm,cytosol,ribo…	tr;tr;tr;tr;tr;sp;sp;sp;sp;tr	4;1;4;1;1;2;1;1;1;4	1;1;1;1;1;1;2;2;2;2	uniprot_mouse_proteome	>tr|A0A0A6YW67|A0A0A6YW67_MOUSE MCG23377, isoform CRA_b OS=Mus musculus GN=Gm8797 PE=4 SV=1;>tr|E9Q4P0|E9Q4P0_MOUSE KxDL motif-containing protein 1 (Fragment) OS=Mus musculus GN=Kxd1 PE=1 SV=1;>tr|E9Q5F6|E9Q5F6_MOUSE Polyubiquitin-C (Fragment) OS=Mus musculus GN=Ubc PE=4 SV=1;>tr|E9Q9J0|E9Q9J0_MOUSE Ubiquitin-60S ribosomal protein L40 (Fragment) OS=Mus musculus GN=Uba52 PE=1 SV=1;>tr|E9QNP0|E9QNP…	1	2	_TITLEVEPSDTIENVK_.2|_TITLEVEPSDTIENVK_.3
A0A0A6YW67;E9Q4P0;E9Q5F6;E9Q9J0;E9QNP0;P0CG49;P0CG50;P62983;P62984;Q5SX22	Gm8797;Kxd1;Ubc;Uba52;Kxd1;Ubb;Ubc;Rps27a;Uba52;Ubb	A0A0A6YW67;E9Q4P0;E9Q5F6;E9Q9J0;E9QNP0;P0CG49;P0CG50;P62983;P62984;Q5SX22	A0A0A6YW67_MOUSE;E9Q4P0_MOUSE;E9Q5F6_MOUSE;E9Q9J0_MOUSE;E9QNP0_MOUSE;UBB_MOUSE;UBC_MOUSE;RS27A_MOUSE;RL40_MOUSE;Q5SX22_MOUSE	MCG23377, isoform CRA_b;KxDL motif-containing protein 1 (Fragment);Polyubiquitin-C (Fragment);Ubiquitin-60S ribosomal protein L40 (Fragment);KxDL motif-containing protein 1;Polyubiquitin-B;Polyubiquitin-C;Ubiquitin-40S ribosomal protein S27a;Ubiquitin-60S ribosomal protein L40;Polyubiquitin-B (Fragment)	TRUE	KO / Control	KO	Control	4	_ESTLHLVLR_	1.54786e+06	441134	-1.81098	1.81098	-71.5003	0.284997	0	0.0775904	0.259261	3	0.765872	Mus musculus	;;;;;male meiosis I,female meiosis I,Notch signaling pathway,circadian rhythm,male gonad development,female gonad development,hypothalamus gonadotrophin-releasing hormone neuron development,mitochondrion transport along microtubule,neuron projection morphogenesis,regulation of mitochondrial membrane potential,adipose tissue development,fat pad development,regulation of proteasomal protein catabol…	;;;;;;protease binding,RNA binding,protein binding;RNA binding,structural constituent of ribosome,metal ion binding;structural constituent of ribosome;	;;;;;nucleoplasm,mitochondrion,cytosol,neuron projection,neuronal cell body,myelin sheath;extracellular space,nucleus,nucleoplasm,cytosol,vesicle,myelin sheath,extracellular exosome;extracellular space,nucleus,nucleoplasm,nucleolus,cytoplasm,cytosol,small ribosomal subunit,membrane,cytosolic small ribosomal subunit,vesicle,myelin sheath,extracellular exosome;intracellular,nucleoplasm,cytosol,ribo…	tr;tr;tr;tr;tr;sp;sp;sp;sp;tr	4;1;4;1;1;2;1;1;1;4	1;1;1;1;1;1;2;2;2;2	uniprot_mouse_proteome	>tr|A0A0A6YW67|A0A0A6YW67_MOUSE MCG23377, isoform CRA_b OS=Mus musculus GN=Gm8797 PE=4 SV=1;>tr|E9Q4P0|E9Q4P0_MOUSE KxDL motif-containing protein 1 (Fragment) OS=Mus musculus GN=Kxd1 PE=1 SV=1;>tr|E9Q5F6|E9Q5F6_MOUSE Polyubiquitin-C (Fragment) OS=Mus musculus GN=Ubc PE=4 SV=1;>tr|E9Q9J0|E9Q9J0_MOUSE Ubiquitin-60S ribosomal protein L40 (Fragment) OS=Mus musculus GN=Uba52 PE=1 SV=1;>tr|E9QNP0|E9QNP…	1	1	_ESTLHLVLR_.3
A0A0A6YW67;E9Q4P0;E9Q5F6;E9Q9J0;E9QNP0;P0CG49;P0CG50;P62983;P62984;Q5SX22	Gm8797;Kxd1;Ubc;Uba52;Kxd1;Ubb;Ubc;Rps27a;Uba52;Ubb	A0A0A6YW67;E9Q4P0;E9Q5F6;E9Q9J0;E9QNP0;P0CG49;P0CG50;P62983;P62984;Q5SX22	A0A0A6YW67_MOUSE;E9Q4P0_MOUSE;E9Q5F6_MOUSE;E9Q9J0_MOUSE;E9QNP0_MOUSE;UBB_MOUSE;UBC_MOUSE;RS27A_MOUSE;RL40_MOUSE;Q5SX22_MOUSE	MCG23377, isoform CRA_b;KxDL motif-containing protein 1 (Fragment);Polyubiquitin-C (Fragment);Ubiquitin-60S ribosomal protein L40 (Fragment);KxDL motif-containing protein 1;Polyubiquitin-B;Polyubiquitin-C;Ubiquitin-40S ribosomal protein S27a;Ubiquitin-60S ribosomal protein L40;Polyubiquitin-B (Fragment)	TRUE	KO / Control	KO	Control	4	_IQDKEGIPPDQQR_	619082	433295	-0.514781	0.514781	-30.0101	0.699899	0	0.399364	0.417319	3	0.347674	Mus musculus	;;;;;male meiosis I,female meiosis I,Notch signaling pathway,circadian rhythm,male gonad development,female gonad development,hypothalamus gonadotrophin-releasing hormone neuron development,mitochondrion transport along microtubule,neuron projection morphogenesis,regulation of mitochondrial membrane potential,adipose tissue development,fat pad development,regulation of proteasomal protein catabol…	;;;;;;protease binding,RNA binding,protein binding;RNA binding,structural constituent of ribosome,metal ion binding;structural constituent of ribosome;	;;;;;nucleoplasm,mitochondrion,cytosol,neuron projection,neuronal cell body,myelin sheath;extracellular space,nucleus,nucleoplasm,cytosol,vesicle,myelin sheath,extracellular exosome;extracellular space,nucleus,nucleoplasm,nucleolus,cytoplasm,cytosol,small ribosomal subunit,membrane,cytosolic small ribosomal subunit,vesicle,myelin sheath,extracellular exosome;intracellular,nucleoplasm,cytosol,ribo…	tr;tr;tr;tr;tr;sp;sp;sp;sp;tr	4;1;4;1;1;2;1;1;1;4	1;1;1;1;1;1;2;2;2;2	uniprot_mouse_proteome	>tr|A0A0A6YW67|A0A0A6YW67_MOUSE MCG23377, isoform CRA_b OS=Mus musculus GN=Gm8797 PE=4 SV=1;>tr|E9Q4P0|E9Q4P0_MOUSE KxDL motif-containing protein 1 (Fragment) OS=Mus musculus GN=Kxd1 PE=1 SV=1;>tr|E9Q5F6|E9Q5F6_MOUSE Polyubiquitin-C (Fragment) OS=Mus musculus GN=Ubc PE=4 SV=1;>tr|E9Q9J0|E9Q9J0_MOUSE Ubiquitin-60S ribosomal protein L40 (Fragment) OS=Mus musculus GN=Uba52 PE=1 SV=1;>tr|E9QNP0|E9QNP…	1	1	_IQDKEGIPPDQQR_.3
A0A0A6YW67;E9Q4P0;E9Q5F6;E9Q9J0;E9QNP0;P0CG49;P0CG50;P62983;P62984;Q5SX22	Gm8797;Kxd1;Ubc;Uba52;Kxd1;Ubb;Ubc;Rps27a;Uba52;Ubb	A0A0A6YW67;E9Q4P0;E9Q5F6;E9Q9J0;E9QNP0;P0CG49;P0CG50;P62983;P62984;Q5SX22	A0A0A6YW67_MOUSE;E9Q4P0_MOUSE;E9Q5F6_MOUSE;E9Q9J0_MOUSE;E9QNP0_MOUSE;UBB_MOUSE;UBC_MOUSE;RS27A_MOUSE;RL40_MOUSE;Q5SX22_MOUSE	MCG23377, isoform CRA_b;KxDL motif-containing protein 1 (Fragment);Polyubiquitin-C (Fragment);Ubiquitin-60S ribosomal protein L40 (Fragment);KxDL motif-containing protein 1;Polyubiquitin-B;Polyubiquitin-C;Ubiquitin-40S ribosomal protein S27a;Ubiquitin-60S ribosomal protein L40;Polyubiquitin-B (Fragment)	TRUE	KO / Control	KO	Control	8	_TLSDYNIQK_	630537	730147	0.211607	0.211607	15.7977	1.15798	0	0.285349	0.367869	7	0.505544	Mus musculus	;;;;;male meiosis I,female meiosis I,Notch signaling pathway,circadian rhythm,male gonad development,female gonad development,hypothalamus gonadotrophin-releasing hormone neuron development,mitochondrion transport along microtubule,neuron projection morphogenesis,regulation of mitochondrial membrane potential,adipose tissue development,fat pad development,regulation of proteasomal protein catabol…	;;;;;;protease binding,RNA binding,protein binding;RNA binding,structural constituent of ribosome,metal ion binding;structural constituent of ribosome;	;;;;;nucleoplasm,mitochondrion,cytosol,neuron projection,neuronal cell body,myelin sheath;extracellular space,nucleus,nucleoplasm,cytosol,vesicle,myelin sheath,extracellular exosome;extracellular space,nucleus,nucleoplasm,nucleolus,cytoplasm,cytosol,small ribosomal subunit,membrane,cytosolic small ribosomal subunit,vesicle,myelin sheath,extracellular exosome;intracellular,nucleoplasm,cytosol,ribo…	tr;tr;tr;tr;tr;sp;sp;sp;sp;tr	4;1;4;1;1;2;1;1;1;4	1;1;1;1;1;1;2;2;2;2	uniprot_mouse_proteome	>tr|A0A0A6YW67|A0A0A6YW67_MOUSE MCG23377, isoform CRA_b OS=Mus musculus GN=Gm8797 PE=4 SV=1;>tr|E9Q4P0|E9Q4P0_MOUSE KxDL motif-containing protein 1 (Fragment) OS=Mus musculus GN=Kxd1 PE=1 SV=1;>tr|E9Q5F6|E9Q5F6_MOUSE Polyubiquitin-C (Fragment) OS=Mus musculus GN=Ubc PE=4 SV=1;>tr|E9Q9J0|E9Q9J0_MOUSE Ubiquitin-60S ribosomal protein L40 (Fragment) OS=Mus musculus GN=Uba52 PE=1 SV=1;>tr|E9QNP0|E9QNP…	1	2	_TLSDYNIQK_.2|_TLSDYNIQK_.1
A0A0A6YW67;E9Q4P0;E9Q5F6;E9Q9J0;E9QNP0;P0CG49;P0CG50;P62983;P62984;Q5SX22	Gm8797;Kxd1;Ubc;Uba52;Kxd1;Ubb;Ubc;Rps27a;Uba52;Ubb	A0A0A6YW67;E9Q4P0;E9Q5F6;E9Q9J0;E9QNP0;P0CG49;P0CG50;P62983;P62984;Q5SX22	A0A0A6YW67_MOUSE;E9Q4P0_MOUSE;E9Q5F6_MOUSE;E9Q9J0_MOUSE;E9QNP0_MOUSE;UBB_MOUSE;UBC_MOUSE;RS27A_MOUSE;RL40_MOUSE;Q5SX22_MOUSE	MCG23377, isoform CRA_b;KxDL motif-containing protein 1 (Fragment);Polyubiquitin-C (Fragment);Ubiquitin-60S ribosomal protein L40 (Fragment);KxDL motif-containing protein 1;Polyubiquitin-B;Polyubiquitin-C;Ubiquitin-40S ribosomal protein S27a;Ubiquitin-60S ribosomal protein L40;Polyubiquitin-B (Fragment)	TRUE	KO / Control	KO	Control	4	_QLEDGRTLSDYNIQK_	6740.91	147.334	-5.51578	5.51578	-97.8143	0.0218567	0	0.939365	0.612212	3	4.65465	Mus musculus	;;;;;male meiosis I,female meiosis I,Notch signaling pathway,circadian rhythm,male gonad development,female gonad development,hypothalamus gonadotrophin-releasing hormone neuron development,mitochondrion transport along microtubule,neuron projection morphogenesis,regulation of mitochondrial membrane potential,adipose tissue development,fat pad development,regulation of proteasomal protein catabol…	;;;;;;protease binding,RNA binding,protein binding;RNA binding,structural constituent of ribosome,metal ion binding;structural constituent of ribosome;	;;;;;nucleoplasm,mitochondrion,cytosol,neuron projection,neuronal cell body,myelin sheath;extracellular space,nucleus,nucleoplasm,cytosol,vesicle,myelin sheath,extracellular exosome;extracellular space,nucleus,nucleoplasm,nucleolus,cytoplasm,cytosol,small ribosomal subunit,membrane,cytosolic small ribosomal subunit,vesicle,myelin sheath,extracellular exosome;intracellular,nucleoplasm,cytosol,ribo…	tr;tr;tr;tr;tr;sp;sp;sp;sp;tr	4;1;4;1;1;2;1;1;1;4	1;1;1;1;1;1;2;2;2;2	uniprot_mouse_proteome	>tr|A0A0A6YW67|A0A0A6YW67_MOUSE MCG23377, isoform CRA_b OS=Mus musculus GN=Gm8797 PE=4 SV=1;>tr|E9Q4P0|E9Q4P0_MOUSE KxDL motif-containing protein 1 (Fragment) OS=Mus musculus GN=Kxd1 PE=1 SV=1;>tr|E9Q5F6|E9Q5F6_MOUSE Polyubiquitin-C (Fragment) OS=Mus musculus GN=Ubc PE=4 SV=1;>tr|E9Q9J0|E9Q9J0_MOUSE Ubiquitin-60S ribosomal protein L40 (Fragment) OS=Mus musculus GN=Uba52 PE=1 SV=1;>tr|E9QNP0|E9QNP…	1	1	_QLEDGRTLSDYNIQK_.3
A0A0A6YW67;E9Q4P0;E9Q5F6;E9Q9J0;E9QNP0;P0CG49;P0CG50;P62983;P62984;Q5SX22	Gm8797;Kxd1;Ubc;Uba52;Kxd1;Ubb;Ubc;Rps27a;Uba52;Ubb	A0A0A6YW67;E9Q4P0;E9Q5F6;E9Q9J0;E9QNP0;P0CG49;P0CG50;P62983;P62984;Q5SX22	A0A0A6YW67_MOUSE;E9Q4P0_MOUSE;E9Q5F6_MOUSE;E9Q9J0_MOUSE;E9QNP0_MOUSE;UBB_MOUSE;UBC_MOUSE;RS27A_MOUSE;RL40_MOUSE;Q5SX22_MOUSE	MCG23377, isoform CRA_b;KxDL motif-containing protein 1 (Fragment);Polyubiquitin-C (Fragment);Ubiquitin-60S ribosomal protein L40 (Fragment);KxDL motif-containing protein 1;Polyubiquitin-B;Polyubiquitin-C;Ubiquitin-40S ribosomal protein S27a;Ubiquitin-60S ribosomal protein L40;Polyubiquitin-B (Fragment)	TRUE	KO / Control	KO	Control	4	_TLSDYNIQKESTLHLVLR_	11426.5	135.656	-6.39629	6.39629	-98.8128	0.011872	0	0.708879	0.537576	3	4.53773	Mus musculus	;;;;;male meiosis I,female meiosis I,Notch signaling pathway,circadian rhythm,male gonad development,female gonad development,hypothalamus gonadotrophin-releasing hormone neuron development,mitochondrion transport along microtubule,neuron projection morphogenesis,regulation of mitochondrial membrane potential,adipose tissue development,fat pad development,regulation of proteasomal protein catabol…	;;;;;;protease binding,RNA binding,protein binding;RNA binding,structural constituent of ribosome,metal ion binding;structural constituent of ribosome;	;;;;;nucleoplasm,mitochondrion,cytosol,neuron projection,neuronal cell body,myelin sheath;extracellular space,nucleus,nucleoplasm,cytosol,vesicle,myelin sheath,extracellular exosome;extracellular space,nucleus,nucleoplasm,nucleolus,cytoplasm,cytosol,small ribosomal subunit,membrane,cytosolic small ribosomal subunit,vesicle,myelin sheath,extracellular exosome;intracellular,nucleoplasm,cytosol,ribo…	tr;tr;tr;tr;tr;sp;sp;sp;sp;tr	4;1;4;1;1;2;1;1;1;4	1;1;1;1;1;1;2;2;2;2	uniprot_mouse_proteome	>tr|A0A0A6YW67|A0A0A6YW67_MOUSE MCG23377, isoform CRA_b OS=Mus musculus GN=Gm8797 PE=4 SV=1;>tr|E9Q4P0|E9Q4P0_MOUSE KxDL motif-containing protein 1 (Fragment) OS=Mus musculus GN=Kxd1 PE=1 SV=1;>tr|E9Q5F6|E9Q5F6_MOUSE Polyubiquitin-C (Fragment) OS=Mus musculus GN=Ubc PE=4 SV=1;>tr|E9Q9J0|E9Q9J0_MOUSE Ubiquitin-60S ribosomal protein L40 (Fragment) OS=Mus musculus GN=Uba52 PE=1 SV=1;>tr|E9QNP0|E9QNP…	1	1	_TLSDYNIQKESTLHLVLR_.4
A0A0A6YWP6;A0A0A6YX18;Q8BVE3	Atp6v1h	A0A0A6YWP6;A0A0A6YX18;Q8BVE3	A0A0A6YWP6_MOUSE;A0A0A6YX18_MOUSE;VATH_MOUSE	V-type proton ATPase subunit H	TRUE	KO / Control	KO	Control	4	_VSIFFDYAK_	25905.7	16509.8	-0.649947	0.649947	-36.2696	0.637304	0	0.747046	0.551434	3	0.815436	Mus musculus	;;endocytosis,vacuolar acidification,ATP hydrolysis coupled proton transport	;;proton-transporting ATPase activity, rotational mechanism	;;vacuolar proton-transporting V-type ATPase, V1 domain,lysosomal membrane,extracellular exosome	tr;tr;sp	1	1	uniprot_mouse_proteome	>tr|A0A0A6YWP6|A0A0A6YWP6_MOUSE V-type proton ATPase subunit H OS=Mus musculus GN=Atp6v1h PE=1 SV=1;>tr|A0A0A6YX18|A0A0A6YX18_MOUSE V-type proton ATPase subunit H OS=Mus musculus GN=Atp6v1h PE=1 SV=1;>sp|Q8BVE3|VATH_MOUSE V-type proton ATPase subunit H OS=Mus musculus GN=Atp6v1h PE=1 SV=1	1	1	_VSIFFDYAK_.2
A0A0A6YWP6;A0A0A6YX18;Q8BVE3	Atp6v1h	A0A0A6YWP6;A0A0A6YX18;Q8BVE3	A0A0A6YWP6_MOUSE;A0A0A6YX18_MOUSE;VATH_MOUSE	V-type proton ATPase subunit H	TRUE	KO / Control	KO	Control	4	_GAVDAAVPTNIIAAK_	12095.7	19817.8	0.712305	0.712305	63.842	1.63842	0	0.00301871	0.132916	3	0.329721	Mus musculus	;;endocytosis,vacuolar acidification,ATP hydrolysis coupled proton transport	;;proton-transporting ATPase activity, rotational mechanism	;;vacuolar proton-transporting V-type ATPase, V1 domain,lysosomal membrane,extracellular exosome	tr;tr;sp	1	1	uniprot_mouse_proteome	>tr|A0A0A6YWP6|A0A0A6YWP6_MOUSE V-type proton ATPase subunit H OS=Mus musculus GN=Atp6v1h PE=1 SV=1;>tr|A0A0A6YX18|A0A0A6YX18_MOUSE V-type proton ATPase subunit H OS=Mus musculus GN=Atp6v1h PE=1 SV=1;>sp|Q8BVE3|VATH_MOUSE V-type proton ATPase subunit H OS=Mus musculus GN=Atp6v1h PE=1 SV=1	1	1	_GAVDAAVPTNIIAAK_.2
A0A0A6YWP6;A0A0A6YX18;Q8BVE3	Atp6v1h	A0A0A6YWP6;A0A0A6YX18;Q8BVE3	A0A0A6YWP6_MOUSE;A0A0A6YX18_MOUSE;VATH_MOUSE	V-type proton ATPase subunit H	TRUE	KO / Control	KO	Control	4	_IILAAFR_	13199.2	5052.8	-1.3853	1.3853	-61.7191	0.382809	0	0.56118	0.48427	3	1.08204	Mus musculus	;;endocytosis,vacuolar acidification,ATP hydrolysis coupled proton transport	;;proton-transporting ATPase activity, rotational mechanism	;;vacuolar proton-transporting V-type ATPase, V1 domain,lysosomal membrane,extracellular exosome	tr;tr;sp	1	1	uniprot_mouse_proteome	>tr|A0A0A6YWP6|A0A0A6YWP6_MOUSE V-type proton ATPase subunit H OS=Mus musculus GN=Atp6v1h PE=1 SV=1;>tr|A0A0A6YX18|A0A0A6YX18_MOUSE V-type proton ATPase subunit H OS=Mus musculus GN=Atp6v1h PE=1 SV=1;>sp|Q8BVE3|VATH_MOUSE V-type proton ATPase subunit H OS=Mus musculus GN=Atp6v1h PE=1 SV=1	1	1	_IILAAFR_.2
A0A0A6YWP6;A0A0A6YX18;Q8BVE3	Atp6v1h	A0A0A6YWP6;A0A0A6YX18;Q8BVE3	A0A0A6YWP6_MOUSE;A0A0A6YX18_MOUSE;VATH_MOUSE	V-type proton ATPase subunit H	TRUE	KO / Control	KO	Control	4	_YNIIPVLSDILQESVK_	5081.12	1.06111	-12.2254	12.2254	-99.9791	0.000208834	0	0.0614033	0.252539	3	2.28003	Mus musculus	;;endocytosis,vacuolar acidification,ATP hydrolysis coupled proton transport	;;proton-transporting ATPase activity, rotational mechanism	;;vacuolar proton-transporting V-type ATPase, V1 domain,lysosomal membrane,extracellular exosome	tr;tr;sp	1	1	uniprot_mouse_proteome	>tr|A0A0A6YWP6|A0A0A6YWP6_MOUSE V-type proton ATPase subunit H OS=Mus musculus GN=Atp6v1h PE=1 SV=1;>tr|A0A0A6YX18|A0A0A6YX18_MOUSE V-type proton ATPase subunit H OS=Mus musculus GN=Atp6v1h PE=1 SV=1;>sp|Q8BVE3|VATH_MOUSE V-type proton ATPase subunit H OS=Mus musculus GN=Atp6v1h PE=1 SV=1	1	1	_YNIIPVLSDILQESVK_.2
A0A0A6YWU2;A0A0A6YY47;A0A0A6YY91;E9Q589;E9QB01;P13595;P13595-2;P13595-3;P13595-4	Ncam1	A0A0A6YWU2;A0A0A6YY47;A0A0A6YY91;E9Q589;E9QB01;P13595;P13595-2;P13595-3;P13595-4	A0A0A6YWU2_MOUSE;A0A0A6YY47_MOUSE;A0A0A6YY91_MOUSE;E9Q589_MOUSE;E9QB01_MOUSE;NCAM1_MOUSE;NCAM1_MOUSE;NCAM1_MOUSE;NCAM1_MOUSE	Neural cell adhesion molecule 1;Neural cell adhesion molecule 1;Neural cell adhesion molecule 1 (Fragment);Neural cell adhesion molecule 1;Neural cell adhesion molecule 1;Neural cell adhesion molecule 1;Isoform 2 of Neural cell adhesion molecule 1;Isoform 3 of Neural cell adhesion molecule 1;Isoform 4 of Neural cell adhesion molecule 1	TRUE	KO / Control	KO	Control	4	_IGQESLEFILVQADTPSSPSIDR_	10211.5	1167.03	-3.12927	3.12927	-88.5713	0.114287	0	0.0475075	0.24747	3	0.636501	Mus musculus	;;;;;regulation of exocyst assembly,cell surface receptor signaling pathway,axon guidance,neuron projection development,homotypic cell-cell adhesion,positive regulation of calcium-mediated signaling;;;	;;;;;protein binding,heparin binding,identical protein binding;;;	;;;;;cytosol,plasma membrane,cell-cell junction,external side of plasma membrane,cell surface,membrane,integral component of membrane,axon,growth cone,extracellular matrix,anchored component of membrane,neuronal cell body,myelin sheath,extracellular exosome;;;	tr;tr;tr;tr;tr;sp;sp;sp;sp	1;1;1;1;1;1;;;	1;1;1;1;2;3;;;	uniprot_mouse_proteome	>tr|A0A0A6YWU2|A0A0A6YWU2_MOUSE Neural cell adhesion molecule 1 OS=Mus musculus GN=Ncam1 PE=1 SV=1;>tr|A0A0A6YY47|A0A0A6YY47_MOUSE Neural cell adhesion molecule 1 OS=Mus musculus GN=Ncam1 PE=1 SV=1;>tr|A0A0A6YY91|A0A0A6YY91_MOUSE Neural cell adhesion molecule 1 (Fragment) OS=Mus musculus GN=Ncam1 PE=1 SV=1;>tr|E9Q589|E9Q589_MOUSE Neural cell adhesion molecule 1 OS=Mus musculus GN=Ncam1 PE=1 SV=1;…	1	1	_IGQESLEFILVQADTPSSPSIDR_.3
A0A0A6YWU2;A0A0A6YY47;A0A0A6YY91;E9Q589;E9QB01;P13595;P13595-2;P13595-3;P13595-4	Ncam1	A0A0A6YWU2;A0A0A6YY47;A0A0A6YY91;E9Q589;E9QB01;P13595;P13595-2;P13595-3;P13595-4	A0A0A6YWU2_MOUSE;A0A0A6YY47_MOUSE;A0A0A6YY91_MOUSE;E9Q589_MOUSE;E9QB01_MOUSE;NCAM1_MOUSE;NCAM1_MOUSE;NCAM1_MOUSE;NCAM1_MOUSE	Neural cell adhesion molecule 1;Neural cell adhesion molecule 1;Neural cell adhesion molecule 1 (Fragment);Neural cell adhesion molecule 1;Neural cell adhesion molecule 1;Neural cell adhesion molecule 1;Isoform 2 of Neural cell adhesion molecule 1;Isoform 3 of Neural cell adhesion molecule 1;Isoform 4 of Neural cell adhesion molecule 1	TRUE	KO / Control	KO	Control	4	_EGEDAVIVC[Carbamidomethyl (C)]DVVSSLPPTIIWK_	8498.99	239.27	-5.15058	5.15058	-97.1847	0.0281528	0	0.345602	0.396416	3	4.5911	Mus musculus	;;;;;regulation of exocyst assembly,cell surface receptor signaling pathway,axon guidance,neuron projection development,homotypic cell-cell adhesion,positive regulation of calcium-mediated signaling;;;	;;;;;protein binding,heparin binding,identical protein binding;;;	;;;;;cytosol,plasma membrane,cell-cell junction,external side of plasma membrane,cell surface,membrane,integral component of membrane,axon,growth cone,extracellular matrix,anchored component of membrane,neuronal cell body,myelin sheath,extracellular exosome;;;	tr;tr;tr;tr;tr;sp;sp;sp;sp	1;1;1;1;1;1;;;	1;1;1;1;2;3;;;	uniprot_mouse_proteome	>tr|A0A0A6YWU2|A0A0A6YWU2_MOUSE Neural cell adhesion molecule 1 OS=Mus musculus GN=Ncam1 PE=1 SV=1;>tr|A0A0A6YY47|A0A0A6YY47_MOUSE Neural cell adhesion molecule 1 OS=Mus musculus GN=Ncam1 PE=1 SV=1;>tr|A0A0A6YY91|A0A0A6YY91_MOUSE Neural cell adhesion molecule 1 (Fragment) OS=Mus musculus GN=Ncam1 PE=1 SV=1;>tr|E9Q589|E9Q589_MOUSE Neural cell adhesion molecule 1 OS=Mus musculus GN=Ncam1 PE=1 SV=1;…	1	1	_EGEDAVIVC[Carbamidomethyl (C)]DVVSSLPPTIIWK_.3
A0A0A6YWV9;A0A0A6YXR9;H7BX26;Q6A065;Q6A065-2	Cep170	A0A0A6YWV9;A0A0A6YXR9;H7BX26;Q6A065;Q6A065-2	A0A0A6YWV9_MOUSE;A0A0A6YXR9_MOUSE;H7BX26_MOUSE;CE170_MOUSE;CE170_MOUSE	Centrosomal protein of 170 kDa (Fragment);Centrosomal protein of 170 kDa;Centrosomal protein of 170 kDa;Centrosomal protein of 170 kDa;Isoform 2 of Centrosomal protein of 170 kDa	TRUE	KO / Control	KO	Control	4	_[Acetyl (Protein N-term)]SLTSWFLVSSGGTR_	1308.35	1.14394	-10.1595	10.1595	-99.9126	0.000874338	0	0.0649987	0.253254	3	2.32497	Mus musculus	;;;biological_process;	;;;molecular_function;	;;;centrosome,centriole,spindle,cytosol,microtubule,nuclear membrane;	tr;tr;tr;sp;sp	1;1;1;1;	1;1;1;2;	uniprot_mouse_proteome	>tr|A0A0A6YWV9|A0A0A6YWV9_MOUSE Centrosomal protein of 170 kDa (Fragment) OS=Mus musculus GN=Cep170 PE=1 SV=1;>tr|A0A0A6YXR9|A0A0A6YXR9_MOUSE Centrosomal protein of 170 kDa OS=Mus musculus GN=Cep170 PE=1 SV=1;>tr|H7BX26|H7BX26_MOUSE Centrosomal protein of 170 kDa OS=Mus musculus GN=Cep170 PE=1 SV=1;>sp|Q6A065|CE170_MOUSE Centrosomal protein of 170 kDa OS=Mus musculus GN=Cep170 PE=1 SV=2;>sp|Q6A06…	1	1	_[Acetyl (Protein N-term)]SLTSWFLVSSGGTR_.2
A0A0A6YX05;P14094	Atp1b1	A0A0A6YX05;P14094	A0A0A6YX05_MOUSE;AT1B1_MOUSE	Sodium/potassium-transporting ATPase subunit beta (Fragment);Sodium/potassium-transporting ATPase subunit beta-1	TRUE	KO / Control	KO	Control	4	_VAPPGLTQIPQIQK_	6748.33	8902.66	0.399705	0.399705	31.9238	1.31924	0	0.342887	0.395448	3	0.949814	Mus musculus	;response to hypoxia,cellular calcium ion homeostasis,cellular sodium ion homeostasis,cell adhesion,potassium ion import,establishment or maintenance of transmembrane electrochemical gradient,regulation of gene expression,regulation of cardiac muscle contraction by calcium ion signaling,cellular potassium ion homeostasis,positive regulation of ATPase activity,sodium ion export from cell,ATP metab…	;ATPase activator activity,protein binding,protein C-terminus binding,protein kinase binding,MHC class II protein complex binding,ATPase binding,sodium:potassium-exchanging ATPase activity,ATP binding,drug binding,ATPase activity,potassium ion binding,sodium ion binding	;intracellular,plasma membrane,sodium:potassium-exchanging ATPase complex,caveola,intercalated disc,membrane,basolateral plasma membrane,apical plasma membrane,sarcolemma,myelin sheath,extracellular exosome,extracellular vesicle	tr;sp	1	1	uniprot_mouse_proteome	>tr|A0A0A6YX05|A0A0A6YX05_MOUSE Sodium/potassium-transporting ATPase subunit beta (Fragment) OS=Mus musculus GN=Atp1b1 PE=1 SV=1;>sp|P14094|AT1B1_MOUSE Sodium/potassium-transporting ATPase subunit beta-1 OS=Mus musculus GN=Atp1b1 PE=1 SV=1	1	1	_VAPPGLTQIPQIQK_.3
A0A0A6YX26;A0A0A6YXL3;P62900	Rpl31	A0A0A6YX26;A0A0A6YXL3;P62900	A0A0A6YX26_MOUSE;A0A0A6YXL3_MOUSE;RL31_MOUSE	60S ribosomal protein L31	TRUE	KO / Control	KO	Control	4	_SAINEVVTR_	63588.9	77953.4	0.293839	0.293839	22.5898	1.2259	0	0.186059	0.318291	3	0.308156	Mus musculus	;;cytoplasmic translation	;;RNA binding,structural constituent of ribosome,protein binding	;;focal adhesion,membrane,cytosolic large ribosomal subunit,extracellular exosome	tr;tr;sp	1	1	uniprot_mouse_proteome	>tr|A0A0A6YX26|A0A0A6YX26_MOUSE 60S ribosomal protein L31 OS=Mus musculus GN=Rpl31 PE=1 SV=1;>tr|A0A0A6YXL3|A0A0A6YXL3_MOUSE 60S ribosomal protein L31 OS=Mus musculus GN=Rpl31 PE=1 SV=1;>sp|P62900|RL31_MOUSE 60S ribosomal protein L31 OS=Mus musculus GN=Rpl31 PE=1 SV=1	1	1	_SAINEVVTR_.2
A0A0A6YX44;Q91YE7;Q91YE7-2;S4R184;S4R1N4;S4R1U7;S4R1V5	Rbm5	A0A0A6YX44;Q91YE7;Q91YE7-2;S4R184;S4R1N4;S4R1U7;S4R1V5	A0A0A6YX44_MOUSE;RBM5_MOUSE;RBM5_MOUSE;S4R184_MOUSE;S4R1N4_MOUSE;S4R1U7_MOUSE;S4R1V5_MOUSE	RNA-binding protein 5 (Fragment);RNA-binding protein 5;Isoform 2 of RNA-binding protein 5;RNA-binding protein 5;RNA-binding protein 5 (Fragment);RNA-binding protein 5 (Fragment);RNA-binding protein 5 (Fragment)	TRUE	KO / Control	KO	Control	4	_GLPITITESDIR_	22373.3	16354.4	-0.452098	0.452098	-26.9021	0.730979	0	0.954166	0.616042	3	0.411623	Mus musculus	;spliceosomal complex assembly,regulation of alternative mRNA splicing, via spliceosome,apoptotic process,positive regulation of apoptotic process;;;;;	;RNA binding,mRNA binding,metal ion binding;;;;;	;nucleus,nucleoplasm,spliceosomal complex;;;;;	tr;sp;sp;tr;tr;tr;tr	1;1;;1;1;1;1	1;1;;1;2;1;1	uniprot_mouse_proteome	>tr|A0A0A6YX44|A0A0A6YX44_MOUSE RNA-binding protein 5 (Fragment) OS=Mus musculus GN=Rbm5 PE=1 SV=1;>sp|Q91YE7|RBM5_MOUSE RNA-binding protein 5 OS=Mus musculus GN=Rbm5 PE=1 SV=1;>sp|Q91YE7-2|RBM5_MOUSE Isoform 2 of RNA-binding protein 5 OS=Mus musculus GN=Rbm5;>tr|S4R184|S4R184_MOUSE RNA-binding protein 5 OS=Mus musculus GN=Rbm5 PE=1 SV=1;>tr|S4R1N4|S4R1N4_MOUSE RNA-binding protein 5 (Fragment) OS…	1	1	_GLPITITESDIR_.2
A0A0A6YX73;Q8K1M3	Prkar2a	A0A0A6YX73;Q8K1M3	A0A0A6YX73_MOUSE;Q8K1M3_MOUSE	cAMP-dependent protein kinase type II-alpha regulatory subunit;Protein kinase, cAMP dependent regulatory, type II alpha	TRUE	KO / Control	KO	Control	4	_IVDVIGEK_	110409	130087	0.236618	0.236618	17.8227	1.17823	0	0.0994353	0.271567	3	0.0959886	Mus musculus	;	;	;	tr	1	1	uniprot_mouse_proteome	>tr|A0A0A6YX73|A0A0A6YX73_MOUSE cAMP-dependent protein kinase type II-alpha regulatory subunit OS=Mus musculus GN=Prkar2a PE=1 SV=1;>tr|Q8K1M3|Q8K1M3_MOUSE Protein kinase, cAMP dependent regulatory, type II alpha OS=Mus musculus GN=Prkar2a PE=1 SV=1	1	1	_IVDVIGEK_.2
A0A0A6YX73;Q8K1M3	Prkar2a	A0A0A6YX73;Q8K1M3	A0A0A6YX73_MOUSE;Q8K1M3_MOUSE	cAMP-dependent protein kinase type II-alpha regulatory subunit;Protein kinase, cAMP dependent regulatory, type II alpha	TRUE	KO / Control	KO	Control	4	_AASAYAVGDVK_	52168.6	72862.6	0.481997	0.481997	39.6676	1.39668	0	0.480687	0.452341	3	0.284692	Mus musculus	;	;	;	tr	1	1	uniprot_mouse_proteome	>tr|A0A0A6YX73|A0A0A6YX73_MOUSE cAMP-dependent protein kinase type II-alpha regulatory subunit OS=Mus musculus GN=Prkar2a PE=1 SV=1;>tr|Q8K1M3|Q8K1M3_MOUSE Protein kinase, cAMP dependent regulatory, type II alpha OS=Mus musculus GN=Prkar2a PE=1 SV=1	1	1	_AASAYAVGDVK_.2
A0A0A6YX73;Q8K1M3	Prkar2a	A0A0A6YX73;Q8K1M3	A0A0A6YX73_MOUSE;Q8K1M3_MOUSE	cAMP-dependent protein kinase type II-alpha regulatory subunit;Protein kinase, cAMP dependent regulatory, type II alpha	TRUE	KO / Control	KO	Control	4	_GTYDILVTK_	57251.2	60678.5	0.0838786	0.0838786	5.98636	1.05986	0	0.98303	0.624511	3	0.203941	Mus musculus	;	;	;	tr	1	1	uniprot_mouse_proteome	>tr|A0A0A6YX73|A0A0A6YX73_MOUSE cAMP-dependent protein kinase type II-alpha regulatory subunit OS=Mus musculus GN=Prkar2a PE=1 SV=1;>tr|Q8K1M3|Q8K1M3_MOUSE Protein kinase, cAMP dependent regulatory, type II alpha OS=Mus musculus GN=Prkar2a PE=1 SV=1	1	1	_GTYDILVTK_.2
A0A0A6YX73;Q8K1M3	Prkar2a	A0A0A6YX73;Q8K1M3	A0A0A6YX73_MOUSE;Q8K1M3_MOUSE	cAMP-dependent protein kinase type II-alpha regulatory subunit;Protein kinase, cAMP dependent regulatory, type II alpha	TRUE	KO / Control	KO	Control	4	_TDEHVIDQGDDGDNFYVIER_	27257.2	17050.8	-0.676798	0.676798	-37.4448	0.625552	0	0.325667	0.386984	3	0.690266	Mus musculus	;	;	;	tr	1	1	uniprot_mouse_proteome	>tr|A0A0A6YX73|A0A0A6YX73_MOUSE cAMP-dependent protein kinase type II-alpha regulatory subunit OS=Mus musculus GN=Prkar2a PE=1 SV=1;>tr|Q8K1M3|Q8K1M3_MOUSE Protein kinase, cAMP dependent regulatory, type II alpha OS=Mus musculus GN=Prkar2a PE=1 SV=1	1	1	_TDEHVIDQGDDGDNFYVIER_.3
A0A0A6YX73;Q8K1M3	Prkar2a	A0A0A6YX73;Q8K1M3	A0A0A6YX73_MOUSE;Q8K1M3_MOUSE	cAMP-dependent protein kinase type II-alpha regulatory subunit;Protein kinase, cAMP dependent regulatory, type II alpha	TRUE	KO / Control	KO	Control	4	_NISHYEEQLVK_	14255.2	7891.8	-0.853065	0.853065	-44.6393	0.553607	0	0.0935807	0.26812	3	0.330519	Mus musculus	;	;	;	tr	1	1	uniprot_mouse_proteome	>tr|A0A0A6YX73|A0A0A6YX73_MOUSE cAMP-dependent protein kinase type II-alpha regulatory subunit OS=Mus musculus GN=Prkar2a PE=1 SV=1;>tr|Q8K1M3|Q8K1M3_MOUSE Protein kinase, cAMP dependent regulatory, type II alpha OS=Mus musculus GN=Prkar2a PE=1 SV=1	1	1	_NISHYEEQLVK_.3
A0A0A6YX73;Q8K1M3	Prkar2a	A0A0A6YX73;Q8K1M3	A0A0A6YX73_MOUSE;Q8K1M3_MOUSE	cAMP-dependent protein kinase type II-alpha regulatory subunit;Protein kinase, cAMP dependent regulatory, type II alpha	TRUE	KO / Control	KO	Control	4	_GQYFGELALVTNKPR_	45554.8	10102.2	-2.17293	2.17293	-77.8241	0.221759	0	0.0901497	0.26536	3	4.05243	Mus musculus	;	;	;	tr	1	1	uniprot_mouse_proteome	>tr|A0A0A6YX73|A0A0A6YX73_MOUSE cAMP-dependent protein kinase type II-alpha regulatory subunit OS=Mus musculus GN=Prkar2a PE=1 SV=1;>tr|Q8K1M3|Q8K1M3_MOUSE Protein kinase, cAMP dependent regulatory, type II alpha OS=Mus musculus GN=Prkar2a PE=1 SV=1	1	1	_GQYFGELALVTNKPR_.3
A0A0A6YX73;Q8K1M3	Prkar2a	A0A0A6YX73;Q8K1M3	A0A0A6YX73_MOUSE;Q8K1M3_MOUSE	cAMP-dependent protein kinase type II-alpha regulatory subunit;Protein kinase, cAMP dependent regulatory, type II alpha	TRUE	KO / Control	KO	Control	4	_AATIIATSEGSLWGLDR_	34630.7	11636	-1.57345	1.57345	-66.3997	0.336003	0	0.122589	0.283571	3	0.769908	Mus musculus	;	;	;	tr	1	1	uniprot_mouse_proteome	>tr|A0A0A6YX73|A0A0A6YX73_MOUSE cAMP-dependent protein kinase type II-alpha regulatory subunit OS=Mus musculus GN=Prkar2a PE=1 SV=1;>tr|Q8K1M3|Q8K1M3_MOUSE Protein kinase, cAMP dependent regulatory, type II alpha OS=Mus musculus GN=Prkar2a PE=1 SV=1	1	1	_AATIIATSEGSLWGLDR_.2
A0A0A6YX73;Q8K1M3	Prkar2a	A0A0A6YX73;Q8K1M3	A0A0A6YX73_MOUSE;Q8K1M3_MOUSE	cAMP-dependent protein kinase type II-alpha regulatory subunit;Protein kinase, cAMP dependent regulatory, type II alpha	TRUE	KO / Control	KO	Control	4	_MFESFIESVPLFK_	21113.9	10446.2	-1.01522	1.01522	-50.5247	0.494753	0	0.930123	0.609463	3	1.66783	Mus musculus	;	;	;	tr	1	1	uniprot_mouse_proteome	>tr|A0A0A6YX73|A0A0A6YX73_MOUSE cAMP-dependent protein kinase type II-alpha regulatory subunit OS=Mus musculus GN=Prkar2a PE=1 SV=1;>tr|Q8K1M3|Q8K1M3_MOUSE Protein kinase, cAMP dependent regulatory, type II alpha OS=Mus musculus GN=Prkar2a PE=1 SV=1	1	1	_MFESFIESVPLFK_.2
A0A0A6YX73;Q8K1M3	Prkar2a	A0A0A6YX73;Q8K1M3	A0A0A6YX73_MOUSE;Q8K1M3_MOUSE	cAMP-dependent protein kinase type II-alpha regulatory subunit;Protein kinase, cAMP dependent regulatory, type II alpha	TRUE	KO / Control	KO	Control	4	_NLDQEQLSQVLDAMFEK_	5481.33	930.889	-2.55785	2.55785	-83.0171	0.169829	0	0.921501	0.60634	3	2.85292	Mus musculus	;	;	;	tr	1	1	uniprot_mouse_proteome	>tr|A0A0A6YX73|A0A0A6YX73_MOUSE cAMP-dependent protein kinase type II-alpha regulatory subunit OS=Mus musculus GN=Prkar2a PE=1 SV=1;>tr|Q8K1M3|Q8K1M3_MOUSE Protein kinase, cAMP dependent regulatory, type II alpha OS=Mus musculus GN=Prkar2a PE=1 SV=1	1	1	_NLDQEQLSQVLDAMFEK_.3
A0A0A6YX73;Q8K1M3	Prkar2a	A0A0A6YX73;Q8K1M3	A0A0A6YX73_MOUSE;Q8K1M3_MOUSE	cAMP-dependent protein kinase type II-alpha regulatory subunit;Protein kinase, cAMP dependent regulatory, type II alpha	TRUE	KO / Control	KO	Control	4	_GSFGELALMYNTPR_	28586.6	17617.6	-0.698322	0.698322	-38.3711	0.616289	0	0.484287	0.453989	3	1.02238	Mus musculus	;	;	;	tr	1	1	uniprot_mouse_proteome	>tr|A0A0A6YX73|A0A0A6YX73_MOUSE cAMP-dependent protein kinase type II-alpha regulatory subunit OS=Mus musculus GN=Prkar2a PE=1 SV=1;>tr|Q8K1M3|Q8K1M3_MOUSE Protein kinase, cAMP dependent regulatory, type II alpha OS=Mus musculus GN=Prkar2a PE=1 SV=1	1	1	_GSFGELALMYNTPR_.2
A0A0A6YX73;Q8K1M3	Prkar2a	A0A0A6YX73;Q8K1M3	A0A0A6YX73_MOUSE;Q8K1M3_MOUSE	cAMP-dependent protein kinase type II-alpha regulatory subunit;Protein kinase, cAMP dependent regulatory, type II alpha	TRUE	KO / Control	KO	Control	4	_LQEAC[Carbamidomethyl (C)]KDILLFK_	1241.7	507.866	-1.28979	1.28979	-59.099	0.40901	0	0.540275	0.475621	3	4.94923	Mus musculus	;	;	;	tr	1	1	uniprot_mouse_proteome	>tr|A0A0A6YX73|A0A0A6YX73_MOUSE cAMP-dependent protein kinase type II-alpha regulatory subunit OS=Mus musculus GN=Prkar2a PE=1 SV=1;>tr|Q8K1M3|Q8K1M3_MOUSE Protein kinase, cAMP dependent regulatory, type II alpha OS=Mus musculus GN=Prkar2a PE=1 SV=1	1	1	_LQEAC[Carbamidomethyl (C)]KDILLFK_.3
A0A0A6YXG9;A0A0B4J1E5;A2AN37;F7CBX2;P52623;Q99PM9	Uck2;Uck2;Uck1;Uck1;Uck1;Uck2	A0A0A6YXG9;A0A0B4J1E5;A2AN37;F7CBX2;P52623;Q99PM9	A0A0A6YXG9_MOUSE;A0A0B4J1E5_MOUSE;A2AN37_MOUSE;F7CBX2_MOUSE;UCK1_MOUSE;UCK2_MOUSE	Uridine-cytidine kinase 2 (Fragment);Uridine-cytidine kinase 2 (Fragment);Uridine kinase;Uridine-cytidine kinase 1 (Fragment);Uridine-cytidine kinase 1;Uridine-cytidine kinase 2	TRUE	KO / Control	KO	Control	4	_YADVIIPR_	16265	12072.8	-0.430011	0.430011	-25.7744	0.742256	0	0.64352	0.512801	3	0.241346	Mus musculus	;;;;pyrimidine nucleobase metabolic process,phosphorylation,pyrimidine nucleoside salvage,UMP salvage,CTP salvage;pyrimidine nucleobase metabolic process,CMP salvage,phosphorylation,pyrimidine nucleoside salvage,UMP salvage,CTP salvage	;;;;uridine kinase activity,ATP binding,nucleoside kinase activity;uridine kinase activity,protein binding,ATP binding,nucleoside kinase activity	;;;;cytosol;cytosol	tr;tr;tr;tr;sp;sp	1	1;1;1;1;2;1	uniprot_mouse_proteome	>tr|A0A0A6YXG9|A0A0A6YXG9_MOUSE Uridine-cytidine kinase 2 (Fragment) OS=Mus musculus GN=Uck2 PE=1 SV=1;>tr|A0A0B4J1E5|A0A0B4J1E5_MOUSE Uridine-cytidine kinase 2 (Fragment) OS=Mus musculus GN=Uck2 PE=1 SV=1;>tr|A2AN37|A2AN37_MOUSE Uridine kinase OS=Mus musculus GN=Uck1 PE=1 SV=1;>tr|F7CBX2|F7CBX2_MOUSE Uridine-cytidine kinase 1 (Fragment) OS=Mus musculus GN=Uck1 PE=1 SV=1;>sp|P52623|UCK1_MOUSE Uri…	1	1	_YADVIIPR_.2
A0A0A6YXH3;A2A8Z1;A2A8Z1-2;E9PXZ2;E9Q6C1;F6UHR6;Q5FWX7	Osbpl9	A0A0A6YXH3;A2A8Z1;A2A8Z1-2;E9PXZ2;E9Q6C1;F6UHR6;Q5FWX7	A0A0A6YXH3_MOUSE;OSBL9_MOUSE;OSBL9_MOUSE;E9PXZ2_MOUSE;E9Q6C1_MOUSE;F6UHR6_MOUSE;Q5FWX7_MOUSE	Oxysterol-binding protein;Oxysterol-binding protein-related protein 9;Isoform 2 of Oxysterol-binding protein-related protein 9;Oxysterol-binding protein;Oxysterol-binding protein;Oxysterol-binding protein;Oxysterol-binding protein	TRUE	KO / Control	KO	Control	4	_VVLPTFILER_	45025.5	10608.6	-2.08551	2.08551	-76.4388	0.235612	0	0.0817464	0.261162	3	0.930608	Mus musculus	;lipid transport,biological_process;;;;;	;molecular_function,lipid binding;;;;;	;Golgi apparatus,cytosol,late endosome membrane,intracellular membrane-bounded organelle;;;;;	tr;sp;sp;tr;tr;tr;tr	1;1;;1;1;1;1	1;1;;2;1;2;1	uniprot_mouse_proteome	>tr|A0A0A6YXH3|A0A0A6YXH3_MOUSE Oxysterol-binding protein OS=Mus musculus GN=Osbpl9 PE=1 SV=1;>sp|A2A8Z1|OSBL9_MOUSE Oxysterol-binding protein-related protein 9 OS=Mus musculus GN=Osbpl9 PE=1 SV=1;>sp|A2A8Z1-2|OSBL9_MOUSE Isoform 2 of Oxysterol-binding protein-related protein 9 OS=Mus musculus GN=Osbpl9;>tr|E9PXZ2|E9PXZ2_MOUSE Oxysterol-binding protein OS=Mus musculus GN=Osbpl9 PE=1 SV=2;>tr|E9Q6…	1	1	_VVLPTFILER_.2
A0A0A6YXU9;P27090	Tgfb2	A0A0A6YXU9;P27090	A0A0A6YXU9_MOUSE;TGFB2_MOUSE	Transforming growth factor beta-2	TRUE	KO / Control	KO	Control	4	_IELYQILK_	605200	138120	-2.13149	2.13149	-77.1778	0.228222	0	0.0122168	0.205191	3	0.498828	Mus musculus	;cell morphogenesis,skeletal system development,cartilage condensation,blood vessel development,eye development,response to hypoxia,kidney development,epithelial to mesenchymal transition,neural tube closure,hair follicle development,blood vessel remodeling,heart morphogenesis,outflow tract septum morphogenesis,membranous septum morphogenesis,outflow tract morphogenesis,heart valve morphogenesis,…	;beta-amyloid binding,receptor binding,type II transforming growth factor beta receptor binding,cytokine activity,transforming growth factor beta receptor binding,protein binding,growth factor activity,type III transforming growth factor beta receptor binding,protein homodimerization activity	;extracellular region,extracellular space,endosome,axon,extracellular matrix,neuronal cell body	tr;sp	1	1;2	uniprot_mouse_proteome	>tr|A0A0A6YXU9|A0A0A6YXU9_MOUSE Transforming growth factor beta-2 OS=Mus musculus GN=Tgfb2 PE=1 SV=1;>sp|P27090|TGFB2_MOUSE Transforming growth factor beta-2 OS=Mus musculus GN=Tgfb2 PE=1 SV=2	1	1	_IELYQILK_.2
A0A0A6YXU9;P27090	Tgfb2	A0A0A6YXU9;P27090	A0A0A6YXU9_MOUSE;TGFB2_MOUSE	Transforming growth factor beta-2	TRUE	KO / Control	KO	Control	4	_ALDAAYC[Carbamidomethyl (C)]FR_	75540.8	84080.5	0.154514	0.154514	11.3047	1.11305	0	0.696735	0.532942	3	0.25393	Mus musculus	;cell morphogenesis,skeletal system development,cartilage condensation,blood vessel development,eye development,response to hypoxia,kidney development,epithelial to mesenchymal transition,neural tube closure,hair follicle development,blood vessel remodeling,heart morphogenesis,outflow tract septum morphogenesis,membranous septum morphogenesis,outflow tract morphogenesis,heart valve morphogenesis,…	;beta-amyloid binding,receptor binding,type II transforming growth factor beta receptor binding,cytokine activity,transforming growth factor beta receptor binding,protein binding,growth factor activity,type III transforming growth factor beta receptor binding,protein homodimerization activity	;extracellular region,extracellular space,endosome,axon,extracellular matrix,neuronal cell body	tr;sp	1	1;2	uniprot_mouse_proteome	>tr|A0A0A6YXU9|A0A0A6YXU9_MOUSE Transforming growth factor beta-2 OS=Mus musculus GN=Tgfb2 PE=1 SV=1;>sp|P27090|TGFB2_MOUSE Transforming growth factor beta-2 OS=Mus musculus GN=Tgfb2 PE=1 SV=2	1	1	_ALDAAYC[Carbamidomethyl (C)]FR_.2
A0A0A6YXU9;P27090	Tgfb2	A0A0A6YXU9;P27090	A0A0A6YXU9_MOUSE;TGFB2_MOUSE	Transforming growth factor beta-2	TRUE	KO / Control	KO	Control	4	_FDVSTMEK_	29598.3	50159.1	0.760995	0.760995	69.4659	1.69466	0	0.761056	0.555569	3	1.29299	Mus musculus	;cell morphogenesis,skeletal system development,cartilage condensation,blood vessel development,eye development,response to hypoxia,kidney development,epithelial to mesenchymal transition,neural tube closure,hair follicle development,blood vessel remodeling,heart morphogenesis,outflow tract septum morphogenesis,membranous septum morphogenesis,outflow tract morphogenesis,heart valve morphogenesis,…	;beta-amyloid binding,receptor binding,type II transforming growth factor beta receptor binding,cytokine activity,transforming growth factor beta receptor binding,protein binding,growth factor activity,type III transforming growth factor beta receptor binding,protein homodimerization activity	;extracellular region,extracellular space,endosome,axon,extracellular matrix,neuronal cell body	tr;sp	1	1;2	uniprot_mouse_proteome	>tr|A0A0A6YXU9|A0A0A6YXU9_MOUSE Transforming growth factor beta-2 OS=Mus musculus GN=Tgfb2 PE=1 SV=1;>sp|P27090|TGFB2_MOUSE Transforming growth factor beta-2 OS=Mus musculus GN=Tgfb2 PE=1 SV=2	1	1	_FDVSTMEK_.2
A0A0A6YXU9;P27090	Tgfb2	A0A0A6YXU9;P27090	A0A0A6YXU9_MOUSE;TGFB2_MOUSE	Transforming growth factor beta-2	TRUE	KO / Control	KO	Control	4	_NVQDNC[Carbamidomethyl (C)]C[Carbamidomethyl (C)]LRPLYIDFK_	33623.8	17280	-0.960382	0.960382	-48.6079	0.513921	0	0.0254686	0.233014	3	0.237965	Mus musculus	;cell morphogenesis,skeletal system development,cartilage condensation,blood vessel development,eye development,response to hypoxia,kidney development,epithelial to mesenchymal transition,neural tube closure,hair follicle development,blood vessel remodeling,heart morphogenesis,outflow tract septum morphogenesis,membranous septum morphogenesis,outflow tract morphogenesis,heart valve morphogenesis,…	;beta-amyloid binding,receptor binding,type II transforming growth factor beta receptor binding,cytokine activity,transforming growth factor beta receptor binding,protein binding,growth factor activity,type III transforming growth factor beta receptor binding,protein homodimerization activity	;extracellular region,extracellular space,endosome,axon,extracellular matrix,neuronal cell body	tr;sp	1	1;2	uniprot_mouse_proteome	>tr|A0A0A6YXU9|A0A0A6YXU9_MOUSE Transforming growth factor beta-2 OS=Mus musculus GN=Tgfb2 PE=1 SV=1;>sp|P27090|TGFB2_MOUSE Transforming growth factor beta-2 OS=Mus musculus GN=Tgfb2 PE=1 SV=2	1	1	_NVQDNC[Carbamidomethyl (C)]C[Carbamidomethyl (C)]LRPLYIDFK_.3
A0A0A6YXU9;P27090	Tgfb2	A0A0A6YXU9;P27090	A0A0A6YXU9_MOUSE;TGFB2_MOUSE	Transforming growth factor beta-2	TRUE	KO / Control	KO	Control	4	_FAGIDGTSTYASGDQK_	12017.5	20831.4	0.793628	0.793628	73.3428	1.73343	0	0.981674	0.624149	3	1.21486	Mus musculus	;cell morphogenesis,skeletal system development,cartilage condensation,blood vessel development,eye development,response to hypoxia,kidney development,epithelial to mesenchymal transition,neural tube closure,hair follicle development,blood vessel remodeling,heart morphogenesis,outflow tract septum morphogenesis,membranous septum morphogenesis,outflow tract morphogenesis,heart valve morphogenesis,…	;beta-amyloid binding,receptor binding,type II transforming growth factor beta receptor binding,cytokine activity,transforming growth factor beta receptor binding,protein binding,growth factor activity,type III transforming growth factor beta receptor binding,protein homodimerization activity	;extracellular region,extracellular space,endosome,axon,extracellular matrix,neuronal cell body	tr;sp	1	1;2	uniprot_mouse_proteome	>tr|A0A0A6YXU9|A0A0A6YXU9_MOUSE Transforming growth factor beta-2 OS=Mus musculus GN=Tgfb2 PE=1 SV=1;>sp|P27090|TGFB2_MOUSE Transforming growth factor beta-2 OS=Mus musculus GN=Tgfb2 PE=1 SV=2	1	1	_FAGIDGTSTYASGDQK_.2
A0A0A6YY53;F6TQW2	Ighg2c	A0A0A6YY53;F6TQW2	A0A0A6YY53_MOUSE;F6TQW2_MOUSE	Protein Ighg2c (Fragment);Protein Ighg2c	TRUE	KO / Control	KO	Control	8	_VPITQNPC[Carbamidomethyl (C)]PPLK_	35702.5	90988.1	1.34965	1.34965	154.85	2.5485	0	0.188346	0.31934	7	1.23507	Mus musculus	;humoral immune response mediated by circulating immunoglobulin,phagocytosis, recognition,phagocytosis, engulfment,complement activation, classical pathway,immunoglobulin mediated immune response,antibacterial humoral response,defense response to bacterium,innate immune response,B cell receptor signaling pathway,positive regulation of B cell activation	;antigen binding,immunoglobulin receptor binding	;extracellular space,external side of plasma membrane,integral component of membrane,immunoglobulin complex, circulating,blood microparticle	tr	1	1	uniprot_mouse_proteome	>tr|A0A0A6YY53|A0A0A6YY53_MOUSE Protein Ighg2c (Fragment) OS=Mus musculus GN=Ighg2c PE=1 SV=1;>tr|F6TQW2|F6TQW2_MOUSE Protein Ighg2c OS=Mus musculus GN=Ighg2c PE=1 SV=1	1	2	_VPITQNPC[Carbamidomethyl (C)]PPLK_.2|_VPITQNPC[Carbamidomethyl (C)]PPLK_.3
A0A0A6YY53;F6TQW2	Ighg2c	A0A0A6YY53;F6TQW2	A0A0A6YY53_MOUSE;F6TQW2_MOUSE	Protein Ighg2c (Fragment);Protein Ighg2c	TRUE	KO / Control	KO	Control	4	_EC[Carbamidomethyl (C)]PPC[Carbamidomethyl (C)]AAPDLLGGPSVFIFPPK_	25279	70682.2	1.48341	1.48341	179.609	2.79609	0	0.807878	0.571324	3	4.11323	Mus musculus	;humoral immune response mediated by circulating immunoglobulin,phagocytosis, recognition,phagocytosis, engulfment,complement activation, classical pathway,immunoglobulin mediated immune response,antibacterial humoral response,defense response to bacterium,innate immune response,B cell receptor signaling pathway,positive regulation of B cell activation	;antigen binding,immunoglobulin receptor binding	;extracellular space,external side of plasma membrane,integral component of membrane,immunoglobulin complex, circulating,blood microparticle	tr	1	1	uniprot_mouse_proteome	>tr|A0A0A6YY53|A0A0A6YY53_MOUSE Protein Ighg2c (Fragment) OS=Mus musculus GN=Ighg2c PE=1 SV=1;>tr|F6TQW2|F6TQW2_MOUSE Protein Ighg2c OS=Mus musculus GN=Ighg2c PE=1 SV=1	1	1	_EC[Carbamidomethyl (C)]PPC[Carbamidomethyl (C)]AAPDLLGGPSVFIFPPK_.3
A0A0A6YY53;F6TQW2	Ighg2c	A0A0A6YY53;F6TQW2	A0A0A6YY53_MOUSE;F6TQW2_MOUSE	Protein Ighg2c (Fragment);Protein Ighg2c	TRUE	KO / Control	KO	Control	4	_TTAPSVYPLAPVC[Carbamidomethyl (C)]GGTTGSSVTLGC[Carbamidomethyl (C)]LVK_	20820.7	37787.9	0.859908	0.859908	81.4922	1.81492	0	0.551485	0.480827	3	1.72669	Mus musculus	;humoral immune response mediated by circulating immunoglobulin,phagocytosis, recognition,phagocytosis, engulfment,complement activation, classical pathway,immunoglobulin mediated immune response,antibacterial humoral response,defense response to bacterium,innate immune response,B cell receptor signaling pathway,positive regulation of B cell activation	;antigen binding,immunoglobulin receptor binding	;extracellular space,external side of plasma membrane,integral component of membrane,immunoglobulin complex, circulating,blood microparticle	tr	1	1	uniprot_mouse_proteome	>tr|A0A0A6YY53|A0A0A6YY53_MOUSE Protein Ighg2c (Fragment) OS=Mus musculus GN=Ighg2c PE=1 SV=1;>tr|F6TQW2|F6TQW2_MOUSE Protein Ighg2c OS=Mus musculus GN=Ighg2c PE=1 SV=1	1	1	_TTAPSVYPLAPVC[Carbamidomethyl (C)]GGTTGSSVTLGC[Carbamidomethyl (C)]LVK_.3
A0A0A6YY53;F6TQW2	Ighg2c	A0A0A6YY53;F6TQW2	A0A0A6YY53_MOUSE;F6TQW2_MOUSE	Protein Ighg2c (Fragment);Protein Ighg2c	TRUE	KO / Control	KO	Control	4	_NTATVLDSDGSYFM[Oxidation (M)]YSK_	9259.11	15440.1	0.737735	0.737735	66.7555	1.66756	0	0.57809	0.490572	3	3.22543	Mus musculus	;humoral immune response mediated by circulating immunoglobulin,phagocytosis, recognition,phagocytosis, engulfment,complement activation, classical pathway,immunoglobulin mediated immune response,antibacterial humoral response,defense response to bacterium,innate immune response,B cell receptor signaling pathway,positive regulation of B cell activation	;antigen binding,immunoglobulin receptor binding	;extracellular space,external side of plasma membrane,integral component of membrane,immunoglobulin complex, circulating,blood microparticle	tr	1	1	uniprot_mouse_proteome	>tr|A0A0A6YY53|A0A0A6YY53_MOUSE Protein Ighg2c (Fragment) OS=Mus musculus GN=Ighg2c PE=1 SV=1;>tr|F6TQW2|F6TQW2_MOUSE Protein Ighg2c OS=Mus musculus GN=Ighg2c PE=1 SV=1	1	1	_NTATVLDSDGSYFM[Oxidation (M)]YSK_.2
A0A0A6YY53;F6TQW2	Ighg2c	A0A0A6YY53;F6TQW2	A0A0A6YY53_MOUSE;F6TQW2_MOUSE	Protein Ighg2c (Fragment);Protein Ighg2c	TRUE	KO / Control	KO	Control	4	_APQVYVLPPPAEEMTK_	56144.7	93999.6	0.743506	0.743506	67.4239	1.67424	0	0.450361	0.439824	3	1.04741	Mus musculus	;humoral immune response mediated by circulating immunoglobulin,phagocytosis, recognition,phagocytosis, engulfment,complement activation, classical pathway,immunoglobulin mediated immune response,antibacterial humoral response,defense response to bacterium,innate immune response,B cell receptor signaling pathway,positive regulation of B cell activation	;antigen binding,immunoglobulin receptor binding	;extracellular space,external side of plasma membrane,integral component of membrane,immunoglobulin complex, circulating,blood microparticle	tr	1	1	uniprot_mouse_proteome	>tr|A0A0A6YY53|A0A0A6YY53_MOUSE Protein Ighg2c (Fragment) OS=Mus musculus GN=Ighg2c PE=1 SV=1;>tr|F6TQW2|F6TQW2_MOUSE Protein Ighg2c OS=Mus musculus GN=Ighg2c PE=1 SV=1	1	1	_APQVYVLPPPAEEMTK_.2
A0A0A6YY53;F6TQW2	Ighg2c	A0A0A6YY53;F6TQW2	A0A0A6YY53_MOUSE;F6TQW2_MOUSE	Protein Ighg2c (Fragment);Protein Ighg2c	TRUE	KO / Control	KO	Control	4	_NTATVLDSDGSYFMYSK_	23551.7	20275.9	-0.216063	0.216063	-13.9089	0.860911	0	0.483653	0.453663	3	3.99504	Mus musculus	;humoral immune response mediated by circulating immunoglobulin,phagocytosis, recognition,phagocytosis, engulfment,complement activation, classical pathway,immunoglobulin mediated immune response,antibacterial humoral response,defense response to bacterium,innate immune response,B cell receptor signaling pathway,positive regulation of B cell activation	;antigen binding,immunoglobulin receptor binding	;extracellular space,external side of plasma membrane,integral component of membrane,immunoglobulin complex, circulating,blood microparticle	tr	1	1	uniprot_mouse_proteome	>tr|A0A0A6YY53|A0A0A6YY53_MOUSE Protein Ighg2c (Fragment) OS=Mus musculus GN=Ighg2c PE=1 SV=1;>tr|F6TQW2|F6TQW2_MOUSE Protein Ighg2c OS=Mus musculus GN=Ighg2c PE=1 SV=1	1	1	_NTATVLDSDGSYFMYSK_.2
A0A0B4J1E2;Q9CSN1	Snw1	A0A0B4J1E2;Q9CSN1	A0A0B4J1E2_MOUSE;SNW1_MOUSE	SNW domain-containing protein 1	TRUE	KO / Control	KO	Control	4	_[Acetyl (Protein N-term)]ALTSFLPAPTQLSQDQLEAEER_	6964.18	10243.3	0.55666	0.55666	47.086	1.47086	0	0.627153	0.507841	3	0.438552	Mus musculus	;negative regulation of transcription from RNA polymerase II promoter,generation of catalytic spliceosome for second transesterification step,mRNA splicing, via spliceosome,transcription, DNA-templated,regulation of transcription from RNA polymerase II promoter,Notch signaling pathway,positive regulation of transforming growth factor beta receptor signaling pathway,skeletal muscle cell differenti…	;transcription cofactor activity,transcription coactivator activity,transcription corepressor activity,RNA binding,Notch binding,protein binding,enzyme binding,nuclear hormone receptor binding,vitamin D receptor binding,retinoic acid receptor binding,SMAD binding,androgen receptor binding	;nucleus,nucleoplasm,spliceosomal complex,nuclear matrix,nuclear body,nuclear speck,catalytic step 2 spliceosome,post-mRNA release spliceosomal complex,SMAD protein complex,cyclin/CDK positive transcription elongation factor complex,SMAD3-SMAD4 protein complex	tr;sp	1	1;3	uniprot_mouse_proteome	>tr|A0A0B4J1E2|A0A0B4J1E2_MOUSE SNW domain-containing protein 1 OS=Mus musculus GN=Snw1 PE=1 SV=1;>sp|Q9CSN1|SNW1_MOUSE SNW domain-containing protein 1 OS=Mus musculus GN=Snw1 PE=1 SV=3	1	1	_[Acetyl (Protein N-term)]ALTSFLPAPTQLSQDQLEAEER_.3
A0A0D9SEG8;E9QJS7;E9QMJ5;Q9DC42;Q9Z0M6;Q9Z0M6-2;Q9Z0M6-3	Adgre5;Adgre5;Adgre5;Adgre5;Cd97;Cd97;Cd97	A0A0D9SEG8;E9QJS7;E9QMJ5;Q9DC42;Q9Z0M6;Q9Z0M6-2;Q9Z0M6-3	A0A0D9SEG8_MOUSE;E9QJS7_MOUSE;E9QMJ5_MOUSE;Q9DC42_MOUSE;CD97_MOUSE;CD97_MOUSE;CD97_MOUSE	Protein Adgre5;Protein Adgre5;Protein Adgre5;Protein Adgre5;CD97 antigen;Isoform 2 of CD97 antigen;Isoform 3 of CD97 antigen	TRUE	KO / Control	KO	Control	4	_LLGNTPLNLEQR_	34371.8	18988.5	-0.856101	0.856101	-44.7556	0.552444	0	0.578177	0.490577	3	0.405541	Mus musculus	;;;;cell adhesion,cell surface receptor signaling pathway,G-protein coupled receptor signaling pathway,positive regulation of synapse assembly;;	;;;;transmembrane signaling receptor activity,G-protein coupled receptor activity,calcium ion binding;;	;;;;plasma membrane,focal adhesion,membrane,integral component of membrane,extracellular exosome;;	tr;tr;tr;tr;sp;sp;sp	1;1;1;1;1;;	1;1;1;1;2;;	uniprot_mouse_proteome	>tr|A0A0D9SEG8|A0A0D9SEG8_MOUSE Protein Adgre5 OS=Mus musculus GN=Adgre5 PE=1 SV=1;>tr|E9QJS7|E9QJS7_MOUSE Protein Adgre5 OS=Mus musculus GN=Adgre5 PE=1 SV=1;>tr|E9QMJ5|E9QMJ5_MOUSE Protein Adgre5 OS=Mus musculus GN=Adgre5 PE=1 SV=1;>tr|Q9DC42|Q9DC42_MOUSE Protein Adgre5 OS=Mus musculus GN=Adgre5 PE=1 SV=1;>sp|Q9Z0M6|CD97_MOUSE CD97 antigen OS=Mus musculus GN=Cd97 PE=1 SV=2;>sp|Q9Z0M6-2|CD97_MOUS…	1	1	_LLGNTPLNLEQR_.2
A0A0G2JDI4;O09172	Gclm	A0A0G2JDI4;O09172	A0A0G2JDI4_MOUSE;GSH0_MOUSE	Glutamate--cysteine ligase regulatory subunit (Fragment);Glutamate--cysteine ligase regulatory subunit	TRUE	KO / Control	KO	Control	8	_TLNEWSSQISPDLVR_	15396.7	7240.84	-1.08839	1.08839	-52.9713	0.470287	0	0.00921388	0.185481	7	0.199888	Mus musculus	;cysteine metabolic process,glutamate metabolic process,glutathione metabolic process,glutathione biosynthetic process,response to oxidative stress,aging,response to nutrient,apoptotic mitochondrial changes,response to activity,positive regulation of glutamate-cysteine ligase activity,cellular response to hepatocyte growth factor stimulus,hepatic stellate cell activation,response to drug,negative…	;enzyme regulator activity,glutamate-cysteine ligase catalytic subunit binding,protein heterodimerization activity,glutamate-cysteine ligase activity	;glutamate-cysteine ligase complex	tr;sp	1	1	uniprot_mouse_proteome	>tr|A0A0G2JDI4|A0A0G2JDI4_MOUSE Glutamate--cysteine ligase regulatory subunit (Fragment) OS=Mus musculus GN=Gclm PE=1 SV=1;>sp|O09172|GSH0_MOUSE Glutamate--cysteine ligase regulatory subunit OS=Mus musculus GN=Gclm PE=1 SV=1	1	2	_TLNEWSSQISPDLVR_.2|_TLNEWSSQISPDLVR_.3
A0A0G2JDI4;O09172	Gclm	A0A0G2JDI4;O09172	A0A0G2JDI4_MOUSE;GSH0_MOUSE	Glutamate--cysteine ligase regulatory subunit (Fragment);Glutamate--cysteine ligase regulatory subunit	TRUE	KO / Control	KO	Control	4	_ASTLHLQTGNLLNWGR_	23427.2	5099.22	-2.19984	2.19984	-78.2337	0.217663	0	0.311796	0.380377	3	3.10323	Mus musculus	;cysteine metabolic process,glutamate metabolic process,glutathione metabolic process,glutathione biosynthetic process,response to oxidative stress,aging,response to nutrient,apoptotic mitochondrial changes,response to activity,positive regulation of glutamate-cysteine ligase activity,cellular response to hepatocyte growth factor stimulus,hepatic stellate cell activation,response to drug,negative…	;enzyme regulator activity,glutamate-cysteine ligase catalytic subunit binding,protein heterodimerization activity,glutamate-cysteine ligase activity	;glutamate-cysteine ligase complex	tr;sp	1	1	uniprot_mouse_proteome	>tr|A0A0G2JDI4|A0A0G2JDI4_MOUSE Glutamate--cysteine ligase regulatory subunit (Fragment) OS=Mus musculus GN=Gclm PE=1 SV=1;>sp|O09172|GSH0_MOUSE Glutamate--cysteine ligase regulatory subunit OS=Mus musculus GN=Gclm PE=1 SV=1	1	1	_ASTLHLQTGNLLNWGR_.3
A0A0G2JDJ5;A0A0G2JEA5;A0A0G2JEB3;Q920E5	Fdps;Gm43738;Fdps;Fdps	A0A0G2JDJ5;A0A0G2JEA5;A0A0G2JEB3;Q920E5	A0A0G2JDJ5_MOUSE;A0A0G2JEA5_MOUSE;A0A0G2JEB3_MOUSE;FPPS_MOUSE	Farnesyl pyrophosphate synthase (Fragment);Protein Gm43738;Farnesyl pyrophosphate synthase (Fragment);Farnesyl pyrophosphate synthase	TRUE	KO / Control	KO	Control	4	_GLTVVQAFQELVEPK_	12295.7	4194.34	-1.55164	1.55164	-65.8878	0.341122	0	0.18718	0.318917	3	0.487233	Mus musculus	;isoprenoid biosynthetic process;;cholesterol biosynthetic process,geranyl diphosphate biosynthetic process,farnesyl diphosphate biosynthetic process	;;;RNA binding,dimethylallyltranstransferase activity,geranyltranstransferase activity,metal ion binding	;;;nucleoplasm,mitochondrion,cytosol	tr;tr;tr;sp	4;4;4;1	1;1;4;1	uniprot_mouse_proteome	>tr|A0A0G2JDJ5|A0A0G2JDJ5_MOUSE Farnesyl pyrophosphate synthase (Fragment) OS=Mus musculus GN=Fdps PE=4 SV=1;>tr|A0A0G2JEA5|A0A0G2JEA5_MOUSE Protein Gm43738 OS=Mus musculus GN=Gm43738 PE=4 SV=1;>tr|A0A0G2JEB3|A0A0G2JEB3_MOUSE Farnesyl pyrophosphate synthase (Fragment) OS=Mus musculus GN=Fdps PE=4 SV=4;>sp|Q920E5|FPPS_MOUSE Farnesyl pyrophosphate synthase OS=Mus musculus GN=Fdps PE=1 SV=1	1	1	_GLTVVQAFQELVEPK_.2
A0A0G2JDV8;Q9DAW9	Cnn3	A0A0G2JDV8;Q9DAW9	A0A0G2JDV8_MOUSE;CNN3_MOUSE	Calponin;Calponin-3	TRUE	KO / Control	KO	Control	4	_DGIILC[Carbamidomethyl (C)]ELINK_	147224	89697.5	-0.714878	0.714878	-39.0743	0.609257	0	0.0955874	0.269475	3	0.269316	Mus musculus	;epithelial cell differentiation,actomyosin structure organization,negative regulation of ATPase activity,cell-cell adhesion	;actin binding,protein binding,calmodulin binding,microtubule binding,cadherin binding involved in cell-cell adhesion	;cytosol,cell-cell adherens junction,focal adhesion,postsynaptic density,actin cytoskeleton,neuronal cell body,dendritic spine	tr;sp	1	1	uniprot_mouse_proteome	>tr|A0A0G2JDV8|A0A0G2JDV8_MOUSE Calponin OS=Mus musculus GN=Cnn3 PE=1 SV=1;>sp|Q9DAW9|CNN3_MOUSE Calponin-3 OS=Mus musculus GN=Cnn3 PE=1 SV=1	1	1	_DGIILC[Carbamidomethyl (C)]ELINK_.2
A0A0G2JDV8;Q9DAW9	Cnn3	A0A0G2JDV8;Q9DAW9	A0A0G2JDV8_MOUSE;CNN3_MOUSE	Calponin;Calponin-3	TRUE	KO / Control	KO	Control	4	_YDQQAEEDLR_	52071.9	37095	-0.48928	0.48928	-28.7619	0.712381	0	0.669467	0.522673	3	0.543701	Mus musculus	;epithelial cell differentiation,actomyosin structure organization,negative regulation of ATPase activity,cell-cell adhesion	;actin binding,protein binding,calmodulin binding,microtubule binding,cadherin binding involved in cell-cell adhesion	;cytosol,cell-cell adherens junction,focal adhesion,postsynaptic density,actin cytoskeleton,neuronal cell body,dendritic spine	tr;sp	1	1	uniprot_mouse_proteome	>tr|A0A0G2JDV8|A0A0G2JDV8_MOUSE Calponin OS=Mus musculus GN=Cnn3 PE=1 SV=1;>sp|Q9DAW9|CNN3_MOUSE Calponin-3 OS=Mus musculus GN=Cnn3 PE=1 SV=1	1	1	_YDQQAEEDLR_.2
A0A0G2JDV8;Q9DAW9	Cnn3	A0A0G2JDV8;Q9DAW9	A0A0G2JDV8_MOUSE;CNN3_MOUSE	Calponin;Calponin-3	TRUE	KO / Control	KO	Control	4	_GMSVYGLGR_	47998.4	39722.1	-0.273047	0.273047	-17.243	0.82757	0	0.202167	0.327449	3	0.216319	Mus musculus	;epithelial cell differentiation,actomyosin structure organization,negative regulation of ATPase activity,cell-cell adhesion	;actin binding,protein binding,calmodulin binding,microtubule binding,cadherin binding involved in cell-cell adhesion	;cytosol,cell-cell adherens junction,focal adhesion,postsynaptic density,actin cytoskeleton,neuronal cell body,dendritic spine	tr;sp	1	1	uniprot_mouse_proteome	>tr|A0A0G2JDV8|A0A0G2JDV8_MOUSE Calponin OS=Mus musculus GN=Cnn3 PE=1 SV=1;>sp|Q9DAW9|CNN3_MOUSE Calponin-3 OS=Mus musculus GN=Cnn3 PE=1 SV=1	1	1	_GMSVYGLGR_.2
A0A0G2JDV8;Q9DAW9	Cnn3	A0A0G2JDV8;Q9DAW9	A0A0G2JDV8_MOUSE;CNN3_MOUSE	Calponin;Calponin-3	TRUE	KO / Control	KO	Control	4	_AGQSVIGLQMGTNK_	16158.2	16211.9	0.00478765	0.00478765	0.332406	1.00332	0	0.967624	0.619338	3	0.24722	Mus musculus	;epithelial cell differentiation,actomyosin structure organization,negative regulation of ATPase activity,cell-cell adhesion	;actin binding,protein binding,calmodulin binding,microtubule binding,cadherin binding involved in cell-cell adhesion	;cytosol,cell-cell adherens junction,focal adhesion,postsynaptic density,actin cytoskeleton,neuronal cell body,dendritic spine	tr;sp	1	1	uniprot_mouse_proteome	>tr|A0A0G2JDV8|A0A0G2JDV8_MOUSE Calponin OS=Mus musculus GN=Cnn3 PE=1 SV=1;>sp|Q9DAW9|CNN3_MOUSE Calponin-3 OS=Mus musculus GN=Cnn3 PE=1 SV=1	1	1	_AGQSVIGLQMGTNK_.2
A0A0G2JDW7;Q6ZWU9	Rps27	A0A0G2JDW7;Q6ZWU9	A0A0G2JDW7_MOUSE;RS27_MOUSE	40S ribosomal protein S27 (Fragment);40S ribosomal protein S27	TRUE	KO / Control	KO	Control	4	_DLLHPSPEEEK_	31734.4	28577	-0.151193	0.151193	-9.94946	0.900505	0	0.906071	0.601374	3	1.04314	Mus musculus	;ribosomal small subunit assembly,rRNA processing,translation	;structural constituent of ribosome,protein binding,metal ion binding	;cytosolic small ribosomal subunit	tr;sp	1	1;3	uniprot_mouse_proteome	>tr|A0A0G2JDW7|A0A0G2JDW7_MOUSE 40S ribosomal protein S27 (Fragment) OS=Mus musculus GN=Rps27 PE=1 SV=1;>sp|Q6ZWU9|RS27_MOUSE 40S ribosomal protein S27 OS=Mus musculus GN=Rps27 PE=1 SV=3	1	1	_DLLHPSPEEEK_.3
A0A0G2JE32;A0A0G2JGL0;P61079;P62838	Ube2d3;Ube2d3;Ube2d3;Ube2d2	A0A0G2JE32;A0A0G2JGL0;P61079;P62838	A0A0G2JE32_MOUSE;A0A0G2JGL0_MOUSE;UB2D3_MOUSE;UB2D2_MOUSE	Ubiquitin-conjugating enzyme E2 D3 (Fragment);Ubiquitin-conjugating enzyme E2 D3;Ubiquitin-conjugating enzyme E2 D3;Ubiquitin-conjugating enzyme E2 D2	TRUE	KO / Control	KO	Control	4	_VLLSIC[Carbamidomethyl (C)]SLLC[Carbamidomethyl (C)]DPNPDDPLVPEIAR_	18748.1	447.839	-5.38762	5.38762	-97.6113	0.0238871	0	0.546539	0.478631	3	3.88809	Mus musculus	;;protein polyubiquitination,DNA repair,protein monoubiquitination,apoptotic process,protein ubiquitination,proteasome-mediated ubiquitin-dependent protein catabolic process,protein autoubiquitination,protein K48-linked ubiquitination,protein K11-linked ubiquitination,positive regulation of protein targeting to mitochondrion;protein polyubiquitination,protein ubiquitination,protein autoubiquitina…	;;ubiquitin-protein transferase activity,protein binding,ATP binding,ubiquitin conjugating enzyme activity;ubiquitin-protein transferase activity,protein binding,ATP binding,ubiquitin conjugating enzyme activity	;;plasma membrane,endosome membrane,extracellular exosome;ubiquitin ligase complex,protein complex,extracellular exosome	tr;tr;sp;sp	1	1	uniprot_mouse_proteome	>tr|A0A0G2JE32|A0A0G2JE32_MOUSE Ubiquitin-conjugating enzyme E2 D3 (Fragment) OS=Mus musculus GN=Ube2d3 PE=1 SV=1;>tr|A0A0G2JGL0|A0A0G2JGL0_MOUSE Ubiquitin-conjugating enzyme E2 D3 OS=Mus musculus GN=Ube2d3 PE=1 SV=1;>sp|P61079|UB2D3_MOUSE Ubiquitin-conjugating enzyme E2 D3 OS=Mus musculus GN=Ube2d3 PE=1 SV=1;>sp|P62838|UB2D2_MOUSE Ubiquitin-conjugating enzyme E2 D2 OS=Mus musculus GN=Ube2d2 PE=1…	1	1	_VLLSIC[Carbamidomethyl (C)]SLLC[Carbamidomethyl (C)]DPNPDDPLVPEIAR_.3
A0A0G2JE45;A0A0G2JEC4;Q9JK48;Q9JK48-2;Q9JK48-3	Sh3glb1	A0A0G2JE45;A0A0G2JEC4;Q9JK48;Q9JK48-2;Q9JK48-3	A0A0G2JE45_MOUSE;A0A0G2JEC4_MOUSE;SHLB1_MOUSE;SHLB1_MOUSE;SHLB1_MOUSE	Endophilin-B1 (Fragment);Endophilin-B1;Endophilin-B1;Isoform 2 of Endophilin-B1;Isoform 3 of Endophilin-B1	TRUE	KO / Control	KO	Control	4	_NFIEGDYK_	22440	19155.6	-0.228303	0.228303	-14.6361	0.853639	0	0.840932	0.582075	3	0.318831	Mus musculus	;;phosphatidic acid biosynthetic process,apoptotic process,phospholipid biosynthetic process,positive regulation of autophagy,regulation of protein stability,positive regulation of protein oligomerization,regulation of cytokinesis,receptor catabolic process,cellular response to amino acid starvation,cellular response to glucose starvation,positive regulation of phosphatidylinositol 3-kinase activ…	;;fatty acid binding,protein binding,lysophosphatidic acid acyltransferase activity,identical protein binding,protein homodimerization activity,cadherin binding;;	;;Golgi membrane,autophagosome membrane,cytoplasm,mitochondrial envelope,mitochondrial outer membrane,endoplasmic reticulum,cytosol,membrane,midbody,cytoplasmic vesicle,protein complex,extracellular exosome;;	tr;tr;sp;sp;sp	1;1;1;;	1;1;1;;	uniprot_mouse_proteome	>tr|A0A0G2JE45|A0A0G2JE45_MOUSE Endophilin-B1 (Fragment) OS=Mus musculus GN=Sh3glb1 PE=1 SV=1;>tr|A0A0G2JEC4|A0A0G2JEC4_MOUSE Endophilin-B1 OS=Mus musculus GN=Sh3glb1 PE=1 SV=1;>sp|Q9JK48|SHLB1_MOUSE Endophilin-B1 OS=Mus musculus GN=Sh3glb1 PE=1 SV=1;>sp|Q9JK48-2|SHLB1_MOUSE Isoform 2 of Endophilin-B1 OS=Mus musculus GN=Sh3glb1;>sp|Q9JK48-3|SHLB1_MOUSE Isoform 3 of Endophilin-B1 OS=Mus musculus G…	1	1	_NFIEGDYK_.2
A0A0G2JEK2;P63254	Crip1	A0A0G2JEK2;P63254	A0A0G2JEK2_MOUSE;CRIP1_MOUSE	Cysteine-rich protein 1	TRUE	KO / Control	KO	Control	4	_C[Carbamidomethyl (C)]DKEVYFAER_	7462.1	2830.36	-1.3986	1.3986	-62.0702	0.379298	0	0.356999	0.402156	3	0.721811	Mus musculus	;intrinsic apoptotic signaling pathway in response to DNA damage,response to zinc ion,cellular response to antibiotic,cellular response to UV-B	;AT DNA binding,zinc ion binding,DNA binding, bending,peptide binding	;cytoplasm	tr;sp	1	1;2	uniprot_mouse_proteome	>tr|A0A0G2JEK2|A0A0G2JEK2_MOUSE Cysteine-rich protein 1 OS=Mus musculus GN=Crip1 PE=1 SV=1;>sp|P63254|CRIP1_MOUSE Cysteine-rich protein 1 OS=Mus musculus GN=Crip1 PE=1 SV=2	1	1	_C[Carbamidomethyl (C)]DKEVYFAER_.3
A0A0G2JEP0;A0A0H2UH27;Q61584;Q61584-2;Q61584-3;Q61584-4;Q61584-5;Q61584-6;Q61584-7	Fxr1	A0A0G2JEP0;A0A0H2UH27;Q61584;Q61584-2;Q61584-3;Q61584-4;Q61584-5;Q61584-6;Q61584-7	A0A0G2JEP0_MOUSE;A0A0H2UH27_MOUSE;FXR1_MOUSE;FXR1_MOUSE;FXR1_MOUSE;FXR1_MOUSE;FXR1_MOUSE;FXR1_MOUSE;FXR1_MOUSE	Fragile X mental retardation syndrome-related protein 1;Fragile X mental retardation syndrome-related protein 1;Fragile X mental retardation syndrome-related protein 1;Isoform A of Fragile X mental retardation syndrome-related protein 1;Isoform B of Fragile X mental retardation syndrome-related protein 1;Isoform C of Fragile X mental retardation syndrome-related protein 1;Isoform D of Fragile X m…	TRUE	KO / Control	KO	Control	4	_VIQEIVDK_	44404.9	49345.2	0.152188	0.152188	11.1254	1.11125	0	0.0519465	0.249655	3	0.0581977	Mus musculus	;;muscle organ development,negative regulation of translation,cell differentiation,positive regulation of gene silencing by miRNA;;;;;;	;;G-quadruplex RNA binding,RNA binding,mRNA 3'-UTR binding,protein binding,RNA strand annealing activity,protein homodimerization activity,protein heterodimerization activity;;;;;;	;;nucleus,cytoplasm,cytosol,polysome,membrane,axon,dendrite,ribonucleoprotein granule,costamere,dendritic spine,perinuclear region of cytoplasm;;;;;;	tr;tr;sp;sp;sp;sp;sp;sp;sp	1;1;1;;;;;;	1;1;2;;;;;;	uniprot_mouse_proteome	>tr|A0A0G2JEP0|A0A0G2JEP0_MOUSE Fragile X mental retardation syndrome-related protein 1 OS=Mus musculus GN=Fxr1 PE=1 SV=1;>tr|A0A0H2UH27|A0A0H2UH27_MOUSE Fragile X mental retardation syndrome-related protein 1 OS=Mus musculus GN=Fxr1 PE=1 SV=1;>sp|Q61584|FXR1_MOUSE Fragile X mental retardation syndrome-related protein 1 OS=Mus musculus GN=Fxr1 PE=1 SV=2;>sp|Q61584-2|FXR1_MOUSE Isoform A of Fragil…	1	1	_VIQEIVDK_.2
A0A0G2JEP0;A0A0H2UH27;Q61584;Q61584-2;Q61584-3;Q61584-4;Q61584-5;Q61584-6;Q61584-7	Fxr1	A0A0G2JEP0;A0A0H2UH27;Q61584;Q61584-2;Q61584-3;Q61584-4;Q61584-5;Q61584-6;Q61584-7	A0A0G2JEP0_MOUSE;A0A0H2UH27_MOUSE;FXR1_MOUSE;FXR1_MOUSE;FXR1_MOUSE;FXR1_MOUSE;FXR1_MOUSE;FXR1_MOUSE;FXR1_MOUSE	Fragile X mental retardation syndrome-related protein 1;Fragile X mental retardation syndrome-related protein 1;Fragile X mental retardation syndrome-related protein 1;Isoform A of Fragile X mental retardation syndrome-related protein 1;Isoform B of Fragile X mental retardation syndrome-related protein 1;Isoform C of Fragile X mental retardation syndrome-related protein 1;Isoform D of Fragile X m…	TRUE	KO / Control	KO	Control	4	_EDGMVPFVFVGTK_	22360	13284.8	-0.751148	0.751148	-40.5869	0.594131	0	0.239153	0.34579	3	0.298454	Mus musculus	;;muscle organ development,negative regulation of translation,cell differentiation,positive regulation of gene silencing by miRNA;;;;;;	;;G-quadruplex RNA binding,RNA binding,mRNA 3'-UTR binding,protein binding,RNA strand annealing activity,protein homodimerization activity,protein heterodimerization activity;;;;;;	;;nucleus,cytoplasm,cytosol,polysome,membrane,axon,dendrite,ribonucleoprotein granule,costamere,dendritic spine,perinuclear region of cytoplasm;;;;;;	tr;tr;sp;sp;sp;sp;sp;sp;sp	1;1;1;;;;;;	1;1;2;;;;;;	uniprot_mouse_proteome	>tr|A0A0G2JEP0|A0A0G2JEP0_MOUSE Fragile X mental retardation syndrome-related protein 1 OS=Mus musculus GN=Fxr1 PE=1 SV=1;>tr|A0A0H2UH27|A0A0H2UH27_MOUSE Fragile X mental retardation syndrome-related protein 1 OS=Mus musculus GN=Fxr1 PE=1 SV=1;>sp|Q61584|FXR1_MOUSE Fragile X mental retardation syndrome-related protein 1 OS=Mus musculus GN=Fxr1 PE=1 SV=2;>sp|Q61584-2|FXR1_MOUSE Isoform A of Fragil…	1	1	_EDGMVPFVFVGTK_.2
A0A0G2JEP0;A0A0H2UH27;Q61584;Q61584-2;Q61584-3;Q61584-4;Q61584-5;Q61584-6;Q61584-7	Fxr1	A0A0G2JEP0;A0A0H2UH27;Q61584;Q61584-2;Q61584-3;Q61584-4;Q61584-5;Q61584-6;Q61584-7	A0A0G2JEP0_MOUSE;A0A0H2UH27_MOUSE;FXR1_MOUSE;FXR1_MOUSE;FXR1_MOUSE;FXR1_MOUSE;FXR1_MOUSE;FXR1_MOUSE;FXR1_MOUSE	Fragile X mental retardation syndrome-related protein 1;Fragile X mental retardation syndrome-related protein 1;Fragile X mental retardation syndrome-related protein 1;Isoform A of Fragile X mental retardation syndrome-related protein 1;Isoform B of Fragile X mental retardation syndrome-related protein 1;Isoform C of Fragile X mental retardation syndrome-related protein 1;Isoform D of Fragile X m…	TRUE	KO / Control	KO	Control	4	_VNILSDMHLR_	17337.1	4395.61	-1.97973	1.97973	-74.6462	0.253538	0	0.104879	0.274073	3	3.48865	Mus musculus	;;muscle organ development,negative regulation of translation,cell differentiation,positive regulation of gene silencing by miRNA;;;;;;	;;G-quadruplex RNA binding,RNA binding,mRNA 3'-UTR binding,protein binding,RNA strand annealing activity,protein homodimerization activity,protein heterodimerization activity;;;;;;	;;nucleus,cytoplasm,cytosol,polysome,membrane,axon,dendrite,ribonucleoprotein granule,costamere,dendritic spine,perinuclear region of cytoplasm;;;;;;	tr;tr;sp;sp;sp;sp;sp;sp;sp	1;1;1;;;;;;	1;1;2;;;;;;	uniprot_mouse_proteome	>tr|A0A0G2JEP0|A0A0G2JEP0_MOUSE Fragile X mental retardation syndrome-related protein 1 OS=Mus musculus GN=Fxr1 PE=1 SV=1;>tr|A0A0H2UH27|A0A0H2UH27_MOUSE Fragile X mental retardation syndrome-related protein 1 OS=Mus musculus GN=Fxr1 PE=1 SV=1;>sp|Q61584|FXR1_MOUSE Fragile X mental retardation syndrome-related protein 1 OS=Mus musculus GN=Fxr1 PE=1 SV=2;>sp|Q61584-2|FXR1_MOUSE Isoform A of Fragil…	1	1	_VNILSDMHLR_.3
A0A0G2JEY6;A0A0G2JGY8;D3YWC0;Q9D1R9	Rpl34;Rpl34;Gm2178;Rpl34	A0A0G2JEY6;A0A0G2JGY8;D3YWC0;Q9D1R9	A0A0G2JEY6_MOUSE;A0A0G2JGY8_MOUSE;D3YWC0_MOUSE;RL34_MOUSE	60S ribosomal protein L34;60S ribosomal protein L34 (Fragment);Protein Gm2178;60S ribosomal protein L34	TRUE	KO / Control	KO	Control	4	_IVYLYTK_	56571.2	49877.7	-0.181673	0.181673	-11.832	0.88168	0	0.638529	0.511074	3	0.274701	Mus musculus	;;translation,ribosome biogenesis;translation,ribosome biogenesis	;;RNA binding,structural constituent of ribosome;RNA binding,structural constituent of ribosome,cadherin binding	;;cytosolic large ribosomal subunit;mitochondrion,cytosolic large ribosomal subunit,extracellular exosome	tr;tr;tr;sp	1;1;4;1	1;4;1;2	uniprot_mouse_proteome	>tr|A0A0G2JEY6|A0A0G2JEY6_MOUSE 60S ribosomal protein L34 OS=Mus musculus GN=Rpl34 PE=1 SV=1;>tr|A0A0G2JGY8|A0A0G2JGY8_MOUSE 60S ribosomal protein L34 (Fragment) OS=Mus musculus GN=Rpl34 PE=1 SV=4;>tr|D3YWC0|D3YWC0_MOUSE Protein Gm2178 OS=Mus musculus GN=Gm2178 PE=4 SV=1;>sp|Q9D1R9|RL34_MOUSE 60S ribosomal protein L34 OS=Mus musculus GN=Rpl34 PE=1 SV=2	1	1	_IVYLYTK_.2
A0A0G2JF52;Q9R0Q6	Arpc1a	A0A0G2JF52;Q9R0Q6	A0A0G2JF52_MOUSE;ARC1A_MOUSE	Actin related protein 2/3 complex, subunit 1A, isoform CRA_b;Actin-related protein 2/3 complex subunit 1A	TRUE	KO / Control	KO	Control	4	_DGIWKPTLVILR_	16372.7	2042.83	-3.00265	3.00265	-87.523	0.12477	0	0.0451114	0.246157	3	3.49986	Mus musculus	;Arp2/3 complex-mediated actin nucleation	;protein binding,actin filament binding	;cytoplasm,Arp2/3 protein complex,muscle cell projection membrane,extracellular exosome	tr;sp	1	1	uniprot_mouse_proteome	>tr|A0A0G2JF52|A0A0G2JF52_MOUSE Actin related protein 2/3 complex, subunit 1A, isoform CRA_b OS=Mus musculus GN=Arpc1a PE=1 SV=1;>sp|Q9R0Q6|ARC1A_MOUSE Actin-related protein 2/3 complex subunit 1A OS=Mus musculus GN=Arpc1a PE=1 SV=1	1	1	_DGIWKPTLVILR_.3
A0A0G2JF72;Q8JZN2;Q91W50	Csde1	A0A0G2JF72;Q8JZN2;Q91W50	A0A0G2JF72_MOUSE;Q8JZN2_MOUSE;CSDE1_MOUSE	Cold shock domain-containing protein E1	TRUE	KO / Control	KO	Control	4	_NQNDPLPGR_	41976.7	40051.2	-0.0677404	0.0677404	-4.58688	0.954131	0	0.279723	0.36475	3	0.12473	Mus musculus	;;regulation of transcription, DNA-templated,nuclear-transcribed mRNA catabolic process, no-go decay	;;DNA binding,RNA binding	;;mitochondrial inner membrane,Golgi apparatus,cytosol,plasma membrane,CRD-mediated mRNA stability complex	tr;tr;sp	1	1	uniprot_mouse_proteome	>tr|A0A0G2JF72|A0A0G2JF72_MOUSE Cold shock domain-containing protein E1 OS=Mus musculus GN=Csde1 PE=1 SV=1;>tr|Q8JZN2|Q8JZN2_MOUSE Cold shock domain-containing protein E1 OS=Mus musculus GN=Csde1 PE=1 SV=1;>sp|Q91W50|CSDE1_MOUSE Cold shock domain-containing protein E1 OS=Mus musculus GN=Csde1 PE=1 SV=1	1	1	_NQNDPLPGR_.2
A0A0G2JF72;Q8JZN2;Q91W50	Csde1	A0A0G2JF72;Q8JZN2;Q91W50	A0A0G2JF72_MOUSE;Q8JZN2_MOUSE;CSDE1_MOUSE	Cold shock domain-containing protein E1	TRUE	KO / Control	KO	Control	4	_NITLDDASAPR_	34144.2	35766.7	0.0669776	0.0669776	4.75198	1.04752	0	0.334112	0.391263	3	0.203255	Mus musculus	;;regulation of transcription, DNA-templated,nuclear-transcribed mRNA catabolic process, no-go decay	;;DNA binding,RNA binding	;;mitochondrial inner membrane,Golgi apparatus,cytosol,plasma membrane,CRD-mediated mRNA stability complex	tr;tr;sp	1	1	uniprot_mouse_proteome	>tr|A0A0G2JF72|A0A0G2JF72_MOUSE Cold shock domain-containing protein E1 OS=Mus musculus GN=Csde1 PE=1 SV=1;>tr|Q8JZN2|Q8JZN2_MOUSE Cold shock domain-containing protein E1 OS=Mus musculus GN=Csde1 PE=1 SV=1;>sp|Q91W50|CSDE1_MOUSE Cold shock domain-containing protein E1 OS=Mus musculus GN=Csde1 PE=1 SV=1	1	1	_NITLDDASAPR_.2
A0A0G2JF72;Q8JZN2;Q91W50	Csde1	A0A0G2JF72;Q8JZN2;Q91W50	A0A0G2JF72_MOUSE;Q8JZN2_MOUSE;CSDE1_MOUSE	Cold shock domain-containing protein E1	TRUE	KO / Control	KO	Control	4	_DGFGFIK_	42196.8	22880.2	-0.883032	0.883032	-45.7773	0.542227	0	0.0843484	0.262653	3	0.244577	Mus musculus	;;regulation of transcription, DNA-templated,nuclear-transcribed mRNA catabolic process, no-go decay	;;DNA binding,RNA binding	;;mitochondrial inner membrane,Golgi apparatus,cytosol,plasma membrane,CRD-mediated mRNA stability complex	tr;tr;sp	1	1	uniprot_mouse_proteome	>tr|A0A0G2JF72|A0A0G2JF72_MOUSE Cold shock domain-containing protein E1 OS=Mus musculus GN=Csde1 PE=1 SV=1;>tr|Q8JZN2|Q8JZN2_MOUSE Cold shock domain-containing protein E1 OS=Mus musculus GN=Csde1 PE=1 SV=1;>sp|Q91W50|CSDE1_MOUSE Cold shock domain-containing protein E1 OS=Mus musculus GN=Csde1 PE=1 SV=1	1	1	_DGFGFIK_.2
A0A0G2JF72;Q8JZN2;Q91W50	Csde1	A0A0G2JF72;Q8JZN2;Q91W50	A0A0G2JF72_MOUSE;Q8JZN2_MOUSE;CSDE1_MOUSE	Cold shock domain-containing protein E1	TRUE	KO / Control	KO	Control	4	_GDLETLQPGDDVEFTIK_	49070.8	28383.8	-0.7898	0.7898	-42.1576	0.578424	0	0.765263	0.557411	3	0.465016	Mus musculus	;;regulation of transcription, DNA-templated,nuclear-transcribed mRNA catabolic process, no-go decay	;;DNA binding,RNA binding	;;mitochondrial inner membrane,Golgi apparatus,cytosol,plasma membrane,CRD-mediated mRNA stability complex	tr;tr;sp	1	1	uniprot_mouse_proteome	>tr|A0A0G2JF72|A0A0G2JF72_MOUSE Cold shock domain-containing protein E1 OS=Mus musculus GN=Csde1 PE=1 SV=1;>tr|Q8JZN2|Q8JZN2_MOUSE Cold shock domain-containing protein E1 OS=Mus musculus GN=Csde1 PE=1 SV=1;>sp|Q91W50|CSDE1_MOUSE Cold shock domain-containing protein E1 OS=Mus musculus GN=Csde1 PE=1 SV=1	1	1	_GDLETLQPGDDVEFTIK_.2
A0A0G2JF85;A0A0G2JGD5;Q3UHD6;Q3UHD6-2	Snx27	A0A0G2JF85;A0A0G2JGD5;Q3UHD6;Q3UHD6-2	A0A0G2JF85_MOUSE;A0A0G2JGD5_MOUSE;SNX27_MOUSE;SNX27_MOUSE	Sorting nexin-27;Sorting nexin-27 (Fragment);Sorting nexin-27;Isoform 2 of Sorting nexin-27	TRUE	KO / Control	KO	Control	4	_EFANFTFPR_	22093.2	9614.23	-1.20036	1.20036	-56.4833	0.435167	0	0.0820165	0.261369	3	0.397196	Mus musculus	;;intracellular protein transport,signal transduction,endosome to lysosome transport,endosomal transport,retrograde transport, endosome to plasma membrane;	;;protein binding,phosphatidylinositol-3-phosphate binding,phosphatidylinositol binding;	;;immunological synapse,nucleoplasm,endosome,early endosome,cytosol,early endosome membrane,retromer complex,WASH complex;	tr;tr;sp;sp	1;1;1;	1;1;2;	uniprot_mouse_proteome	>tr|A0A0G2JF85|A0A0G2JF85_MOUSE Sorting nexin-27 OS=Mus musculus GN=Snx27 PE=1 SV=1;>tr|A0A0G2JGD5|A0A0G2JGD5_MOUSE Sorting nexin-27 (Fragment) OS=Mus musculus GN=Snx27 PE=1 SV=1;>sp|Q3UHD6|SNX27_MOUSE Sorting nexin-27 OS=Mus musculus GN=Snx27 PE=1 SV=2;>sp|Q3UHD6-2|SNX27_MOUSE Isoform 2 of Sorting nexin-27 OS=Mus musculus GN=Snx27	1	1	_EFANFTFPR_.2
A0A0G2JFH2	Map4	A0A0G2JFH2	A0A0G2JFH2_MOUSE	Microtubule-associated protein (Fragment)	TRUE	KO / Control	KO	Control	4	_AEVPVLLTSDKEGK_	24388.5	22074	-0.143851	0.143851	-9.48999	0.9051	0	0.719149	0.541617	3	0.335724	Mus musculus				tr	1	1	uniprot_mouse_proteome	>tr|A0A0G2JFH2|A0A0G2JFH2_MOUSE Microtubule-associated protein (Fragment) OS=Mus musculus GN=Map4 PE=1 SV=1	1	1	_AEVPVLLTSDKEGK_.3
A0A0G2JFY5;A0A0G2JG00;A0A0G2JGW9;Q3TUE1;Q3UUU2;Q91WJ8;Q91WJ8-2	Fubp1	A0A0G2JFY5;A0A0G2JG00;A0A0G2JGW9;Q3TUE1;Q3UUU2;Q91WJ8;Q91WJ8-2	A0A0G2JFY5_MOUSE;A0A0G2JG00_MOUSE;A0A0G2JGW9_MOUSE;Q3TUE1_MOUSE;Q3UUU2_MOUSE;FUBP1_MOUSE;FUBP1_MOUSE	Far upstream element-binding protein 1;Far upstream element-binding protein 1;Far upstream element-binding protein 1;Far upstream element-binding protein 1;Far upstream element-binding protein 1;Far upstream element-binding protein 1;Isoform 2 of Far upstream element-binding protein 1	TRUE	KO / Control	KO	Control	4	_IGGNEGIDVPIPR_	59339.8	55008.6	-0.109341	0.109341	-7.29886	0.927011	0	0.944154	0.613419	3	0.388972	Mus musculus	;;;;;regulation of transcription from RNA polymerase II promoter,transcription from RNA polymerase II promoter,positive regulation of gene expression,cell growth,stem cell division,positive regulation of transcription from RNA polymerase II promoter,hematopoietic stem cell proliferation;	;;;;;transcriptional activator activity, RNA polymerase II distal enhancer sequence-specific binding,DNA binding,RNA binding,protein binding;	;;;;;nucleus;	tr;tr;tr;tr;tr;sp;sp	1;1;1;1;1;1;	1;1;1;1;1;1;	uniprot_mouse_proteome	>tr|A0A0G2JFY5|A0A0G2JFY5_MOUSE Far upstream element-binding protein 1 OS=Mus musculus GN=Fubp1 PE=1 SV=1;>tr|A0A0G2JG00|A0A0G2JG00_MOUSE Far upstream element-binding protein 1 OS=Mus musculus GN=Fubp1 PE=1 SV=1;>tr|A0A0G2JGW9|A0A0G2JGW9_MOUSE Far upstream element-binding protein 1 OS=Mus musculus GN=Fubp1 PE=1 SV=1;>tr|Q3TUE1|Q3TUE1_MOUSE Far upstream element-binding protein 1 OS=Mus musculus GN…	1	1	_IGGNEGIDVPIPR_.2
A0A0G2JFY5;A0A0G2JG00;A0A0G2JGW9;Q3TUE1;Q3UUU2;Q91WJ8;Q91WJ8-2	Fubp1	A0A0G2JFY5;A0A0G2JG00;A0A0G2JGW9;Q3TUE1;Q3UUU2;Q91WJ8;Q91WJ8-2	A0A0G2JFY5_MOUSE;A0A0G2JG00_MOUSE;A0A0G2JGW9_MOUSE;Q3TUE1_MOUSE;Q3UUU2_MOUSE;FUBP1_MOUSE;FUBP1_MOUSE	Far upstream element-binding protein 1;Far upstream element-binding protein 1;Far upstream element-binding protein 1;Far upstream element-binding protein 1;Far upstream element-binding protein 1;Far upstream element-binding protein 1;Isoform 2 of Far upstream element-binding protein 1	TRUE	KO / Control	KO	Control	4	_TGLIIGK_	22246	16390.5	-0.440685	0.440685	-26.3216	0.736784	0	0.740224	0.548726	3	0.357944	Mus musculus	;;;;;regulation of transcription from RNA polymerase II promoter,transcription from RNA polymerase II promoter,positive regulation of gene expression,cell growth,stem cell division,positive regulation of transcription from RNA polymerase II promoter,hematopoietic stem cell proliferation;	;;;;;transcriptional activator activity, RNA polymerase II distal enhancer sequence-specific binding,DNA binding,RNA binding,protein binding;	;;;;;nucleus;	tr;tr;tr;tr;tr;sp;sp	1;1;1;1;1;1;	1;1;1;1;1;1;	uniprot_mouse_proteome	>tr|A0A0G2JFY5|A0A0G2JFY5_MOUSE Far upstream element-binding protein 1 OS=Mus musculus GN=Fubp1 PE=1 SV=1;>tr|A0A0G2JG00|A0A0G2JG00_MOUSE Far upstream element-binding protein 1 OS=Mus musculus GN=Fubp1 PE=1 SV=1;>tr|A0A0G2JGW9|A0A0G2JGW9_MOUSE Far upstream element-binding protein 1 OS=Mus musculus GN=Fubp1 PE=1 SV=1;>tr|Q3TUE1|Q3TUE1_MOUSE Far upstream element-binding protein 1 OS=Mus musculus GN…	1	1	_TGLIIGK_.2
A0A0G2JFY5;A0A0G2JG00;A0A0G2JGW9;Q3TUE1;Q3UUU2;Q91WJ8;Q91WJ8-2	Fubp1	A0A0G2JFY5;A0A0G2JG00;A0A0G2JGW9;Q3TUE1;Q3UUU2;Q91WJ8;Q91WJ8-2	A0A0G2JFY5_MOUSE;A0A0G2JG00_MOUSE;A0A0G2JGW9_MOUSE;Q3TUE1_MOUSE;Q3UUU2_MOUSE;FUBP1_MOUSE;FUBP1_MOUSE	Far upstream element-binding protein 1;Far upstream element-binding protein 1;Far upstream element-binding protein 1;Far upstream element-binding protein 1;Far upstream element-binding protein 1;Far upstream element-binding protein 1;Isoform 2 of Far upstream element-binding protein 1	TRUE	KO / Control	KO	Control	4	_C[Carbamidomethyl (C)]QHAAEIITDLLR_	21845.1	3063.8	-2.83392	2.83392	-85.9749	0.140251	0	0.0547332	0.249655	3	3.92564	Mus musculus	;;;;;regulation of transcription from RNA polymerase II promoter,transcription from RNA polymerase II promoter,positive regulation of gene expression,cell growth,stem cell division,positive regulation of transcription from RNA polymerase II promoter,hematopoietic stem cell proliferation;	;;;;;transcriptional activator activity, RNA polymerase II distal enhancer sequence-specific binding,DNA binding,RNA binding,protein binding;	;;;;;nucleus;	tr;tr;tr;tr;tr;sp;sp	1;1;1;1;1;1;	1;1;1;1;1;1;	uniprot_mouse_proteome	>tr|A0A0G2JFY5|A0A0G2JFY5_MOUSE Far upstream element-binding protein 1 OS=Mus musculus GN=Fubp1 PE=1 SV=1;>tr|A0A0G2JG00|A0A0G2JG00_MOUSE Far upstream element-binding protein 1 OS=Mus musculus GN=Fubp1 PE=1 SV=1;>tr|A0A0G2JGW9|A0A0G2JGW9_MOUSE Far upstream element-binding protein 1 OS=Mus musculus GN=Fubp1 PE=1 SV=1;>tr|Q3TUE1|Q3TUE1_MOUSE Far upstream element-binding protein 1 OS=Mus musculus GN…	1	1	_C[Carbamidomethyl (C)]QHAAEIITDLLR_.3
A0A0G2JGC8;E9Q6Q4;E9Q912;Q3TU36	Rap1gds1	A0A0G2JGC8;E9Q6Q4;E9Q912;Q3TU36	A0A0G2JGC8_MOUSE;E9Q6Q4_MOUSE;E9Q912_MOUSE;Q3TU36_MOUSE	Protein Rap1gds1	TRUE	KO / Control	KO	Control	4	_DLASAQLVQILHR_	5632.81	1307.24	-2.10733	2.10733	-76.7923	0.232077	0	0.491809	0.456094	3	4.48046	Mus musculus	;;small GTPase mediated signal transduction,vascular smooth muscle contraction,myosin filament assembly,negative regulation of endoplasmic reticulum calcium ion concentration,positive regulation of GTPase activity,positive regulation of mitochondrial calcium ion concentration;	;;molecular_function;	;;mitochondrion,endoplasmic reticulum,cytosol,extracellular exosome;	tr	1	1	uniprot_mouse_proteome	>tr|A0A0G2JGC8|A0A0G2JGC8_MOUSE Protein Rap1gds1 OS=Mus musculus GN=Rap1gds1 PE=1 SV=1;>tr|E9Q6Q4|E9Q6Q4_MOUSE Protein Rap1gds1 OS=Mus musculus GN=Rap1gds1 PE=1 SV=1;>tr|E9Q912|E9Q912_MOUSE Protein Rap1gds1 OS=Mus musculus GN=Rap1gds1 PE=1 SV=1;>tr|Q3TU36|Q3TU36_MOUSE Protein Rap1gds1 OS=Mus musculus GN=Rap1gds1 PE=1 SV=1	1	1	_DLASAQLVQILHR_.3
A0A0G2JGC8;E9Q6Q4;E9Q912;Q3TU36	Rap1gds1	A0A0G2JGC8;E9Q6Q4;E9Q912;Q3TU36	A0A0G2JGC8_MOUSE;E9Q6Q4_MOUSE;E9Q912_MOUSE;Q3TU36_MOUSE	Protein Rap1gds1	TRUE	KO / Control	KO	Control	4	_IPC[Carbamidomethyl (C)]VDAGLISPLVQLLNSK_	1446.04	1.37004	-10.0437	10.0437	-99.9053	0.000947445	0	0.621413	0.505853	3	0.500596	Mus musculus	;;small GTPase mediated signal transduction,vascular smooth muscle contraction,myosin filament assembly,negative regulation of endoplasmic reticulum calcium ion concentration,positive regulation of GTPase activity,positive regulation of mitochondrial calcium ion concentration;	;;molecular_function;	;;mitochondrion,endoplasmic reticulum,cytosol,extracellular exosome;	tr	1	1	uniprot_mouse_proteome	>tr|A0A0G2JGC8|A0A0G2JGC8_MOUSE Protein Rap1gds1 OS=Mus musculus GN=Rap1gds1 PE=1 SV=1;>tr|E9Q6Q4|E9Q6Q4_MOUSE Protein Rap1gds1 OS=Mus musculus GN=Rap1gds1 PE=1 SV=1;>tr|E9Q912|E9Q912_MOUSE Protein Rap1gds1 OS=Mus musculus GN=Rap1gds1 PE=1 SV=1;>tr|Q3TU36|Q3TU36_MOUSE Protein Rap1gds1 OS=Mus musculus GN=Rap1gds1 PE=1 SV=1	1	1	_IPC[Carbamidomethyl (C)]VDAGLISPLVQLLNSK_.3
A0A0G2JGD2;P07091	S100a4	A0A0G2JGD2;P07091	A0A0G2JGD2_MOUSE;S10A4_MOUSE	Protein S100-A4 (Fragment);Protein S100-A4	TRUE	KO / Control	KO	Control	4	_ELPSFLGK_	26185.5	19040.3	-0.459712	0.459712	-27.2868	0.727132	0	0.503214	0.459991	3	0.379206	Mus musculus	;positive regulation of I-kappaB kinase/NF-kappaB signaling	;RNA binding,actin binding,calcium ion binding,protein binding,identical protein binding,transition metal ion binding,calcium-dependent protein binding,RAGE receptor binding	;extracellular space,nucleus,neuron projection,perinuclear region of cytoplasm,extracellular exosome	tr;sp	1	1	uniprot_mouse_proteome	>tr|A0A0G2JGD2|A0A0G2JGD2_MOUSE Protein S100-A4 (Fragment) OS=Mus musculus GN=S100a4 PE=1 SV=1;>sp|P07091|S10A4_MOUSE Protein S100-A4 OS=Mus musculus GN=S100a4 PE=1 SV=1	1	1	_ELPSFLGK_.2
A0A0G2JGD2;P07091	S100a4	A0A0G2JGD2;P07091	A0A0G2JGD2_MOUSE;S10A4_MOUSE	Protein S100-A4 (Fragment);Protein S100-A4	TRUE	KO / Control	KO	Control	4	_PLEEALDVIVSTFHK_	33090.5	3402.17	-3.28189	3.28189	-89.7186	0.102814	0	0.0376395	0.243395	3	3.52028	Mus musculus	;positive regulation of I-kappaB kinase/NF-kappaB signaling	;RNA binding,actin binding,calcium ion binding,protein binding,identical protein binding,transition metal ion binding,calcium-dependent protein binding,RAGE receptor binding	;extracellular space,nucleus,neuron projection,perinuclear region of cytoplasm,extracellular exosome	tr;sp	1	1	uniprot_mouse_proteome	>tr|A0A0G2JGD2|A0A0G2JGD2_MOUSE Protein S100-A4 (Fragment) OS=Mus musculus GN=S100a4 PE=1 SV=1;>sp|P07091|S10A4_MOUSE Protein S100-A4 OS=Mus musculus GN=S100a4 PE=1 SV=1	1	1	_PLEEALDVIVSTFHK_.3
A0A0G2JGD2;P07091	S100a4	A0A0G2JGD2;P07091	A0A0G2JGD2_MOUSE;S10A4_MOUSE	Protein S100-A4 (Fragment);Protein S100-A4	TRUE	KO / Control	KO	Control	4	_[Acetyl (Protein N-term)]ARPLEEALDVIVSTFHK_	17894.2	1.11384	-13.9717	13.9717	-99.9938	6.22459e-05	0	0.00547973	0.165376	3	2.54638	Mus musculus	;positive regulation of I-kappaB kinase/NF-kappaB signaling	;RNA binding,actin binding,calcium ion binding,protein binding,identical protein binding,transition metal ion binding,calcium-dependent protein binding,RAGE receptor binding	;extracellular space,nucleus,neuron projection,perinuclear region of cytoplasm,extracellular exosome	tr;sp	1	1	uniprot_mouse_proteome	>tr|A0A0G2JGD2|A0A0G2JGD2_MOUSE Protein S100-A4 (Fragment) OS=Mus musculus GN=S100a4 PE=1 SV=1;>sp|P07091|S10A4_MOUSE Protein S100-A4 OS=Mus musculus GN=S100a4 PE=1 SV=1	1	1	_[Acetyl (Protein N-term)]ARPLEEALDVIVSTFHK_.3
A0A0G2JGI9;F8VPN4	Agl	A0A0G2JGI9;F8VPN4	A0A0G2JGI9_MOUSE;F8VPN4_MOUSE	Protein Agl	TRUE	KO / Control	KO	Control	4	_LGISSLIR_	85706.3	93159.8	0.120306	0.120306	8.69657	1.08697	0	0.631377	0.509293	3	0.721734	Mus musculus	;glycogen metabolic process,glycogen biosynthetic process,glycogen catabolic process,response to nutrient,response to glucocorticoid	;glycogen debranching enzyme activity,4-alpha-glucanotransferase activity,amylo-alpha-1,6-glucosidase activity,protein binding,polysaccharide binding,polyubiquitin binding	;nucleus,cytoplasm,inclusion body,sarcoplasmic reticulum	tr	1	1	uniprot_mouse_proteome	>tr|A0A0G2JGI9|A0A0G2JGI9_MOUSE Protein Agl OS=Mus musculus GN=Agl PE=1 SV=1;>tr|F8VPN4|F8VPN4_MOUSE Protein Agl OS=Mus musculus GN=Agl PE=1 SV=1	1	1	_LGISSLIR_.2
A0A0G2JGI9;F8VPN4	Agl	A0A0G2JGI9;F8VPN4	A0A0G2JGI9_MOUSE;F8VPN4_MOUSE	Protein Agl	TRUE	KO / Control	KO	Control	4	_WNPGASPADTGDVNVHSGIIAAR_	28874.8	32503.9	0.170801	0.170801	12.5684	1.12568	0	0.858644	0.587946	3	0.888915	Mus musculus	;glycogen metabolic process,glycogen biosynthetic process,glycogen catabolic process,response to nutrient,response to glucocorticoid	;glycogen debranching enzyme activity,4-alpha-glucanotransferase activity,amylo-alpha-1,6-glucosidase activity,protein binding,polysaccharide binding,polyubiquitin binding	;nucleus,cytoplasm,inclusion body,sarcoplasmic reticulum	tr	1	1	uniprot_mouse_proteome	>tr|A0A0G2JGI9|A0A0G2JGI9_MOUSE Protein Agl OS=Mus musculus GN=Agl PE=1 SV=1;>tr|F8VPN4|F8VPN4_MOUSE Protein Agl OS=Mus musculus GN=Agl PE=1 SV=1	1	1	_WNPGASPADTGDVNVHSGIIAAR_.3
A0A0G2JGI9;F8VPN4	Agl	A0A0G2JGI9;F8VPN4	A0A0G2JGI9_MOUSE;F8VPN4_MOUSE	Protein Agl	TRUE	KO / Control	KO	Control	4	_NFAEPGSDVYLR_	51792.4	84276.5	0.70239	0.70239	62.7198	1.6272	0	0.189319	0.320021	3	0.902586	Mus musculus	;glycogen metabolic process,glycogen biosynthetic process,glycogen catabolic process,response to nutrient,response to glucocorticoid	;glycogen debranching enzyme activity,4-alpha-glucanotransferase activity,amylo-alpha-1,6-glucosidase activity,protein binding,polysaccharide binding,polyubiquitin binding	;nucleus,cytoplasm,inclusion body,sarcoplasmic reticulum	tr	1	1	uniprot_mouse_proteome	>tr|A0A0G2JGI9|A0A0G2JGI9_MOUSE Protein Agl OS=Mus musculus GN=Agl PE=1 SV=1;>tr|F8VPN4|F8VPN4_MOUSE Protein Agl OS=Mus musculus GN=Agl PE=1 SV=1	1	1	_NFAEPGSDVYLR_.2
A0A0G2JGI9;F8VPN4	Agl	A0A0G2JGI9;F8VPN4	A0A0G2JGI9_MOUSE;F8VPN4_MOUSE	Protein Agl	TRUE	KO / Control	KO	Control	4	_IPFASIASK_	39632.1	82221.2	1.05284	1.05284	107.461	2.07461	0	0.145282	0.294108	3	1.09064	Mus musculus	;glycogen metabolic process,glycogen biosynthetic process,glycogen catabolic process,response to nutrient,response to glucocorticoid	;glycogen debranching enzyme activity,4-alpha-glucanotransferase activity,amylo-alpha-1,6-glucosidase activity,protein binding,polysaccharide binding,polyubiquitin binding	;nucleus,cytoplasm,inclusion body,sarcoplasmic reticulum	tr	1	1	uniprot_mouse_proteome	>tr|A0A0G2JGI9|A0A0G2JGI9_MOUSE Protein Agl OS=Mus musculus GN=Agl PE=1 SV=1;>tr|F8VPN4|F8VPN4_MOUSE Protein Agl OS=Mus musculus GN=Agl PE=1 SV=1	1	1	_IPFASIASK_.2
A0A0G2JGI9;F8VPN4	Agl	A0A0G2JGI9;F8VPN4	A0A0G2JGI9_MOUSE;F8VPN4_MOUSE	Protein Agl	TRUE	KO / Control	KO	Control	4	_LEQGFELQFR_	17078.6	17687.4	0.0505311	0.0505311	3.56461	1.03565	0	0.586159	0.493234	3	0.639743	Mus musculus	;glycogen metabolic process,glycogen biosynthetic process,glycogen catabolic process,response to nutrient,response to glucocorticoid	;glycogen debranching enzyme activity,4-alpha-glucanotransferase activity,amylo-alpha-1,6-glucosidase activity,protein binding,polysaccharide binding,polyubiquitin binding	;nucleus,cytoplasm,inclusion body,sarcoplasmic reticulum	tr	1	1	uniprot_mouse_proteome	>tr|A0A0G2JGI9|A0A0G2JGI9_MOUSE Protein Agl OS=Mus musculus GN=Agl PE=1 SV=1;>tr|F8VPN4|F8VPN4_MOUSE Protein Agl OS=Mus musculus GN=Agl PE=1 SV=1	1	1	_LEQGFELQFR_.2
A0A0G2JGI9;F8VPN4	Agl	A0A0G2JGI9;F8VPN4	A0A0G2JGI9_MOUSE;F8VPN4_MOUSE	Protein Agl	TRUE	KO / Control	KO	Control	4	_IIWEDIFPR_	20987	10462.4	-1.00428	1.00428	-50.1481	0.498519	0	0.759316	0.555205	3	2.00416	Mus musculus	;glycogen metabolic process,glycogen biosynthetic process,glycogen catabolic process,response to nutrient,response to glucocorticoid	;glycogen debranching enzyme activity,4-alpha-glucanotransferase activity,amylo-alpha-1,6-glucosidase activity,protein binding,polysaccharide binding,polyubiquitin binding	;nucleus,cytoplasm,inclusion body,sarcoplasmic reticulum	tr	1	1	uniprot_mouse_proteome	>tr|A0A0G2JGI9|A0A0G2JGI9_MOUSE Protein Agl OS=Mus musculus GN=Agl PE=1 SV=1;>tr|F8VPN4|F8VPN4_MOUSE Protein Agl OS=Mus musculus GN=Agl PE=1 SV=1	1	1	_IIWEDIFPR_.2
A0A0G2JGI9;F8VPN4	Agl	A0A0G2JGI9;F8VPN4	A0A0G2JGI9_MOUSE;F8VPN4_MOUSE	Protein Agl	TRUE	KO / Control	KO	Control	4	_VSLDPHAQVAVGILR_	44971.9	31933.8	-0.493936	0.493936	-28.9915	0.710085	0	0.549059	0.479797	3	1.04843	Mus musculus	;glycogen metabolic process,glycogen biosynthetic process,glycogen catabolic process,response to nutrient,response to glucocorticoid	;glycogen debranching enzyme activity,4-alpha-glucanotransferase activity,amylo-alpha-1,6-glucosidase activity,protein binding,polysaccharide binding,polyubiquitin binding	;nucleus,cytoplasm,inclusion body,sarcoplasmic reticulum	tr	1	1	uniprot_mouse_proteome	>tr|A0A0G2JGI9|A0A0G2JGI9_MOUSE Protein Agl OS=Mus musculus GN=Agl PE=1 SV=1;>tr|F8VPN4|F8VPN4_MOUSE Protein Agl OS=Mus musculus GN=Agl PE=1 SV=1	1	1	_VSLDPHAQVAVGILR_.3
A0A0G2JGI9;F8VPN4	Agl	A0A0G2JGI9;F8VPN4	A0A0G2JGI9_MOUSE;F8VPN4_MOUSE	Protein Agl	TRUE	KO / Control	KO	Control	4	_LTLAELNQVLYR_	12963.6	18665.5	0.525908	0.525908	43.984	1.43984	0	0.699405	0.534014	3	1.03965	Mus musculus	;glycogen metabolic process,glycogen biosynthetic process,glycogen catabolic process,response to nutrient,response to glucocorticoid	;glycogen debranching enzyme activity,4-alpha-glucanotransferase activity,amylo-alpha-1,6-glucosidase activity,protein binding,polysaccharide binding,polyubiquitin binding	;nucleus,cytoplasm,inclusion body,sarcoplasmic reticulum	tr	1	1	uniprot_mouse_proteome	>tr|A0A0G2JGI9|A0A0G2JGI9_MOUSE Protein Agl OS=Mus musculus GN=Agl PE=1 SV=1;>tr|F8VPN4|F8VPN4_MOUSE Protein Agl OS=Mus musculus GN=Agl PE=1 SV=1	1	1	_LTLAELNQVLYR_.2
A0A0G2JGI9;F8VPN4	Agl	A0A0G2JGI9;F8VPN4	A0A0G2JGI9_MOUSE;F8VPN4_MOUSE	Protein Agl	TRUE	KO / Control	KO	Control	4	_ALWHFSC[Carbamidomethyl (C)]DVADGK_	4396.23	2310.22	-0.928238	0.928238	-47.45	0.5255	0	0.406941	0.420396	3	2.22803	Mus musculus	;glycogen metabolic process,glycogen biosynthetic process,glycogen catabolic process,response to nutrient,response to glucocorticoid	;glycogen debranching enzyme activity,4-alpha-glucanotransferase activity,amylo-alpha-1,6-glucosidase activity,protein binding,polysaccharide binding,polyubiquitin binding	;nucleus,cytoplasm,inclusion body,sarcoplasmic reticulum	tr	1	1	uniprot_mouse_proteome	>tr|A0A0G2JGI9|A0A0G2JGI9_MOUSE Protein Agl OS=Mus musculus GN=Agl PE=1 SV=1;>tr|F8VPN4|F8VPN4_MOUSE Protein Agl OS=Mus musculus GN=Agl PE=1 SV=1	1	1	_ALWHFSC[Carbamidomethyl (C)]DVADGK_.3
A0A0G2JGQ6;A0A0G2JGR9;Q80VB6;Q9JLM8;Q9JLM8-2	Dclk1	A0A0G2JGQ6;A0A0G2JGR9;Q80VB6;Q9JLM8;Q9JLM8-2	A0A0G2JGQ6_MOUSE;A0A0G2JGR9_MOUSE;Q80VB6_MOUSE;DCLK1_MOUSE;DCLK1_MOUSE	Serine/threonine-protein kinase DCLK1;Serine/threonine-protein kinase DCLK1 (Fragment);Dclk1 protein;Serine/threonine-protein kinase DCLK1;Isoform 2 of Serine/threonine-protein kinase DCLK1	TRUE	KO / Control	KO	Control	4	_SFEALLADLTR_	5247.08	373.958	-3.81057	3.81057	-92.873	0.0712698	0	0.0416808	0.244778	3	2.74774	Mus musculus	;;;neuron migration,axonogenesis,brain development,response to virus,peptidyl-serine phosphorylation,peptidyl-threonine phosphorylation,central nervous system projection neuron axonogenesis,forebrain development,intracellular signal transduction,axon extension,dendrite morphogenesis,negative regulation of protein localization to nucleus;	;;;protein kinase activity,protein serine/threonine kinase activity,ATP binding;	;;;intracellular,postsynaptic density;	tr;tr;tr;sp;sp	1;1;1;1;	1;1;1;1;	uniprot_mouse_proteome	>tr|A0A0G2JGQ6|A0A0G2JGQ6_MOUSE Serine/threonine-protein kinase DCLK1 OS=Mus musculus GN=Dclk1 PE=1 SV=1;>tr|A0A0G2JGR9|A0A0G2JGR9_MOUSE Serine/threonine-protein kinase DCLK1 (Fragment) OS=Mus musculus GN=Dclk1 PE=1 SV=1;>tr|Q80VB6|Q80VB6_MOUSE Dclk1 protein OS=Mus musculus GN=Dclk1 PE=1 SV=1;>sp|Q9JLM8|DCLK1_MOUSE Serine/threonine-protein kinase DCLK1 OS=Mus musculus GN=Dclk1 PE=1 SV=1;>sp|Q9JLM…	1	1	_SFEALLADLTR_.2
A0A0G2JGS4;E9Q1T1;E9Q1V9;E9Q1W0;Q6PHZ2;Q6PHZ2-2;Q6PHZ2-4;Q6PHZ2-5	Camk2d	A0A0G2JGS4;E9Q1T1;E9Q1V9;E9Q1W0;Q6PHZ2;Q6PHZ2-2;Q6PHZ2-4;Q6PHZ2-5	A0A0G2JGS4_MOUSE;E9Q1T1_MOUSE;E9Q1V9_MOUSE;E9Q1W0_MOUSE;KCC2D_MOUSE;KCC2D_MOUSE;KCC2D_MOUSE;KCC2D_MOUSE	Calcium/calmodulin-dependent protein kinase type II subunit delta;Calcium/calmodulin-dependent protein kinase type II subunit delta;Calcium/calmodulin-dependent protein kinase type II subunit delta;Calcium/calmodulin-dependent protein kinase type II subunit delta;Calcium/calmodulin-dependent protein kinase type II subunit delta;Isoform 2 of Calcium/calmodulin-dependent protein kinase type II subu…	TRUE	KO / Control	KO	Control	8	_DLKPENLLLASK_	52737.9	55921.9	0.0845751	0.0845751	6.03754	1.06038	0	0.743039	0.549488	7	0.152537	Mus musculus	;;;;G1/S transition of mitotic cell cycle,regulation of sodium ion transport,regulation of membrane depolarization,protein phosphorylation,calcium ion transport,nervous system development,positive regulation of cardiac muscle hypertrophy,peptidyl-serine phosphorylation,peptidyl-threonine phosphorylation,cell differentiation,intracellular signal transduction,protein autophosphorylation,protein oli…	;;;;protein serine/threonine kinase activity,calmodulin-dependent protein kinase activity,protein binding,calmodulin binding,ATP binding,sodium channel inhibitor activity,titin binding,protein homodimerization activity,ion channel binding;;;	;;;;nucleus,cytoplasm,intercalated disc,membrane,sarcoplasmic reticulum,T-tubule,neuromuscular junction,sarcoplasmic reticulum membrane,neuronal cell body,axon initial segment,calcium channel complex;;;	tr;tr;tr;tr;sp;sp;sp;sp	1;1;1;1;1;;;	1;1;2;2;1;;;	uniprot_mouse_proteome	>tr|A0A0G2JGS4|A0A0G2JGS4_MOUSE Calcium/calmodulin-dependent protein kinase type II subunit delta OS=Mus musculus GN=Camk2d PE=1 SV=1;>tr|E9Q1T1|E9Q1T1_MOUSE Calcium/calmodulin-dependent protein kinase type II subunit delta OS=Mus musculus GN=Camk2d PE=1 SV=1;>tr|E9Q1V9|E9Q1V9_MOUSE Calcium/calmodulin-dependent protein kinase type II subunit delta OS=Mus musculus GN=Camk2d PE=1 SV=2;>tr|E9Q1W0|E9…	1	2	_DLKPENLLLASK_.3|_DLKPENLLLASK_.2
A0A0G2JGS4;E9Q1T1;E9Q1V9;E9Q1W0;Q6PHZ2;Q6PHZ2-2;Q6PHZ2-4;Q6PHZ2-5	Camk2d	A0A0G2JGS4;E9Q1T1;E9Q1V9;E9Q1W0;Q6PHZ2;Q6PHZ2-2;Q6PHZ2-4;Q6PHZ2-5	A0A0G2JGS4_MOUSE;E9Q1T1_MOUSE;E9Q1V9_MOUSE;E9Q1W0_MOUSE;KCC2D_MOUSE;KCC2D_MOUSE;KCC2D_MOUSE;KCC2D_MOUSE	Calcium/calmodulin-dependent protein kinase type II subunit delta;Calcium/calmodulin-dependent protein kinase type II subunit delta;Calcium/calmodulin-dependent protein kinase type II subunit delta;Calcium/calmodulin-dependent protein kinase type II subunit delta;Calcium/calmodulin-dependent protein kinase type II subunit delta;Isoform 2 of Calcium/calmodulin-dependent protein kinase type II subu…	TRUE	KO / Control	KO	Control	4	_GAFSVVR_	91186.8	97479.9	0.0962785	0.0962785	6.90123	1.06901	0	0.398562	0.417258	3	0.145064	Mus musculus	;;;;G1/S transition of mitotic cell cycle,regulation of sodium ion transport,regulation of membrane depolarization,protein phosphorylation,calcium ion transport,nervous system development,positive regulation of cardiac muscle hypertrophy,peptidyl-serine phosphorylation,peptidyl-threonine phosphorylation,cell differentiation,intracellular signal transduction,protein autophosphorylation,protein oli…	;;;;protein serine/threonine kinase activity,calmodulin-dependent protein kinase activity,protein binding,calmodulin binding,ATP binding,sodium channel inhibitor activity,titin binding,protein homodimerization activity,ion channel binding;;;	;;;;nucleus,cytoplasm,intercalated disc,membrane,sarcoplasmic reticulum,T-tubule,neuromuscular junction,sarcoplasmic reticulum membrane,neuronal cell body,axon initial segment,calcium channel complex;;;	tr;tr;tr;tr;sp;sp;sp;sp	1;1;1;1;1;;;	1;1;2;2;1;;;	uniprot_mouse_proteome	>tr|A0A0G2JGS4|A0A0G2JGS4_MOUSE Calcium/calmodulin-dependent protein kinase type II subunit delta OS=Mus musculus GN=Camk2d PE=1 SV=1;>tr|E9Q1T1|E9Q1T1_MOUSE Calcium/calmodulin-dependent protein kinase type II subunit delta OS=Mus musculus GN=Camk2d PE=1 SV=1;>tr|E9Q1V9|E9Q1V9_MOUSE Calcium/calmodulin-dependent protein kinase type II subunit delta OS=Mus musculus GN=Camk2d PE=1 SV=2;>tr|E9Q1W0|E9…	1	1	_GAFSVVR_.2
A0A0G2JGS4;E9Q1T1;E9Q1V9;E9Q1W0;Q6PHZ2;Q6PHZ2-2;Q6PHZ2-4;Q6PHZ2-5	Camk2d	A0A0G2JGS4;E9Q1T1;E9Q1V9;E9Q1W0;Q6PHZ2;Q6PHZ2-2;Q6PHZ2-4;Q6PHZ2-5	A0A0G2JGS4_MOUSE;E9Q1T1_MOUSE;E9Q1V9_MOUSE;E9Q1W0_MOUSE;KCC2D_MOUSE;KCC2D_MOUSE;KCC2D_MOUSE;KCC2D_MOUSE	Calcium/calmodulin-dependent protein kinase type II subunit delta;Calcium/calmodulin-dependent protein kinase type II subunit delta;Calcium/calmodulin-dependent protein kinase type II subunit delta;Calcium/calmodulin-dependent protein kinase type II subunit delta;Calcium/calmodulin-dependent protein kinase type II subunit delta;Isoform 2 of Calcium/calmodulin-dependent protein kinase type II subu…	TRUE	KO / Control	KO	Control	4	_FYFENALSK_	98829.1	52541.6	-0.911475	0.911475	-46.8359	0.531641	0	0.0811219	0.260808	3	0.356412	Mus musculus	;;;;G1/S transition of mitotic cell cycle,regulation of sodium ion transport,regulation of membrane depolarization,protein phosphorylation,calcium ion transport,nervous system development,positive regulation of cardiac muscle hypertrophy,peptidyl-serine phosphorylation,peptidyl-threonine phosphorylation,cell differentiation,intracellular signal transduction,protein autophosphorylation,protein oli…	;;;;protein serine/threonine kinase activity,calmodulin-dependent protein kinase activity,protein binding,calmodulin binding,ATP binding,sodium channel inhibitor activity,titin binding,protein homodimerization activity,ion channel binding;;;	;;;;nucleus,cytoplasm,intercalated disc,membrane,sarcoplasmic reticulum,T-tubule,neuromuscular junction,sarcoplasmic reticulum membrane,neuronal cell body,axon initial segment,calcium channel complex;;;	tr;tr;tr;tr;sp;sp;sp;sp	1;1;1;1;1;;;	1;1;2;2;1;;;	uniprot_mouse_proteome	>tr|A0A0G2JGS4|A0A0G2JGS4_MOUSE Calcium/calmodulin-dependent protein kinase type II subunit delta OS=Mus musculus GN=Camk2d PE=1 SV=1;>tr|E9Q1T1|E9Q1T1_MOUSE Calcium/calmodulin-dependent protein kinase type II subunit delta OS=Mus musculus GN=Camk2d PE=1 SV=1;>tr|E9Q1V9|E9Q1V9_MOUSE Calcium/calmodulin-dependent protein kinase type II subunit delta OS=Mus musculus GN=Camk2d PE=1 SV=2;>tr|E9Q1W0|E9…	1	1	_FYFENALSK_.2
A0A0G2JGS4;E9Q1T1;E9Q1V9;E9Q1W0;Q6PHZ2;Q6PHZ2-2;Q6PHZ2-4;Q6PHZ2-5	Camk2d	A0A0G2JGS4;E9Q1T1;E9Q1V9;E9Q1W0;Q6PHZ2;Q6PHZ2-2;Q6PHZ2-4;Q6PHZ2-5	A0A0G2JGS4_MOUSE;E9Q1T1_MOUSE;E9Q1V9_MOUSE;E9Q1W0_MOUSE;KCC2D_MOUSE;KCC2D_MOUSE;KCC2D_MOUSE;KCC2D_MOUSE	Calcium/calmodulin-dependent protein kinase type II subunit delta;Calcium/calmodulin-dependent protein kinase type II subunit delta;Calcium/calmodulin-dependent protein kinase type II subunit delta;Calcium/calmodulin-dependent protein kinase type II subunit delta;Calcium/calmodulin-dependent protein kinase type II subunit delta;Isoform 2 of Calcium/calmodulin-dependent protein kinase type II subu…	TRUE	KO / Control	KO	Control	4	_IPTGQEYAAK_	72052.9	79403	0.140138	0.140138	10.201	1.10201	0	0.130924	0.286265	3	0.0793375	Mus musculus	;;;;G1/S transition of mitotic cell cycle,regulation of sodium ion transport,regulation of membrane depolarization,protein phosphorylation,calcium ion transport,nervous system development,positive regulation of cardiac muscle hypertrophy,peptidyl-serine phosphorylation,peptidyl-threonine phosphorylation,cell differentiation,intracellular signal transduction,protein autophosphorylation,protein oli…	;;;;protein serine/threonine kinase activity,calmodulin-dependent protein kinase activity,protein binding,calmodulin binding,ATP binding,sodium channel inhibitor activity,titin binding,protein homodimerization activity,ion channel binding;;;	;;;;nucleus,cytoplasm,intercalated disc,membrane,sarcoplasmic reticulum,T-tubule,neuromuscular junction,sarcoplasmic reticulum membrane,neuronal cell body,axon initial segment,calcium channel complex;;;	tr;tr;tr;tr;sp;sp;sp;sp	1;1;1;1;1;;;	1;1;2;2;1;;;	uniprot_mouse_proteome	>tr|A0A0G2JGS4|A0A0G2JGS4_MOUSE Calcium/calmodulin-dependent protein kinase type II subunit delta OS=Mus musculus GN=Camk2d PE=1 SV=1;>tr|E9Q1T1|E9Q1T1_MOUSE Calcium/calmodulin-dependent protein kinase type II subunit delta OS=Mus musculus GN=Camk2d PE=1 SV=1;>tr|E9Q1V9|E9Q1V9_MOUSE Calcium/calmodulin-dependent protein kinase type II subunit delta OS=Mus musculus GN=Camk2d PE=1 SV=2;>tr|E9Q1W0|E9…	1	1	_IPTGQEYAAK_.2
A0A0G2JGS4;E9Q1T1;E9Q1V9;E9Q1W0;Q6PHZ2;Q6PHZ2-2;Q6PHZ2-4;Q6PHZ2-5	Camk2d	A0A0G2JGS4;E9Q1T1;E9Q1V9;E9Q1W0;Q6PHZ2;Q6PHZ2-2;Q6PHZ2-4;Q6PHZ2-5	A0A0G2JGS4_MOUSE;E9Q1T1_MOUSE;E9Q1V9_MOUSE;E9Q1W0_MOUSE;KCC2D_MOUSE;KCC2D_MOUSE;KCC2D_MOUSE;KCC2D_MOUSE	Calcium/calmodulin-dependent protein kinase type II subunit delta;Calcium/calmodulin-dependent protein kinase type II subunit delta;Calcium/calmodulin-dependent protein kinase type II subunit delta;Calcium/calmodulin-dependent protein kinase type II subunit delta;Calcium/calmodulin-dependent protein kinase type II subunit delta;Isoform 2 of Calcium/calmodulin-dependent protein kinase type II subu…	TRUE	KO / Control	KO	Control	8	_AGAYDFPSPEWDTVTPEAK_	34736.1	41866.9	0.269372	0.269372	20.5283	1.20528	0	0.0902801	0.265388	7	0.132449	Mus musculus	;;;;G1/S transition of mitotic cell cycle,regulation of sodium ion transport,regulation of membrane depolarization,protein phosphorylation,calcium ion transport,nervous system development,positive regulation of cardiac muscle hypertrophy,peptidyl-serine phosphorylation,peptidyl-threonine phosphorylation,cell differentiation,intracellular signal transduction,protein autophosphorylation,protein oli…	;;;;protein serine/threonine kinase activity,calmodulin-dependent protein kinase activity,protein binding,calmodulin binding,ATP binding,sodium channel inhibitor activity,titin binding,protein homodimerization activity,ion channel binding;;;	;;;;nucleus,cytoplasm,intercalated disc,membrane,sarcoplasmic reticulum,T-tubule,neuromuscular junction,sarcoplasmic reticulum membrane,neuronal cell body,axon initial segment,calcium channel complex;;;	tr;tr;tr;tr;sp;sp;sp;sp	1;1;1;1;1;;;	1;1;2;2;1;;;	uniprot_mouse_proteome	>tr|A0A0G2JGS4|A0A0G2JGS4_MOUSE Calcium/calmodulin-dependent protein kinase type II subunit delta OS=Mus musculus GN=Camk2d PE=1 SV=1;>tr|E9Q1T1|E9Q1T1_MOUSE Calcium/calmodulin-dependent protein kinase type II subunit delta OS=Mus musculus GN=Camk2d PE=1 SV=1;>tr|E9Q1V9|E9Q1V9_MOUSE Calcium/calmodulin-dependent protein kinase type II subunit delta OS=Mus musculus GN=Camk2d PE=1 SV=2;>tr|E9Q1W0|E9…	1	2	_AGAYDFPSPEWDTVTPEAK_.2|_AGAYDFPSPEWDTVTPEAK_.3
A0A0G2JGS4;E9Q1T1;E9Q1V9;E9Q1W0;Q6PHZ2;Q6PHZ2-2;Q6PHZ2-4;Q6PHZ2-5	Camk2d	A0A0G2JGS4;E9Q1T1;E9Q1V9;E9Q1W0;Q6PHZ2;Q6PHZ2-2;Q6PHZ2-4;Q6PHZ2-5	A0A0G2JGS4_MOUSE;E9Q1T1_MOUSE;E9Q1V9_MOUSE;E9Q1W0_MOUSE;KCC2D_MOUSE;KCC2D_MOUSE;KCC2D_MOUSE;KCC2D_MOUSE	Calcium/calmodulin-dependent protein kinase type II subunit delta;Calcium/calmodulin-dependent protein kinase type II subunit delta;Calcium/calmodulin-dependent protein kinase type II subunit delta;Calcium/calmodulin-dependent protein kinase type II subunit delta;Calcium/calmodulin-dependent protein kinase type II subunit delta;Isoform 2 of Calcium/calmodulin-dependent protein kinase type II subu…	TRUE	KO / Control	KO	Control	4	_ITASEALK_	41836.4	61349	0.552283	0.552283	46.6405	1.4664	0	0.250612	0.351905	3	0.413752	Mus musculus	;;;;G1/S transition of mitotic cell cycle,regulation of sodium ion transport,regulation of membrane depolarization,protein phosphorylation,calcium ion transport,nervous system development,positive regulation of cardiac muscle hypertrophy,peptidyl-serine phosphorylation,peptidyl-threonine phosphorylation,cell differentiation,intracellular signal transduction,protein autophosphorylation,protein oli…	;;;;protein serine/threonine kinase activity,calmodulin-dependent protein kinase activity,protein binding,calmodulin binding,ATP binding,sodium channel inhibitor activity,titin binding,protein homodimerization activity,ion channel binding;;;	;;;;nucleus,cytoplasm,intercalated disc,membrane,sarcoplasmic reticulum,T-tubule,neuromuscular junction,sarcoplasmic reticulum membrane,neuronal cell body,axon initial segment,calcium channel complex;;;	tr;tr;tr;tr;sp;sp;sp;sp	1;1;1;1;1;;;	1;1;2;2;1;;;	uniprot_mouse_proteome	>tr|A0A0G2JGS4|A0A0G2JGS4_MOUSE Calcium/calmodulin-dependent protein kinase type II subunit delta OS=Mus musculus GN=Camk2d PE=1 SV=1;>tr|E9Q1T1|E9Q1T1_MOUSE Calcium/calmodulin-dependent protein kinase type II subunit delta OS=Mus musculus GN=Camk2d PE=1 SV=1;>tr|E9Q1V9|E9Q1V9_MOUSE Calcium/calmodulin-dependent protein kinase type II subunit delta OS=Mus musculus GN=Camk2d PE=1 SV=2;>tr|E9Q1W0|E9…	1	1	_ITASEALK_.2
A0A0G2JGS4;E9Q1T1;E9Q1V9;E9Q1W0;Q6PHZ2;Q6PHZ2-2;Q6PHZ2-4;Q6PHZ2-5	Camk2d	A0A0G2JGS4;E9Q1T1;E9Q1V9;E9Q1W0;Q6PHZ2;Q6PHZ2-2;Q6PHZ2-4;Q6PHZ2-5	A0A0G2JGS4_MOUSE;E9Q1T1_MOUSE;E9Q1V9_MOUSE;E9Q1W0_MOUSE;KCC2D_MOUSE;KCC2D_MOUSE;KCC2D_MOUSE;KCC2D_MOUSE	Calcium/calmodulin-dependent protein kinase type II subunit delta;Calcium/calmodulin-dependent protein kinase type II subunit delta;Calcium/calmodulin-dependent protein kinase type II subunit delta;Calcium/calmodulin-dependent protein kinase type II subunit delta;Calcium/calmodulin-dependent protein kinase type II subunit delta;Isoform 2 of Calcium/calmodulin-dependent protein kinase type II subu…	TRUE	KO / Control	KO	Control	4	_FTDEYQLFEELGK_	30849.5	8989.74	-1.7789	1.7789	-70.8594	0.291406	0	0.133293	0.288173	3	1.07632	Mus musculus	;;;;G1/S transition of mitotic cell cycle,regulation of sodium ion transport,regulation of membrane depolarization,protein phosphorylation,calcium ion transport,nervous system development,positive regulation of cardiac muscle hypertrophy,peptidyl-serine phosphorylation,peptidyl-threonine phosphorylation,cell differentiation,intracellular signal transduction,protein autophosphorylation,protein oli…	;;;;protein serine/threonine kinase activity,calmodulin-dependent protein kinase activity,protein binding,calmodulin binding,ATP binding,sodium channel inhibitor activity,titin binding,protein homodimerization activity,ion channel binding;;;	;;;;nucleus,cytoplasm,intercalated disc,membrane,sarcoplasmic reticulum,T-tubule,neuromuscular junction,sarcoplasmic reticulum membrane,neuronal cell body,axon initial segment,calcium channel complex;;;	tr;tr;tr;tr;sp;sp;sp;sp	1;1;1;1;1;;;	1;1;2;2;1;;;	uniprot_mouse_proteome	>tr|A0A0G2JGS4|A0A0G2JGS4_MOUSE Calcium/calmodulin-dependent protein kinase type II subunit delta OS=Mus musculus GN=Camk2d PE=1 SV=1;>tr|E9Q1T1|E9Q1T1_MOUSE Calcium/calmodulin-dependent protein kinase type II subunit delta OS=Mus musculus GN=Camk2d PE=1 SV=1;>tr|E9Q1V9|E9Q1V9_MOUSE Calcium/calmodulin-dependent protein kinase type II subunit delta OS=Mus musculus GN=Camk2d PE=1 SV=2;>tr|E9Q1W0|E9…	1	1	_FTDEYQLFEELGK_.2
A0A0G2JGS4;E9Q1T1;E9Q1V9;E9Q1W0;Q6PHZ2;Q6PHZ2-2;Q6PHZ2-4;Q6PHZ2-5	Camk2d	A0A0G2JGS4;E9Q1T1;E9Q1V9;E9Q1W0;Q6PHZ2;Q6PHZ2-2;Q6PHZ2-4;Q6PHZ2-5	A0A0G2JGS4_MOUSE;E9Q1T1_MOUSE;E9Q1V9_MOUSE;E9Q1W0_MOUSE;KCC2D_MOUSE;KCC2D_MOUSE;KCC2D_MOUSE;KCC2D_MOUSE	Calcium/calmodulin-dependent protein kinase type II subunit delta;Calcium/calmodulin-dependent protein kinase type II subunit delta;Calcium/calmodulin-dependent protein kinase type II subunit delta;Calcium/calmodulin-dependent protein kinase type II subunit delta;Calcium/calmodulin-dependent protein kinase type II subunit delta;Isoform 2 of Calcium/calmodulin-dependent protein kinase type II subu…	TRUE	KO / Control	KO	Control	4	_IC[Carbamidomethyl (C)]DPGLTAFEPEALGNLVEGMDFHR_	11948.2	4589.06	-1.38052	1.38052	-61.592	0.38408	0	0.940219	0.612305	3	1.36759	Mus musculus	;;;;G1/S transition of mitotic cell cycle,regulation of sodium ion transport,regulation of membrane depolarization,protein phosphorylation,calcium ion transport,nervous system development,positive regulation of cardiac muscle hypertrophy,peptidyl-serine phosphorylation,peptidyl-threonine phosphorylation,cell differentiation,intracellular signal transduction,protein autophosphorylation,protein oli…	;;;;protein serine/threonine kinase activity,calmodulin-dependent protein kinase activity,protein binding,calmodulin binding,ATP binding,sodium channel inhibitor activity,titin binding,protein homodimerization activity,ion channel binding;;;	;;;;nucleus,cytoplasm,intercalated disc,membrane,sarcoplasmic reticulum,T-tubule,neuromuscular junction,sarcoplasmic reticulum membrane,neuronal cell body,axon initial segment,calcium channel complex;;;	tr;tr;tr;tr;sp;sp;sp;sp	1;1;1;1;1;;;	1;1;2;2;1;;;	uniprot_mouse_proteome	>tr|A0A0G2JGS4|A0A0G2JGS4_MOUSE Calcium/calmodulin-dependent protein kinase type II subunit delta OS=Mus musculus GN=Camk2d PE=1 SV=1;>tr|E9Q1T1|E9Q1T1_MOUSE Calcium/calmodulin-dependent protein kinase type II subunit delta OS=Mus musculus GN=Camk2d PE=1 SV=1;>tr|E9Q1V9|E9Q1V9_MOUSE Calcium/calmodulin-dependent protein kinase type II subunit delta OS=Mus musculus GN=Camk2d PE=1 SV=2;>tr|E9Q1W0|E9…	1	1	_IC[Carbamidomethyl (C)]DPGLTAFEPEALGNLVEGMDFHR_.3
A0A0G2JGY0;D3YWR7;Q8BVI4	Qdpr	A0A0G2JGY0;D3YWR7;Q8BVI4	A0A0G2JGY0_MOUSE;D3YWR7_MOUSE;DHPR_MOUSE	Dihydropteridine reductase	TRUE	KO / Control	KO	Control	4	_EGGLLTLAGAK_	71581.5	77014.9	0.105551	0.105551	7.59053	1.07591	0	0.149378	0.296388	3	0.101583	Mus musculus	;;liver development,L-phenylalanine catabolic process,tetrahydrobiopterin biosynthetic process,response to aluminum ion,response to lead ion,response to glucagon,cellular response to drug,oxidation-reduction process	;;6,7-dihydropteridine reductase activity,protein homodimerization activity,NADPH binding,NADH binding	;;cytoplasm,mitochondrion,cytosol,neuron projection,extracellular exosome	tr;tr;sp	1	1;1;2	uniprot_mouse_proteome	>tr|A0A0G2JGY0|A0A0G2JGY0_MOUSE Dihydropteridine reductase OS=Mus musculus GN=Qdpr PE=1 SV=1;>tr|D3YWR7|D3YWR7_MOUSE Dihydropteridine reductase OS=Mus musculus GN=Qdpr PE=1 SV=1;>sp|Q8BVI4|DHPR_MOUSE Dihydropteridine reductase OS=Mus musculus GN=Qdpr PE=1 SV=2	1	1	_EGGLLTLAGAK_.2
A0A0G2JGY0;D3YWR7;Q8BVI4	Qdpr	A0A0G2JGY0;D3YWR7;Q8BVI4	A0A0G2JGY0_MOUSE;D3YWR7_MOUSE;DHPR_MOUSE	Dihydropteridine reductase	TRUE	KO / Control	KO	Control	4	_NSGMPPGAAAIAVLPVTLDTPMNR_	11384.1	9190.11	-0.308862	0.308862	-19.2722	0.807278	0	0.461973	0.445384	3	0.33048	Mus musculus	;;liver development,L-phenylalanine catabolic process,tetrahydrobiopterin biosynthetic process,response to aluminum ion,response to lead ion,response to glucagon,cellular response to drug,oxidation-reduction process	;;6,7-dihydropteridine reductase activity,protein homodimerization activity,NADPH binding,NADH binding	;;cytoplasm,mitochondrion,cytosol,neuron projection,extracellular exosome	tr;tr;sp	1	1;1;2	uniprot_mouse_proteome	>tr|A0A0G2JGY0|A0A0G2JGY0_MOUSE Dihydropteridine reductase OS=Mus musculus GN=Qdpr PE=1 SV=1;>tr|D3YWR7|D3YWR7_MOUSE Dihydropteridine reductase OS=Mus musculus GN=Qdpr PE=1 SV=1;>sp|Q8BVI4|DHPR_MOUSE Dihydropteridine reductase OS=Mus musculus GN=Qdpr PE=1 SV=2	1	1	_NSGMPPGAAAIAVLPVTLDTPMNR_.3
A0A0G2JGY0;D3YWR7;Q8BVI4	Qdpr	A0A0G2JGY0;D3YWR7;Q8BVI4	A0A0G2JGY0_MOUSE;D3YWR7_MOUSE;DHPR_MOUSE	Dihydropteridine reductase	TRUE	KO / Control	KO	Control	4	_RPNSGSLIQVVTTDGK_	12208	8772.89	-0.476705	0.476705	-28.1383	0.718617	0	0.565382	0.485917	3	1.5455	Mus musculus	;;liver development,L-phenylalanine catabolic process,tetrahydrobiopterin biosynthetic process,response to aluminum ion,response to lead ion,response to glucagon,cellular response to drug,oxidation-reduction process	;;6,7-dihydropteridine reductase activity,protein homodimerization activity,NADPH binding,NADH binding	;;cytoplasm,mitochondrion,cytosol,neuron projection,extracellular exosome	tr;tr;sp	1	1;1;2	uniprot_mouse_proteome	>tr|A0A0G2JGY0|A0A0G2JGY0_MOUSE Dihydropteridine reductase OS=Mus musculus GN=Qdpr PE=1 SV=1;>tr|D3YWR7|D3YWR7_MOUSE Dihydropteridine reductase OS=Mus musculus GN=Qdpr PE=1 SV=1;>sp|Q8BVI4|DHPR_MOUSE Dihydropteridine reductase OS=Mus musculus GN=Qdpr PE=1 SV=2	1	1	_RPNSGSLIQVVTTDGK_.3
A0A0J9YKD4	Ckm	A0A0J9YKD4	A0A0J9YKD4_MOUSE	Creatine kinase M-type	TRUE	KO / Control	KO	Control	4	_TVGC[Carbamidomethyl (C)]VAGDEESYTVFK_	163923	154168	-0.0885133	0.0885133	-5.95086	0.940491	0	0.766794	0.558	3	0.403706	Mus musculus				tr	1	1	uniprot_mouse_proteome	>tr|A0A0J9YKD4|A0A0J9YKD4_MOUSE Creatine kinase M-type OS=Mus musculus GN=Ckm PE=1 SV=1	1	1	_TVGC[Carbamidomethyl (C)]VAGDEESYTVFK_.2
A0A0J9YKD4	Ckm	A0A0J9YKD4	A0A0J9YKD4_MOUSE	Creatine kinase M-type	TRUE	KO / Control	KO	Control	4	_TVGC[Carbamidomethyl (C)]VAGDEESYTVFKDLFDPIIQDR_	6818.91	2508.26	-1.44285	1.44285	-63.2161	0.367839	0	0.883935	0.594746	3	1.57176	Mus musculus				tr	1	1	uniprot_mouse_proteome	>tr|A0A0J9YKD4|A0A0J9YKD4_MOUSE Creatine kinase M-type OS=Mus musculus GN=Ckm PE=1 SV=1	1	1	_TVGC[Carbamidomethyl (C)]VAGDEESYTVFKDLFDPIIQDR_.3
A0A0J9YTY0;A0A0J9YUL3;Q8C1B7;Q8C1B7-2;Q8C1B7-3	2022-09-11	A0A0J9YTY0;A0A0J9YUL3;Q8C1B7;Q8C1B7-2;Q8C1B7-3	A0A0J9YTY0_MOUSE;A0A0J9YUL3_MOUSE;SEP11_MOUSE;SEP11_MOUSE;SEP11_MOUSE	Septin-11;Septin 11, isoform CRA_b;Septin-11;Isoform 2 of Septin-11;Isoform 3 of Septin-11	TRUE	KO / Control	KO	Control	4	_STLMDTLFNTK_	227310	142371	-0.675002	0.675002	-37.3669	0.626331	0	0.598607	0.497796	3	0.394747	Mus musculus	;;cell cycle,protein heterooligomerization,cell division;;	;;protein binding,GTP binding;;	;;stress fiber,cytoplasm,cell junction,axon,dendritic spine,extracellular exosome;;	tr;tr;sp;sp;sp	1;1;1;;	1;1;4;;	uniprot_mouse_proteome	>tr|A0A0J9YTY0|A0A0J9YTY0_MOUSE Septin-11 OS=Mus musculus GN=Sept11 PE=1 SV=1;>tr|A0A0J9YUL3|A0A0J9YUL3_MOUSE Septin 11, isoform CRA_b OS=Mus musculus GN=Sept11 PE=1 SV=1;>sp|Q8C1B7|SEP11_MOUSE Septin-11 OS=Mus musculus GN=Sept11 PE=1 SV=4;>sp|Q8C1B7-2|SEP11_MOUSE Isoform 2 of Septin-11 OS=Mus musculus GN=Sept11;>sp|Q8C1B7-3|SEP11_MOUSE Isoform 3 of Septin-11 OS=Mus musculus GN=Sept11	1	1	_STLMDTLFNTK_.2
A0A0J9YTY0;A0A0J9YUL3;Q8C1B7;Q8C1B7-2;Q8C1B7-3	2022-09-11	A0A0J9YTY0;A0A0J9YUL3;Q8C1B7;Q8C1B7-2;Q8C1B7-3	A0A0J9YTY0_MOUSE;A0A0J9YUL3_MOUSE;SEP11_MOUSE;SEP11_MOUSE;SEP11_MOUSE	Septin-11;Septin 11, isoform CRA_b;Septin-11;Isoform 2 of Septin-11;Isoform 3 of Septin-11	TRUE	KO / Control	KO	Control	4	_SLDLVTMK_	186501	144463	-0.368482	0.368482	-22.5403	0.774597	0	0.467475	0.447249	3	0.278018	Mus musculus	;;cell cycle,protein heterooligomerization,cell division;;	;;protein binding,GTP binding;;	;;stress fiber,cytoplasm,cell junction,axon,dendritic spine,extracellular exosome;;	tr;tr;sp;sp;sp	1;1;1;;	1;1;4;;	uniprot_mouse_proteome	>tr|A0A0J9YTY0|A0A0J9YTY0_MOUSE Septin-11 OS=Mus musculus GN=Sept11 PE=1 SV=1;>tr|A0A0J9YUL3|A0A0J9YUL3_MOUSE Septin 11, isoform CRA_b OS=Mus musculus GN=Sept11 PE=1 SV=1;>sp|Q8C1B7|SEP11_MOUSE Septin-11 OS=Mus musculus GN=Sept11 PE=1 SV=4;>sp|Q8C1B7-2|SEP11_MOUSE Isoform 2 of Septin-11 OS=Mus musculus GN=Sept11;>sp|Q8C1B7-3|SEP11_MOUSE Isoform 3 of Septin-11 OS=Mus musculus GN=Sept11	1	1	_SLDLVTMK_.2
A0A0J9YTY0;A0A0J9YUL3;Q8C1B7;Q8C1B7-2;Q8C1B7-3	2022-09-11	A0A0J9YTY0;A0A0J9YUL3;Q8C1B7;Q8C1B7-2;Q8C1B7-3	A0A0J9YTY0_MOUSE;A0A0J9YUL3_MOUSE;SEP11_MOUSE;SEP11_MOUSE;SEP11_MOUSE	Septin-11;Septin 11, isoform CRA_b;Septin-11;Isoform 2 of Septin-11;Isoform 3 of Septin-11	TRUE	KO / Control	KO	Control	4	_VNMEDLR_	172821	132027	-0.388443	0.388443	-23.6046	0.763954	0	0.191103	0.320746	3	0.192493	Mus musculus	;;cell cycle,protein heterooligomerization,cell division;;	;;protein binding,GTP binding;;	;;stress fiber,cytoplasm,cell junction,axon,dendritic spine,extracellular exosome;;	tr;tr;sp;sp;sp	1;1;1;;	1;1;4;;	uniprot_mouse_proteome	>tr|A0A0J9YTY0|A0A0J9YTY0_MOUSE Septin-11 OS=Mus musculus GN=Sept11 PE=1 SV=1;>tr|A0A0J9YUL3|A0A0J9YUL3_MOUSE Septin 11, isoform CRA_b OS=Mus musculus GN=Sept11 PE=1 SV=1;>sp|Q8C1B7|SEP11_MOUSE Septin-11 OS=Mus musculus GN=Sept11 PE=1 SV=4;>sp|Q8C1B7-2|SEP11_MOUSE Isoform 2 of Septin-11 OS=Mus musculus GN=Sept11;>sp|Q8C1B7-3|SEP11_MOUSE Isoform 3 of Septin-11 OS=Mus musculus GN=Sept11	1	1	_VNMEDLR_.2
A0A0J9YTY0;A0A0J9YUL3;Q8C1B7;Q8C1B7-2;Q8C1B7-3	2022-09-11	A0A0J9YTY0;A0A0J9YUL3;Q8C1B7;Q8C1B7-2;Q8C1B7-3	A0A0J9YTY0_MOUSE;A0A0J9YUL3_MOUSE;SEP11_MOUSE;SEP11_MOUSE;SEP11_MOUSE	Septin-11;Septin 11, isoform CRA_b;Septin-11;Isoform 2 of Septin-11;Isoform 3 of Septin-11	TRUE	KO / Control	KO	Control	4	_DTDPDSKPFSLQETYEAK_	41466.9	45011	0.11832	0.11832	8.54702	1.08547	0	0.485372	0.454528	3	0.519329	Mus musculus	;;cell cycle,protein heterooligomerization,cell division;;	;;protein binding,GTP binding;;	;;stress fiber,cytoplasm,cell junction,axon,dendritic spine,extracellular exosome;;	tr;tr;sp;sp;sp	1;1;1;;	1;1;4;;	uniprot_mouse_proteome	>tr|A0A0J9YTY0|A0A0J9YTY0_MOUSE Septin-11 OS=Mus musculus GN=Sept11 PE=1 SV=1;>tr|A0A0J9YUL3|A0A0J9YUL3_MOUSE Septin 11, isoform CRA_b OS=Mus musculus GN=Sept11 PE=1 SV=1;>sp|Q8C1B7|SEP11_MOUSE Septin-11 OS=Mus musculus GN=Sept11 PE=1 SV=4;>sp|Q8C1B7-2|SEP11_MOUSE Isoform 2 of Septin-11 OS=Mus musculus GN=Sept11;>sp|Q8C1B7-3|SEP11_MOUSE Isoform 3 of Septin-11 OS=Mus musculus GN=Sept11	1	1	_DTDPDSKPFSLQETYEAK_.3
A0A0J9YTY0;A0A0J9YUL3;Q8C1B7;Q8C1B7-2;Q8C1B7-3	2022-09-11	A0A0J9YTY0;A0A0J9YUL3;Q8C1B7;Q8C1B7-2;Q8C1B7-3	A0A0J9YTY0_MOUSE;A0A0J9YUL3_MOUSE;SEP11_MOUSE;SEP11_MOUSE;SEP11_MOUSE	Septin-11;Septin 11, isoform CRA_b;Septin-11;Isoform 2 of Septin-11;Isoform 3 of Septin-11	TRUE	KO / Control	KO	Control	4	_SLFNYHDTR_	32566.1	11554.9	-1.49486	1.49486	-64.5185	0.354815	0	0.0408176	0.244609	3	0.476416	Mus musculus	;;cell cycle,protein heterooligomerization,cell division;;	;;protein binding,GTP binding;;	;;stress fiber,cytoplasm,cell junction,axon,dendritic spine,extracellular exosome;;	tr;tr;sp;sp;sp	1;1;1;;	1;1;4;;	uniprot_mouse_proteome	>tr|A0A0J9YTY0|A0A0J9YTY0_MOUSE Septin-11 OS=Mus musculus GN=Sept11 PE=1 SV=1;>tr|A0A0J9YUL3|A0A0J9YUL3_MOUSE Septin 11, isoform CRA_b OS=Mus musculus GN=Sept11 PE=1 SV=1;>sp|Q8C1B7|SEP11_MOUSE Septin-11 OS=Mus musculus GN=Sept11 PE=1 SV=4;>sp|Q8C1B7-2|SEP11_MOUSE Isoform 2 of Septin-11 OS=Mus musculus GN=Sept11;>sp|Q8C1B7-3|SEP11_MOUSE Isoform 3 of Septin-11 OS=Mus musculus GN=Sept11	1	1	_SLFNYHDTR_.3
A0A0J9YTY0;A0A0J9YUL3;Q8C1B7;Q8C1B7-2;Q8C1B7-3	2022-09-11	A0A0J9YTY0;A0A0J9YUL3;Q8C1B7;Q8C1B7-2;Q8C1B7-3	A0A0J9YTY0_MOUSE;A0A0J9YUL3_MOUSE;SEP11_MOUSE;SEP11_MOUSE;SEP11_MOUSE	Septin-11;Septin 11, isoform CRA_b;Septin-11;Isoform 2 of Septin-11;Isoform 3 of Septin-11	TRUE	KO / Control	KO	Control	4	_SLDLVTM[Oxidation (M)]K_	19100	23274.6	0.285187	0.285187	21.8568	1.21857	0	0.717341	0.540954	3	0.673639	Mus musculus	;;cell cycle,protein heterooligomerization,cell division;;	;;protein binding,GTP binding;;	;;stress fiber,cytoplasm,cell junction,axon,dendritic spine,extracellular exosome;;	tr;tr;sp;sp;sp	1;1;1;;	1;1;4;;	uniprot_mouse_proteome	>tr|A0A0J9YTY0|A0A0J9YTY0_MOUSE Septin-11 OS=Mus musculus GN=Sept11 PE=1 SV=1;>tr|A0A0J9YUL3|A0A0J9YUL3_MOUSE Septin 11, isoform CRA_b OS=Mus musculus GN=Sept11 PE=1 SV=1;>sp|Q8C1B7|SEP11_MOUSE Septin-11 OS=Mus musculus GN=Sept11 PE=1 SV=4;>sp|Q8C1B7-2|SEP11_MOUSE Isoform 2 of Septin-11 OS=Mus musculus GN=Sept11;>sp|Q8C1B7-3|SEP11_MOUSE Isoform 3 of Septin-11 OS=Mus musculus GN=Sept11	1	1	_SLDLVTM[Oxidation (M)]K_.2
A0A0J9YTY0;A0A0J9YUL3;Q8C1B7;Q8C1B7-2;Q8C1B7-3	2022-09-11	A0A0J9YTY0;A0A0J9YUL3;Q8C1B7;Q8C1B7-2;Q8C1B7-3	A0A0J9YTY0_MOUSE;A0A0J9YUL3_MOUSE;SEP11_MOUSE;SEP11_MOUSE;SEP11_MOUSE	Septin-11;Septin 11, isoform CRA_b;Septin-11;Isoform 2 of Septin-11;Isoform 3 of Septin-11	TRUE	KO / Control	KO	Control	8	_RNEFLGELQK_	79782.1	30622.6	-1.38147	1.38147	-61.6173	0.383827	0	0.00745269	0.177156	7	0.315262	Mus musculus	;;cell cycle,protein heterooligomerization,cell division;;	;;protein binding,GTP binding;;	;;stress fiber,cytoplasm,cell junction,axon,dendritic spine,extracellular exosome;;	tr;tr;sp;sp;sp	1;1;1;;	1;1;4;;	uniprot_mouse_proteome	>tr|A0A0J9YTY0|A0A0J9YTY0_MOUSE Septin-11 OS=Mus musculus GN=Sept11 PE=1 SV=1;>tr|A0A0J9YUL3|A0A0J9YUL3_MOUSE Septin 11, isoform CRA_b OS=Mus musculus GN=Sept11 PE=1 SV=1;>sp|Q8C1B7|SEP11_MOUSE Septin-11 OS=Mus musculus GN=Sept11 PE=1 SV=4;>sp|Q8C1B7-2|SEP11_MOUSE Isoform 2 of Septin-11 OS=Mus musculus GN=Sept11;>sp|Q8C1B7-3|SEP11_MOUSE Isoform 3 of Septin-11 OS=Mus musculus GN=Sept11	1	2	_RNEFLGELQK_.3|_RNEFLGELQK_.2
A0A0J9YTY0;A0A0J9YUL3;Q8C1B7;Q8C1B7-2;Q8C1B7-3	2022-09-11	A0A0J9YTY0;A0A0J9YUL3;Q8C1B7;Q8C1B7-2;Q8C1B7-3	A0A0J9YTY0_MOUSE;A0A0J9YUL3_MOUSE;SEP11_MOUSE;SEP11_MOUSE;SEP11_MOUSE	Septin-11;Septin 11, isoform CRA_b;Septin-11;Isoform 2 of Septin-11;Isoform 3 of Septin-11	TRUE	KO / Control	KO	Control	4	_NLSLSGHVGFDSLPDQLVNK_	41935	3835.3	-3.45074	3.45074	-90.8542	0.0914583	0	0.0376668	0.243395	3	0.945614	Mus musculus	;;cell cycle,protein heterooligomerization,cell division;;	;;protein binding,GTP binding;;	;;stress fiber,cytoplasm,cell junction,axon,dendritic spine,extracellular exosome;;	tr;tr;sp;sp;sp	1;1;1;;	1;1;4;;	uniprot_mouse_proteome	>tr|A0A0J9YTY0|A0A0J9YTY0_MOUSE Septin-11 OS=Mus musculus GN=Sept11 PE=1 SV=1;>tr|A0A0J9YUL3|A0A0J9YUL3_MOUSE Septin 11, isoform CRA_b OS=Mus musculus GN=Sept11 PE=1 SV=1;>sp|Q8C1B7|SEP11_MOUSE Septin-11 OS=Mus musculus GN=Sept11 PE=1 SV=4;>sp|Q8C1B7-2|SEP11_MOUSE Isoform 2 of Septin-11 OS=Mus musculus GN=Sept11;>sp|Q8C1B7-3|SEP11_MOUSE Isoform 3 of Septin-11 OS=Mus musculus GN=Sept11	1	1	_NLSLSGHVGFDSLPDQLVNK_.3
A0A0J9YTY0;A0A0J9YUL3;Q8C1B7;Q8C1B7-2;Q8C1B7-3	2022-09-11	A0A0J9YTY0;A0A0J9YUL3;Q8C1B7;Q8C1B7-2;Q8C1B7-3	A0A0J9YTY0_MOUSE;A0A0J9YUL3_MOUSE;SEP11_MOUSE;SEP11_MOUSE;SEP11_MOUSE	Septin-11;Septin 11, isoform CRA_b;Septin-11;Isoform 2 of Septin-11;Isoform 3 of Septin-11	TRUE	KO / Control	KO	Control	4	_STSQGFC[Carbamidomethyl (C)]FNILC[Carbamidomethyl (C)]VGETGIGK_	10049.6	922.185	-3.44593	3.44593	-90.8236	0.0917636	0	0.12929	0.285517	3	3.68011	Mus musculus	;;cell cycle,protein heterooligomerization,cell division;;	;;protein binding,GTP binding;;	;;stress fiber,cytoplasm,cell junction,axon,dendritic spine,extracellular exosome;;	tr;tr;sp;sp;sp	1;1;1;;	1;1;4;;	uniprot_mouse_proteome	>tr|A0A0J9YTY0|A0A0J9YTY0_MOUSE Septin-11 OS=Mus musculus GN=Sept11 PE=1 SV=1;>tr|A0A0J9YUL3|A0A0J9YUL3_MOUSE Septin 11, isoform CRA_b OS=Mus musculus GN=Sept11 PE=1 SV=1;>sp|Q8C1B7|SEP11_MOUSE Septin-11 OS=Mus musculus GN=Sept11 PE=1 SV=4;>sp|Q8C1B7-2|SEP11_MOUSE Isoform 2 of Septin-11 OS=Mus musculus GN=Sept11;>sp|Q8C1B7-3|SEP11_MOUSE Isoform 3 of Septin-11 OS=Mus musculus GN=Sept11	1	1	_STSQGFC[Carbamidomethyl (C)]FNILC[Carbamidomethyl (C)]VGETGIGK_.3
[truncated: 22,187 more rows]

## Sheet: Males_All_HydroxyPro
All quantifiable hydroxyproline peptides
1,944 quantifiable hydroxyproline peptides
																		Protein level			PTM level
UniProtIds	Genes	ProteinGroups	ProteinNames	ProteinDescriptions	Valid	Comparison (group1/group2)	Condition Numerator	Condition Denominator	# of Ratios	Group	AVG Group Quantity Denominator	AVG Group Quantity Numerator	AVG Log2 Ratio	Absolute AVG Log2 Ratio	% Change	Ratio	Standard Deviation	AVG Log2 Ratio	Ratio	Qvalue	Normalized PTM AVG Log2 Ratio	Absolute normalized PTM AVG Log2 Ratio	Comment	Pvalue	Qvalue	Degrees Of Freedom	Standard Error	Organisms	GO Biological Process	GO Molecular Function	GO Cellular Component	Database	Protein Existence	Sequence Version	FASTAName	FASTAHeader	# Unique Total Peptides	# Unique Total EG.Id	EG.Id
[truncated: 1,944 more rows]

## Sheet: Males_Signif_HydroxyPro
All significantly altered hydroxyproline peptides: TbRII-ocy-/- vs Ctrl
[truncated: 18 more rows]

## Sheet: Females_All_Peptides
All quantifiable peptides
13,741 quantifiable peptides
[truncated: 13,742 more rows]

## Sheet: Females_All_Hydroxy_Pro
All quantifiable hydroxyproline peptides
[truncated: 1,148 more rows]

[truncated: 1 more sheets: Females_Signif_HydroxyPro]
