# Supplementary material for: Aging impairs the osteocytic regulation of collagen integrity and bone quality
Source: Bone Res. 2024 Feb 26;12:13. doi: 10.1038/s41413-023-00303-7 (PMC10897167; doi:10.1038/s41413-023-00303-7)
Supplement: Supplementary file 7 — Supplementary_Table_5_Two_Way_ANOVA_Interaction_and_Main_effects [file 41413_2023_303_MOESM7_ESM.xlsx]

## Sheet: Sheet1
Statistical Interactions and Main Effects from Two-Way ANOVA
	Male			Female
	p - value			p - value
Figure 2	Interaction Term	Age (Young v. Old)	Genotype (Ctrl vs TBRII)	Interaction Term	Age (Young v. Old)	Genotype (Ctrl vs TBRII)
Cortical Thickness	< 0.0001	<0.0001	<0.0001	0.4746	0.0174	0.0016
Total Volume	0.4373	<0.0001	0.0102	0.2798	<0.0001	<0.0001
MOI	0.4553	<0.0001	0.0001	0.4256	0.0015	0.0001
Cortical Porosity	0.4405	0.3466	<0.0001	0.3094	0.1148	0.0294
TMD	0.0998	<0.0001	<0.0001	0.9026	0.0003	<0.0001
Figure 3	Interaction Term	Age (Young v. Old)	Genotype (Ctrl vs TBRII)	Interaction Term	Age (Young v. Old)	Genotype (Ctrl vs TBRII)
Stiffness	0.1895	<0.0001	<0.0001	0.8274	0.0116	0.1392
Ultimate Force	0.5414	<0.0001	<0.0001	0.8205	0.0532	0.0099
Post Yield Displacement	0.0533	0.0003	0.0007	0.0744	0.0244	0.3065
Work of Fracture	0.5096	0.0554	0.0378	0.2087	<0.0001	0.0312
Figure 5	Interaction Term	Age (Young v. Old)	Genotype (Ctrl vs TBRII)	Interaction Term	Age (Young v. Old)	Genotype (Ctrl vs TBRII)
Canaliculi / Osteocyte	0.0009	<0.0001	0.0002	0.8523	<0.0001	0.0032
Canalicular Tortuoisty	0.2217	0.0024	<0.0001	0.098	0.0002	0.645
Tunnel Positive Osteocytes	0.3964	<0.0001	0.17	0.6245	0.0015	0.0563
Figure 6	Interaction Term	Age (Young v. Old)	Genotype (Ctrl vs TBRII)	Interaction Term	Age (Young v. Old)	Genotype (Ctrl vs TBRII)
Loxl3 qPCR	0.9396	0.2091	0.0181	0.2837	0.0121	0.2911
AGE Quant.	0.0364	<0.0001	0.041	0.0004	<0.0001	0.0005
Supp. Fig. 1	Interaction Term	Age (Young v. Old)	Genotype (Ctrl vs TBRII)	Interaction Term	Age (Young v. Old)	Genotype (Ctrl vs TBRII)
Bending Modulus	0.77	0.0308	0.7388	0.5083	0.3245	0.0158
Yield Stress	0.6283	0.6787	0.1477	0.9854	0.3608	0.4714
Ultimate Stress	0.3364	0.6531	0.171	0.6301	0.2022	0.5951
Supp. Fig. 3	Interaction Term	Age (Young v. Old)	Genotype (Ctrl vs TBRII)	Interaction Term	Age (Young v. Old)	Genotype (Ctrl vs TBRII)
P2	0.3039	<0.0001	0.0003	0.2189	0.0036	0.0095
Supp. Fig. 4	Interaction Term	Age (Young v. Old)	Genotype (Ctrl vs TBRII)	Interaction Term	Age (Young v. Old)	Genotype (Ctrl vs TBRII)
Loxl2 qPCR	0.6284	0.2299	0.4076	0.181	0.0235	0.6722
Postn qPCR	0.9781	0.2675	0.1165	0.9219	0.0073	0.9125
