# Supplementary material for: Aging impairs the osteocytic regulation of collagen integrity and bone quality
Source: Bone Res. 2024 Feb 26;12:13. doi: 10.1038/s41413-023-00303-7 (PMC10897167; doi:10.1038/s41413-023-00303-7)
Supplement: Supplementary file 8 — Supplementary_Table_6_ELISA_Stats_Results [file 41413_2023_303_MOESM8_ESM.xlsx]

## Sheet: Linear Mixed Model Full
Full Linear Mixed Model describing the effects of independent variables Age, Sex, Genotype, Tissue Type/Source on the abundance of TGFbeta ligand from ELISA experiments with Independent variable ranked by their coefficient significance weight in univariable and multi-variable models.
Linear mixed model for log10Concentration (pg TGFB / ug total protein)
1. Including all variables
Variables		value: Mean (SD)	Coefficient (univariable)	Coefficient (multilevel)
			Weight Estimate (95%CI, pvalue)	Weight Estimate (95%CI, pvalue)
Age	4 mo.	-1.1 (1.0)	-	-
	12 mo.	-2.4 (1.7)	-1.32 (-1.76 to -0.87, p<0.001)	-1.36 (-1.83 to -0.89, p<0.001)
	15 mo.	-2.7 (1.8)	-1.58 (-2.01 to -1.15, p<0.001)	-1.56 (-2.01 to -1.11, p<0.001)
Tissue Source	Bone (lysate)	-2.8 (2.0)	-	-
	Serum	-1.5 (1.0)	1.32 (1.03 to 1.61, p<0.001)	1.44 (1.18 to 1.70, p<0.001)
Sex	Female	-2.4 (1.9)	-	-
	Male	-1.9 (1.5)	0.49 (0.18 to 0.81, p=0.002)	0.34 (0.01 to 0.66, p=0.020)
Genotype	TβRIIocy-/-	-2.2 (1.8)	-	-
	TβRIIcrtl	-2.1 (1.7)	0.04 (-0.28 to 0.35, p=0.819)	0.00 (-0.32 to 0.32, p=0.499)

## Sheet: Liner Mixed Model No Genotype
Linear Mixed Model describing the effects of independent variables Age, Sex, & Tissue Type/Source on the abundance of TGFbeta ligand from ELISA experiments, without condsidering Genotype, to show the nominal effect of TBRII genotype on predicting ligand abundance.
Linear mixed model for log10Concentration (pg TGFB / ug total protein)
2. Excluding Genotype
Variables		value: Mean(SD)	Coefficient (univariable)	Coefficient (multilevel)
			Weight Estimate (95%CI, pvalue)	Weight Estimate (95%CI, pvalue)
Age (mo.)	4 mo.	-1.1 (1.0)	-	-
	6 mo.	-2.1 (1.7)	-1.05 (-1.49 to -0.61, p<0.001)	-1.05 (-1.51 to -0.58, p<0.001)
	12 mo.	-2.4 (1.7)	-1.32 (-1.76 to -0.87, p<0.001)	-1.36 (-1.82 to -0.90, p<0.001)
	15 mo.	-2.7 (1.8)	-1.58 (-2.01 to -1.15, p<0.001)	-1.56 (-2.01 to -1.11, p<0.001)
Sex	Female	-2.4 (1.9)	-	-
	Male	-1.9 (1.5)	0.49 (0.18 to 0.81, p=0.002)	0.34 (0.02 to 0.66, p=0.020)
Tissue Source	lysate	-2.8 (2.0)	-	-
	serum	-1.5 (1.0)	1.32 (1.03 to 1.61, p<0.001)	1.44 (1.18 to 1.70, p<0.001)

## Sheet: Interactions
Exploring independent variable interaction (not considering the effects of genotype).
a. Time x Tissue Type , p<0.001 (reference is lysate)
The way ligand abundance changes with time depends on the tissue source
	Weight Estimate (95%CI, pvalue)
Age (6 mo v 4 mo) all else the same	-2.01 ( -2.58 : -1.45, p=0 )
Age (12 mo v 4 mo) all else the same	-2.1 ( -2.67 : -1.52, p=0 )
Age (15 mo vs 4 mo) all else the same	-2.64 ( -3.2 : -2.09, p=0 )
Sex (Male vs Female) all else the same	0.29 ( -0.01 : 0.59, p= 0.057 ) nonsignificant
Tissue (serum) all else the same	-0.16 ( -0.73 : 0.41, p= 0.581 ) nonsignificant
Ligand (TGFb1 vs TGFb2) all else the same	-0.12 ( -0.37 : 0.12, p= 0.336 ) nonsignificant
Age x Tissue Source ( 6 mo v 4 mo, Serum v Lysate)	2.03 ( 1.28 : 2.79, p=0 )
Age x Tissue Source ( 12 mo v 4 mo, Serum v Lysate)	1.58 ( 0.81 : 2.35, p=0 )
Age x Tissue Source (15 mo v 4 mo, Serum v Lysate)	2.23 ( 1.49 : 2.96, p=0 )
Interpretation of interaction: Ligand abundance from bone lysate decreases with time; Ligand abundance in serum remains higher than lysate values at all ages.
b. Time x Sex, p<0.001 (reference is female)
Sex impacts the way ligand values change with time
	Weight Estimate (95%CI, pvalue)
Age (6 mo v 4 mo) all else the same	-0.99 ( -1.59 : -0.4, p=0.001 )
Age (12 mo v 4 mo) all else the same	-1.34 ( -1.95 : -0.73, p=0 )
Age (15 mo vs 4 mo) all else the same	-2.31 ( -2.88 : -1.74, p=0 )
Sex (Male vs Female) all else the same	-0.05 ( -0.65 , 0.56 p= 0.876 ) nonsignificant
Tissue (serum vs lysate) all else the same	1.36 ( 1.1 : 1.62, p=0 )
Ligand (TGFb1 vs TGFb2) all else the same	-0.12 ( -0.38 : 0.14, p= 0.356 ) nonsignificant
Age x Sex (6 mo v 4 mo, Male v Female)	-0.2 ( -1.02 : 0.62, p= 0.631 ) nonsignificant
Age x Sex (12 mo v 4 mo, Male v Female)	-0.08 ( -0.91 : 0.75, p= 0.855 ) nonsignificant
Age x Sex (15 mo v 4 mo, Male v Female)	1.67 ( 0.86 : 2.47, p=0 )
Interpretation of interaction: Both sexes decrease with time, however by 15 months females have decreased more than males
c. Time x Ligand, p=0.052 (trend)
The way TGFb1 or TGFb2 changes with time is marginally different
	Weight Estimate (95%CI, pvalue)
Age (6 mo v 4 mo) all else the same	-1.11 ( -1.7 : -0.52, p=0 )
Age (12 mo v 4 mo) all else the same	-1.59 ( -2.19 : -0.99, p=0 )
Age (15 mo vs 4 mo) all else the same	-1.31 ( -1.89 : -0.73, p=0 )
Sex (Male vs Female) all else the same	0.34 ( 0.02 : 0.66, p=0.04 )
Tissue (serum vs lysate) all else the same	1.44 ( 1.18 : 1.7, p=0 )
Ligand (TGFb1 vs TGFb2) all else the same	-0.12 ( -0.67 , 0.43 p= 0.666 ) nonsignificant
Age x Ligand (6 mo v 4 mo, TGFb1 vs TGFb2)	0.12 ( -0.61 , 0.86 p= 0.744 ) nonsignificant
Age x Ligand (12 mo v 4 mo, TGFb1 vs TGFb2)	0.46 ( -0.29 , 1.2 p= 0.228 ) nonsignificant
Age x Ligand (15 mo v 4 mo, TGFb1 vs TGFb2)	-0.49 ( -1.21 : 0.22, p=0.177 ) nonsignificant
Interpretation of interaction: The way ligand abundance changes with time is not significantly different bteween TGFb1 and TGFb2
d. Sex x Tissue Type, p<0.001
Amount of TGFb ligand in Serum or Bone Lysate is dependent on Sex
	Weight Estimate (95%CI, pvalue)
Age (6 mo v 4 mo) all else the same	-1.01 ( -1.47 : -0.56, p= 0 )
Age (12 mo v 4 mo) all else the same	-1.29 ( -1.75 : -0.84, p=0 )
Age (15 mo vs 4 mo) all else the same	-1.5 ( -1.95 : -1.06, p=0 )
Sex (Male vs Female) all else the same	0.95 ( 0.55 : 1.36, p=0 )
Tissue (serum vs lysate) all else the same	2.02 ( 1.67 : 2.37, p=0 )
Ligand (TGFb1 vs TGFb2) all else the same	-0.12 ( -0.37 : 0.13, p=0.337) nonsignificant
Sex x Tissue Type (Male v Female, Lysate vs Serum)	-1.22 ( -1.73 : -0.71, p=0 )
Interpretation of interaction: Ligand values are higher in bone lysate in males while females are roughly about 25% higher in serum

## Sheet: Pairwise Genotype Comparisons 
Minimal effects of Genotype, some pairwise differences between Ctrl and TβRIIocy-/- exist
ELISA Genotype Pairwise Comparisons (p value)			4 mo	6 mo	12 mo	15 mo
Male Ctrl vs TβRIIocy-/-	Bone (Lysate)	TGFβ1	0.09	0.373	0.923	0.415
		TGFβ2	0.537	0.407	0.665	0.115
	Serum	TGFβ1	0.526	0.046*	0.857	0.914
		TGFβ2	0.244	0.757	0.587	0.71
Female Ctrl vs TβRIIocy-/-	Bone (Lysate)	TGFβ1	0.587	0.526	0.591	0.682
		TGFβ2	0.905	0.049*	0.020*	0.306
	Serum	TGFβ1	0.028*	0.272	0.089	0.131
		TGFβ2	0.124	0.25	0.11	0.226
* indicates p < 0.05 significance
